# Supplementary material for: Proteomic Characterization of Major Fish Allergy Responsive Protein Parvalbumins in Hilsa (Tenualosa ilisha): A Commercially Important Fish in Southeast Asia
Source: J Agric Food Chem. 2025 Nov 17;73(47):30551–64. doi: 10.1021/acs.jafc.5c04335 (PMC12670419; doi:10.1021/acs.jafc.5c04335)
Supplement: Supplementary file 3 [file jf5c04335_si_003.xlsx]

## Sheet: PeptideGroups
Annotated Sequence	Modifications	Qvality PEP	Qvality q-value	# Protein Groups	# Proteins	# PSMs	Master Protein Accessions	Positions in Master Proteins	Modifications in Master Proteins	# Missed Cleavages	Theo. MH+ [Da]	Abundance Ratio: (JMe) / (AMe)	Abundance Ratio: (AMe) / (APa)	Abundance Ratio: (JPa) / (APa)	Abundance Ratio: (JMe) / (JPa)	Abundance Ratio Adj. P-Value: (JMe) / (AMe)	Abundance Ratio Adj. P-Value: (AMe) / (APa)	Abundance Ratio Adj. P-Value: (JPa) / (APa)	Abundance Ratio Adj. P-Value: (JMe) / (JPa)	Abundance Ratio Variability [%]: (JMe) / (AMe)	Abundance Ratio Variability [%]: (AMe) / (APa)	Abundance Ratio Variability [%]: (JPa) / (APa)	Abundance Ratio Variability [%]: (JMe) / (JPa)	Abundances (Grouped): AMe	Abundances (Grouped): APa	Abundances (Grouped): JMe	Abundances (Grouped): JPa	Abundances (Grouped) CV [%]: AMe	Abundances (Grouped) CV [%]: APa	Abundances (Grouped) CV [%]: JMe	Abundances (Grouped) CV [%]: JPa	Percolator q-Value (by Search Engine): Sequest HT	Percolator PEP (by Search Engine): Sequest HT	XCorr (by Search Engine): Sequest HT	Top Apex RT [min]
[K].AAAAAPAPEAEPVAKPAK.[K]		0.00875276	0.00028245	1	1	6	T_ilisha_TRINITY_DN231837_c0_g1_i1.p1	T_ilisha_TRINITY_DN231837_c0_g1_i1.p1 [73-90]		0	1659.91	0.526	1.249	1.062	0.618	0.661074	0.97948	0.962316	0.214125	16.63	14.73	15.77	15.95	125.9	100.8	66.2	107.1	14.79	6.09		14.92	9.072e-06	3.767e-05	1.95	33.19
[KR].MPTFDVSLPK.[LIVF]		0.00475237	0.00028245	1	5	8	T_ilisha_TRINITY_DN12463_c0_g1_i6.p1	T_ilisha_TRINITY_DN12463_c0_g1_i6.p1 [767-776]; [887-896]; [1121-1130]; [1355-1364]; [1528-1537]; [1610-1619]; [1728-1737]		0	1134.59	1.5	0.68	1.514	0.651	0.937943	0.732332	0.933958	0.295021	83.3	51.34	34.31	66.69	63.7	93.8	95.6	146.9	24.62	36.83	64.65	27.24	9.072e-06	1.144e-05	1.14	56.68
[-].MPTTAIPFYHQK.[K]	1xMet-loss [N-Term]	0.00136843	0.00028245	2	4	42	T_ilisha_TRINITY_DN10895_c1_g1_i8.p1; T_ilisha_TRINITY_DN10895_c1_g1_i7.p1	T_ilisha_TRINITY_DN10895_c1_g1_i8.p1 [1-12]; T_ilisha_TRINITY_DN10895_c1_g1_i7.p1 [1-12]	T_ilisha_TRINITY_DN10895_c1_g1_i8.p1 1xMet-loss [N-Term]; T_ilisha_TRINITY_DN10895_c1_g1_i7.p1 1xMet-loss [N-Term]	0	1302.68	0.897	1.076	0.99	1	0.994219	0.996138	0.979524	0.996402	12.35	9.98	10.95	34.08	106.9	99	95.9	98.2	9.56	7	14.3	27.18	9.072e-06	1.018e-06	2.63	43.68
[-].MPVDLGQWTGDLALTEVEEKPAQVLVVK.[Y]	1xMet-loss [N-Term]	8.43858e-10	0.00028245	1	1	36	T_ilisha_TRINITY_DN11972_c0_g1_i2.p1	T_ilisha_TRINITY_DN11972_c0_g1_i2.p1 [1-28]	T_ilisha_TRINITY_DN11972_c0_g1_i2.p1 1xMet-loss [N-Term]	0	2934.58	1.002	0.772	0.722	1.072	0.986346	0.928515	0.933559	0.979136	75.89	22.37	29.08	75.89	94.5	122.4	94.7	88.4	32.23	9.58	51.87	36.26	9.072e-06	6.305e-16	5.95	71.98
[R].MPYEIPEPQAHDPTALEEDMGIK.[H]		0.000605613	0.00028245	1	1	1	T_ilisha_TRINITY_DN2222_c0_g1_i5.p1	T_ilisha_TRINITY_DN2222_c0_g1_i5.p1 [2852-2874]		0	2611.21	100			100	1.60285e-16			2.8635e-16							400						9.072e-06	2.077e-07	3.89	59.24
[K].MQEFLTTQCDR.[F]	1xCarbamidomethyl [C9]	0.000229311	0.00028245	1	1	145	T_ilisha_TRINITY_DN292_c0_g1_i1.p2	T_ilisha_TRINITY_DN292_c0_g1_i1.p2 [119-129]		0	1428.62	0.796	1.43	1.085	1.108	0.971437	0.781091	0.961369	0.89555	31.71	43.04	43.31	26.76	117.5	93	93.5	96.1	17.89	41.23	31.33	30.03	9.072e-06	3.163e-08	3.36	41.56
[K].MQEFLTTQCDR.[F]	1xCarbamidomethyl [C9]; 1xOxidation [M1]	7.2012e-05	0.00028245	1	1	73	T_ilisha_TRINITY_DN292_c0_g1_i1.p2	T_ilisha_TRINITY_DN292_c0_g1_i1.p2 [119-129]		0	1444.62	1	0.846	0.729	1.015	0.965844	0.949579	0.940654	0.982263	88.22	69.2	88.46	100.37	116.2	114.9	85	83.8	65.07	44.9	57.26	78.03	9.072e-06	3.323e-09	3.47	37.59
[K].MQGSLEDQIIAANPLLEAYGNAK.[T]		9.58923e-12	0.00028245	3	3	243	T_ilisha_TRINITY_DN1067_c0_g1_i17.p1; T_ilisha_TRINITY_DN1067_c0_g1_i13.p1; T_ilisha_TRINITY_DN1067_c0_g1_i4.p1	T_ilisha_TRINITY_DN1067_c0_g1_i17.p1 [107-129]; T_ilisha_TRINITY_DN1067_c0_g1_i13.p1 [108-130]; T_ilisha_TRINITY_DN1067_c0_g1_i4.p1 [35-57]		0	2446.23	1.492	1.832	2.453	0.912	0.721313	0.449246	0.240633	0.958482	82.72	56.73	75.77	84.54	80.5	67.7	120.1	131.8	45.51	48.78	80.74	66.15	9.072e-06	6.305e-16	5.64	71.19
[K].MQGSLEDQIIAANPLLEAYGNAK.[T]	1xOxidation [M1]	4.19869e-12	0.00028245	3	3	202	T_ilisha_TRINITY_DN1067_c0_g1_i17.p1; T_ilisha_TRINITY_DN1067_c0_g1_i13.p1; T_ilisha_TRINITY_DN1067_c0_g1_i4.p1	T_ilisha_TRINITY_DN1067_c0_g1_i17.p1 [107-129]; T_ilisha_TRINITY_DN1067_c0_g1_i13.p1 [108-130]; T_ilisha_TRINITY_DN1067_c0_g1_i4.p1 [35-57]		0	2462.22	1.651	0.729	1.303	1	0.597703	0.847844	0.902576	0.996204	77.07	77.28	64.6	62.08	71.8	91	118.6	118.6	66.34	56.05	38.52	68.07	9.072e-06	6.305e-16	3.8	69.93
[K].MQLLEIITTDK.[T]		0.000434364	0.00028245	1	4	23	T_ilisha_TRINITY_DN3963_c0_g1_i14.p1	T_ilisha_TRINITY_DN3963_c0_g1_i14.p1 [506-516]		0	1304.71	0.639	3.28	3.079	0.701	0.825063	0.105217	0.548632	0.460341	28.01	33.29	69.83	79.21	137.8	42	90.8	129.4	12.98	38.11	28.77	61	9.072e-06	1.092e-07	1.79	62.89
[K].MQLYETPTGWK.[F]		0.00552277	0.00028245	1	4	16	T_ilisha_TRINITY_DN2760_c0_g1_i1.p1	T_ilisha_TRINITY_DN2760_c0_g1_i1.p1 [349-359]		0	1353.65	0.673	0.999	0.671	1.027	0.882809	0.996138	0.920324	0.979136	9.25	17.43	11.05	7.3	118.2	116.6	83.7	81.5	8.38	19.98	7.52	5.32	9.072e-06	1.547e-05	2.3	49.51
[K].MQLYETPTGWK.[F]	1xOxidation [M1]	0.00291915	0.00028245	1	4	18	T_ilisha_TRINITY_DN2760_c0_g1_i1.p1	T_ilisha_TRINITY_DN2760_c0_g1_i1.p1 [349-359]		0	1369.65	1.185	0.795	0.615	0.987	0.872137	0.931482	0.868637	0.997074	75.13	40.93	76.95	76.12	105.4	132.6	80.5	81.6	59.31	18.75	60.75	68.39	9.072e-06	4.446e-06	2.65	45.36
[R].MSADQMLHALLGSK.[H]		3.07581e-09	0.00028245	1	1	63	T_ilisha_TRINITY_DN1196_c1_g1_i10.p1	T_ilisha_TRINITY_DN1196_c1_g1_i10.p1 [112-125]		0	1501.75	0.525	1.237	1.253	0.637	0.68212	0.947709	0.935199	0.0646791	93.75	86.52	102.31	120.55	119.3	96.5	63.3	120.9	69.07	37.06	79.65	80.3	9.072e-06	6.305e-16	4.13	68.76
[R].MSADQMLHALLGSK.[H]	1xOxidation [M]	1.58777e-08	0.00028245	1	1	205	T_ilisha_TRINITY_DN1196_c1_g1_i10.p1	T_ilisha_TRINITY_DN1196_c1_g1_i10.p1 [112-125]		0	1517.75	0.834	0.733	0.592	1.16	0.978354	0.875542	0.829051	0.770101	34.64	35.26	46.27	42.46	115.4	124.9	85.7	73.9	28.71	21.88	12.83	41.6	9.072e-06	6.305e-16	4.73	61.09
[R].MSADQMLHALLGSK.[H]	2xOxidation [M1; M6]	7.68878e-07	0.00028245	1	1	146	T_ilisha_TRINITY_DN1196_c1_g1_i10.p1	T_ilisha_TRINITY_DN1196_c1_g1_i10.p1 [112-125]		0	1533.74	1.23	0.441	0.408	1.094	0.91005	0.137897	0.405166	0.917528	112.37	64.5	79.35	88.05	77.4	175.7	75.2	71.6	80.07	37.07	76.08	81.05	9.072e-06	4.847e-13	3.7	48
[R].MSADQMLQALLGSK.[H]		2.34036e-07	0.00028245	3	6	95	T_ilisha_TRINITY_DN1196_c1_g1_i4.p1; T_ilisha_TRINITY_DN1196_c1_g1_i14.p4 ; T_ilisha_TRINITY_DN1196_c1_g1_i1.p1	T_ilisha_TRINITY_DN1196_c1_g1_i4.p1 [112-125]; T_ilisha_TRINITY_DN1196_c1_g1_i14.p4 [67-80]; T_ilisha_TRINITY_DN1196_c1_g1_i1.p1 [112-125]		0	1492.75	1.074	7.881	3.533	2.176	0.960303	9.83834e-06	0.0210575	1.63721e-05	127.01	24.69	116.13	136.71	151	19.2	162.2	67.7	45.12	8.61	91.54	84.36	9.072e-06	4.803e-14	4.15	74.82
[R].MSADQMLQALLGSK.[H]	1xOxidation [M]	8.44231e-07	0.00028245	3	6	46	T_ilisha_TRINITY_DN1196_c1_g1_i4.p1; T_ilisha_TRINITY_DN1196_c1_g1_i14.p4 ; T_ilisha_TRINITY_DN1196_c1_g1_i1.p1	T_ilisha_TRINITY_DN1196_c1_g1_i4.p1 [112-125]; T_ilisha_TRINITY_DN1196_c1_g1_i14.p4 [67-80]; T_ilisha_TRINITY_DN1196_c1_g1_i1.p1 [112-125]		0	1508.74	0.976	2.264	1.284	1.844	0.971914	0.350973	0.920324	0.00146405	45.35	47.74	48.75	65.35	137.1	56.5	133.8	72.6	38.95	20.99	52.53	35.07	9.072e-06	5.816e-13	3.85	68.08
[R].MSADQMLQALLGSK.[H]	2xOxidation [M1; M6]	6.67211e-06	0.00028245	3	6	35	T_ilisha_TRINITY_DN1196_c1_g1_i4.p1; T_ilisha_TRINITY_DN1196_c1_g1_i14.p4 ; T_ilisha_TRINITY_DN1196_c1_g1_i1.p1	T_ilisha_TRINITY_DN1196_c1_g1_i4.p1 [112-125]; T_ilisha_TRINITY_DN1196_c1_g1_i14.p4 [67-80]; T_ilisha_TRINITY_DN1196_c1_g1_i1.p1 [112-125]		0	1524.74	0.647	3	1.737	1.156	0.863898	0.104966	0.701943	0.852695	35.49	31.64	52.17	49.15	157	51.5	100.5	90.9	29.08	36.52	44.07	46.3	9.072e-06	3.247e-11	3.36	54.77
[-].MSDAVVSFMK.[D]	1xMet-loss+Acetyl [N-Term]	0.00208355	0.00028245	1	1	60	T_ilisha_TRINITY_DN197953_c0_g1_i1.p3	T_ilisha_TRINITY_DN197953_c0_g1_i1.p3 [1-10]	T_ilisha_TRINITY_DN197953_c0_g1_i1.p3 1xMet-loss+Acetyl [N-Term]	0	1025.5	0.816	2.441	3.055	0.827	0.971914	0.332857	0.134038	0.797708	36.48	31.28	35.98	51.71	115.9	39.6	116.5	128	24.85	29.23	25.18	37.53	9.072e-06	2.302e-06	2.34	55.18
[-].MSDTEVDQFEEEKPK.[F]	1xMet-loss+Acetyl [N-Term]	0.000696764	0.00028245	1	1	1	T_ilisha_TRINITY_DN3525_c0_g1_i7.p1	T_ilisha_TRINITY_DN3525_c0_g1_i7.p1 [1-15]	T_ilisha_TRINITY_DN3525_c0_g1_i7.p1 1xMet-loss+Acetyl [N-Term]	0	1722.77																					9.072e-06	2.738e-07	2.09
[-].MSEDISMYCVTLNGPAPWGFR.[L]	1xCarbamidomethyl [C9]; 1xMet-loss+Acetyl [N-Term]	0.00218316	0.00028245	1	1	4	T_ilisha_TRINITY_DN10629_c0_g1_i6.p1	T_ilisha_TRINITY_DN10629_c0_g1_i6.p1 [1-21]	T_ilisha_TRINITY_DN10629_c0_g1_i6.p1 1xMet-loss+Acetyl [N-Term]	0	2342.06	0.978	1.317	1.53	0.891	0.981564	0.992167	0.979526	0.958686	0	38.33	35.17	37.23	104.3	79.2	102	114.5		34.21		34.44	9.072e-06	2.522e-06	2.76	72.01
[R].MSEPIAALDPTEFER.[L]		1.8116e-06	0.00028245	1	1	55	T_ilisha_TRINITY_DN35779_c0_g1_i1.p1	T_ilisha_TRINITY_DN35779_c0_g1_i1.p1 [412-426]		0	1705.81	1.092	1.053	1.002	1.122	0.931838	0.996138	0.999685	0.941575	50.59	29.14	44.54	63.8	93.1	95.7	111.7	99.5	32.5	27.96	46.18	41.62	9.072e-06	2.574e-12	3.7	58.99
[R].MSEPIAALDPTEFER.[L]	1xOxidation [M1]	7.45285e-07	0.00028245	1	1	24	T_ilisha_TRINITY_DN35779_c0_g1_i1.p1	T_ilisha_TRINITY_DN35779_c0_g1_i1.p1 [412-426]		0	1721.81	1.137	0.913	0.913	1.137	0.911927	0.985398	0.985166	0.925094	9.66	8.46	2.98	10.24	94.5	103.5	107.5	94.5	8.22	2.84	9.75		9.072e-06	4.546e-13	3.81	56.58
[K].MSFFSDPELVFK.[E]		0.0152787	0.00028245	1	3	9	T_ilisha_TRINITY_DN14292_c0_g1_i8.p1	T_ilisha_TRINITY_DN14292_c0_g1_i8.p1 [300-311]		0	1446.7	0.923	1.193	1.257	1.262	0.975038	0.996138	0.999391	0.876222	73.6	73.6	105.78	104.31	104.9	87.9	96.8	110.5	53.77	30.75	60.54	69.05	9.072e-06	0.0001123	1.77	68.97
[-].MSFIQQFLQQTVYLGVPEDSK.[Y]	1xMet-loss+Acetyl [N-Term]	0.00127251	0.00028245	1	3	6	T_ilisha_TRINITY_DN685_c2_g1_i3.p1	T_ilisha_TRINITY_DN685_c2_g1_i3.p1 [1-21]	T_ilisha_TRINITY_DN685_c2_g1_i3.p1 1xMet-loss+Acetyl [N-Term]	0	2369.2	1.039	0.684	0.783	0.826	0.990279	0.758872	0.849313	0.892406	40.05	54.33	92.01	17.21	90.1	95.8	93.6	120.4	54.1	63.63	6.81	64.3	9.072e-06	8.816e-07	2.11	87.06
[K].MSHDASTGIIEMIWDHFTEESEGTFTVQIQDGK.[A]		3.57173e-05	0.00028245	1	1	7	T_ilisha_TRINITY_DN35779_c0_g1_i1.p1	T_ilisha_TRINITY_DN35779_c0_g1_i1.p1 [1007-1039]		0	3739.69	1.163	2.21	1.575	1.079	0.981564	0.758929	0.968998	0.978004	49.32	58.92	131.74	98.67	101.9	69.7	118.5	109.8	56.76	48.11	37.99	109.22	9.072e-06	8.47e-10	1.97	86.12
[K].MPSNVPTNIFQLFLDR.[N]	1xOxidation [M1]	0.00572666	0.00028245	1	1	1	T_ilisha_TRINITY_DN296755_c0_g1_i1.p1	T_ilisha_TRINITY_DN296755_c0_g1_i1.p1 [244-259]		0	1907.97	0.984	0.399	0.598	0.656	0.987538	0.21997	0.561899	0.56741	37.3	42.19	32.32	33.37	66.8	167.5	65.7	100.1		38.71	34.5	39.23	9.072e-06	1.645e-05	2.33	82.96
[-].MPSDLETAMEMLIK.[V]	1xOxidation [M]; 1xMet-loss [N-Term]	6.25893e-05	0.00028245	1	1	7	T_ilisha_TRINITY_DN7352_c0_g1_i1.p1	T_ilisha_TRINITY_DN7352_c0_g1_i1.p1 [1-14]	T_ilisha_TRINITY_DN7352_c0_g1_i1.p1 1xMet-loss [N-Term]	0	1493.72	1.149	0.73	0.708	1.104	0.967414	0.915821	0.904935	0.976155	29.97	17.48	12.54	43.45	85.9	126.1	98.6	89.4	16.19	13.55	32.8	3.92	9.072e-06	2.521e-09	2.91	68.5
[-].MPSDLETAMEMLIK.[V]	1xMet-loss [N-Term]	9.62817e-08	0.00028245	1	1	27	T_ilisha_TRINITY_DN7352_c0_g1_i1.p1	T_ilisha_TRINITY_DN7352_c0_g1_i1.p1 [1-14]	T_ilisha_TRINITY_DN7352_c0_g1_i1.p1 1xMet-loss [N-Term]	0	1477.73	0.8	1.53	1.163	0.761	0.944833	0.884946	0.973921	0.596436	42.3	71.63	95.37	64.33	108.3	70.8	86.6	134.3	86.97	42.51	27.5	64.04	9.072e-06	8.544e-15	4.45	73.17
[R].MPNTFLSVETAR.[V]		0.010011	0.00028245	1	1	4	T_ilisha_TRINITY_DN2653_c2_g2_i1.p1	T_ilisha_TRINITY_DN2653_c2_g2_i1.p1 [1516-1527]		0	1365.68																					9.072e-06	4.899e-05	1.98
[R].MLVVYPQTK.[T]	1xOxidation [M1]	0.0113898	0.00028245	1	2	44	T_ilisha_TRINITY_DN1355_c2_g1_i2.p2	T_ilisha_TRINITY_DN1355_c2_g1_i2.p2 [33-41]		0	1094.59	1.441	0.447	0.371	1.683	0.512629	0.293433	0.280822	0.0599017	93.1	71.22	67.77	88.79	75.9	162.4	101.4	60.3	73.59	45.26	56.6	72.49	9.072e-06	6.336e-05	2.4	39.64
[K].MMDIISAPGLSSIFIR.[D]		0.000167914	0.00028245	1	1	13	T_ilisha_TRINITY_DN2693_c0_g1_i10.p1	T_ilisha_TRINITY_DN2693_c0_g1_i10.p1 [9293-9308]		0	1750.92	1.21	1.292	1.562	0.879	0.981695	0.993409	0.977458	0.945571	77.63	31.34	83.27	81.73	97.4	77.1	117.9	107.6	35.95	38.09	60.67	74.84	9.072e-06	1.723e-08	2.49	77.15
[R].MNATISDLIMGNTYK.[F]		8.92456e-06	0.00028245	1	2	14	T_ilisha_TRINITY_DN14968_c0_g1_i2.p1	T_ilisha_TRINITY_DN14968_c0_g1_i2.p1 [343-357]		0	1671.81	2.191	0.511	1.729	0.857	0.294451	0.612291	0.824957	0.87409	48.17	8.13	93.92	72.19	43.3	84.7	125.6	146.5	31.58	3.29	26.6	63.85	9.072e-06	5.681e-11	4.27	60.86
[R].MNATISDLIMGNTYK.[F]	1xOxidation [M]	3.15312e-05	0.00028245	1	2	18	T_ilisha_TRINITY_DN14968_c0_g1_i2.p1	T_ilisha_TRINITY_DN14968_c0_g1_i2.p1 [343-357]		0	1687.8	2.366	0.489	0.88	1.3	0.072236	0.559813	0.96997	0.629122	57.27	64.22	15.47	14.01	55	112.6	130.2	102.2	50.43	32	10.92	7.64	9.072e-06	6.665e-10	3.47	55.51
[R].MNATISDLIMGNTYK.[F]	2xOxidation [M1; M10]	6.4236e-05	0.00028245	1	2	2	T_ilisha_TRINITY_DN14968_c0_g1_i2.p1	T_ilisha_TRINITY_DN14968_c0_g1_i2.p1 [343-357]		0	1703.8	100	0.01	1.208	0.885	1.60285e-16	1.61286e-16	0.988887	0.941575			78.21	75.3		138.5	122.8	138.7		31.93	96.04	75.93	9.072e-06	2.653e-09	2.51	53.1
[K].MNEAEVEALMAGQEDENGCVNYEAFIK.[H]	1xCarbamidomethyl [C19]	1.52073e-07	0.00028245	1	1	62	T_ilisha_TRINITY_DN143023_c0_g1_i1.p1	T_ilisha_TRINITY_DN143023_c0_g1_i1.p1 [164-190]		0	3061.32	0.695	0.966	1.233	0.633	0.872137	0.984878	0.95983	0.130683	44.35	39.81	39.3	22.21	112	97.9	69.3	120.8	38.23	31.75	23.68	17.95	9.072e-06	2.063e-14	4.85	65.69
[R].MNFDAFLPLLVQQDK.[V]		2.91089e-07	0.00028245	1	3	228	T_ilisha_TRINITY_DN420_c0_g1_i1.p1	T_ilisha_TRINITY_DN420_c0_g1_i1.p1 [73-87]		0	1778.91	0.571	0.854	0.939	0.716	0.764787	0.961883	0.999685	0.273916	74.77	55.75	61.49	74.77	124.6	91	65.8	118.6	39.61	38.26	73.83	50.22	9.072e-06	7.337e-14	3.86	78.69
[R].MNFDAFLPLLVQQDK.[V]	1xOxidation [M1]	2.08764e-07	0.00028245	1	3	69	T_ilisha_TRINITY_DN420_c0_g1_i1.p1	T_ilisha_TRINITY_DN420_c0_g1_i1.p1 [73-87]		0	1794.91	1.238	0.338	0.484	0.697	0.816344	0.057517	0.620993	0.245397	76.66	65.97	87.49	91.4	80.8	176.9	56.8	85.5	52.07	42.62	45.67	72.81	9.072e-06	3.818e-14	4.22	73.07
[R].MNFSHGTHEYHAETIK.[N]		6.67973e-10	0.00028245	1	1	118	T_ilisha_TRINITY_DN23_c0_g3_i1.p1	T_ilisha_TRINITY_DN23_c0_g3_i1.p1 [71-86]		0	1901.86	0.689	1.026	0.953	0.742	0.922793	0.996138	0.996196	0.371121	52.24	52.24	48.12	56.05	111.4	108.6	76.7	103.4	39.29	25.21	22.78	45.92	9.072e-06	6.305e-16	4.84	34.72
[R].MNFSHGTHEYHAETIK.[N]	1xOxidation [M1]	1.87108e-10	0.00028245	1	1	88	T_ilisha_TRINITY_DN23_c0_g3_i1.p1	T_ilisha_TRINITY_DN23_c0_g3_i1.p1 [71-86]		0	1917.85	1.005	0.717	0.655	1.091	0.977882	0.855219	0.902576	0.924989	68.47	41.09	52.74	68.47	112.4	131.3	70.4	85.9	48.66	23.34	54.58	52.1	9.072e-06	6.305e-16	5.87	31.65
[K].MNLGVGAYR.[D]		0.0204773	0.00028245	2	2	1	T_ilisha_TRINITY_DN128_c0_g1_i3.p1; T_ilisha_TRINITY_DN128_c0_g2_i1.p1	T_ilisha_TRINITY_DN128_c0_g1_i3.p1 [58-66]; T_ilisha_TRINITY_DN128_c0_g2_i1.p1 [58-66]		0	980.498																					9.072e-06	0.0002004	2.13
[K].MNLGVGAYR.[D]	1xOxidation [M1]	0.0113312	0.00028245	2	2	9	T_ilisha_TRINITY_DN128_c0_g1_i3.p1; T_ilisha_TRINITY_DN128_c0_g2_i1.p1	T_ilisha_TRINITY_DN128_c0_g1_i3.p1 [58-66]; T_ilisha_TRINITY_DN128_c0_g2_i1.p1 [58-66]		0	996.493	1.399	1.15	1.477	1.139	0.801847	0.985398	0.903644	0.941575	53.9	84.7	52.02	54.38	88.9	77.4	124.4	109.3	74.41	14.08		48.7	9.072e-06	6.244e-05	1.95	36.41
[K].MSHDASTGVIQMIWEHFTR.[A]		0.000244058	0.00028245	2	6	12	T_ilisha_TRINITY_DN10895_c1_g1_i8.p1; T_ilisha_TRINITY_DN10895_c1_g1_i7.p1	T_ilisha_TRINITY_DN10895_c1_g1_i8.p1 [912-930]; T_ilisha_TRINITY_DN10895_c1_g1_i7.p1 [1035-1053]		0	2246.05	2.538	0.538	1.591	0.796	0.588963	0.503032	0.957234	0.746336	68.48	20.2	85.48	40.4	35.6	66.2	132.1	166.1	47.85	45.3	49.51	45.07	9.072e-06	3.551e-08	2.85	76.62
[R].MNILITEIEALR.[K]		0.00134729	0.00028245	1	1	1	T_ilisha_TRINITY_DN2_c0_g1_i17.p1	T_ilisha_TRINITY_DN2_c0_g1_i17.p1 [1108-1119]		0	1415.79	0.01	0.833	1.889	0.01	1.60285e-16	0.91078	0.929493	2.8635e-16		69.72	201.23		89.5	107.5		203	111.11	113.86			9.072e-06	9.88e-07	2.82	73.64
[K].MNVFNSSVSNLSK.[V]	1xOxidation [M1]	1.80873e-05	0.00028245	1	1	75	T_ilisha_TRINITY_DN1691_c0_g2_i19.p1	T_ilisha_TRINITY_DN1691_c0_g2_i19.p1 [452-464]		0	1442.69	0.882	0.798	0.664	1.059	0.998177	0.923091	0.912797	0.958482	75.36	49.45	56.4	69.97	100.9	126.3	88.9	83.9	67.85	5.59	45.19	68.5	9.072e-06	2.25e-10	3.35	44.11
[R].MPCTEDYLSLILNR.[L]	1xCarbamidomethyl [C3]	3.73511e-07	0.00028245	1	1	262	BSA	BSA [445-458]		0	1724.83	1.278	0.791	0.894	1.106	0.883509	0.919444	0.992809	0.898178	12.98	21.71	38.33	32.47	86.1	108.9	107.7	97.3	25.45	10.14	8.07	29.7	9.072e-06	1.185e-13	3.77	70.88
[R].MPCTEDYLSLILNR.[L]	1xCarbamidomethyl [C3]; 1xOxidation [M1]	3.88742e-06	0.00028245	1	1	66	BSA	BSA [445-458]		0	1740.83	1.537	0.572	0.781	1.305	0.454178	0.733045	0.957234	0.613787	25.71	32.48	59.45	46.02	82.5	113.4	115.6	88.5	26.22	24.84	22.75	46.5	9.072e-06	1.133e-11	2.96	68.14
[K].MPEPGPSYDLTFCEVR.[D]	1xCarbamidomethyl [C13]	5.36439e-06	0.00028245	1	1	18	T_ilisha_TRINITY_DN35779_c0_g1_i1.p1	T_ilisha_TRINITY_DN35779_c0_g1_i1.p1 [751-766]		0	1897.85	0.848	0.855	1.066	0.706	0.960303	0.967133	0.999685	0.46429	59.75	42.59	31.12	66.57	94.8	110.9	80.4	113.9	40.11	30.92	59.47	21.72	9.072e-06	2.115e-11	4.7	55.63
[-].MPEPTEAKPEEAPQEDK.[A]	1xMet-loss [N-Term]	4.78301e-09	0.00028245	1	3	53	T_ilisha_TRINITY_DN8510_c2_g1_i4.p1	T_ilisha_TRINITY_DN8510_c2_g1_i4.p1 [1-17]	T_ilisha_TRINITY_DN8510_c2_g1_i4.p1 1xMet-loss [N-Term]	0	1794.84	0.634	0.668	0.778	0.526	0.855552	0.777166	0.957234	0.00163245	46.3	39.54	34.36	46.3	81.7	146.3	58.1	113.9	29.62	32.92	31.74	37.05	9.072e-06	6.305e-16	3.63	30.2
[-].MPFGNTHNNFK.[L]	1xMet-loss [N-Term]	1.66449e-05	0.00028245	1	1	159	T_ilisha_TRINITY_DN241697_c0_g1_i1.p2	T_ilisha_TRINITY_DN241697_c0_g1_i1.p2 [1-11]	T_ilisha_TRINITY_DN241697_c0_g1_i1.p2 1xMet-loss [N-Term]	0	1175.56	0.846	1.695	1.602	0.937	0.981695	0.508355	0.740184	0.97607	29.66	23.52	58.27	35.23	116.8	69.3	102.8	111.1	24.87	20.37	33.12	43.81	9.072e-06	1.924e-10	4.2	31.52
[-].MPGILLGDVFPNFEADTTIGK.[I]	1xMet-loss [N-Term]	3.55323e-05	0.00028245	1	1	3	T_ilisha_TRINITY_DN872_c3_g1_i8.p1	T_ilisha_TRINITY_DN872_c3_g1_i8.p1 [1-21]	T_ilisha_TRINITY_DN872_c3_g1_i8.p1 1xMet-loss [N-Term]	0	2104.1	0.642	1.752	1.267	0.903	0.90485	0.915821	0.986811	0.97607	41.34	43.52	46.46	47.95	138.9	73.2	89.2	98.7	38.41	28.02	11.34	42.63	9.072e-06	8.353e-10	1.85	75.64
[-].MPHAYPFLTPEQK.[K]	1xMet-loss [N-Term]	4.60692e-05	0.00028245	1	2	255	T_ilisha_TRINITY_DN17121_c0_g1_i8.p2	T_ilisha_TRINITY_DN17121_c0_g1_i8.p2 [1-13]	T_ilisha_TRINITY_DN17121_c0_g1_i8.p2 1xMet-loss [N-Term]	0	1427.73	0.712	1.187	0.959	0.816	0.937943	0.947709	0.995021	0.705401	16.79	18.92	34.35	33.2	113.4	95.5	80.7	110.3	20.22	18.99	13.39	28.35	9.072e-06	1.385e-09	3.75	45.11
[-].MPHAYPFLTPEQK.[K]	1xMet-loss+Acetyl [N-Term]	0.00183004	0.00028245	1	2	113	T_ilisha_TRINITY_DN17121_c0_g1_i8.p2	T_ilisha_TRINITY_DN17121_c0_g1_i8.p2 [1-13]	T_ilisha_TRINITY_DN17121_c0_g1_i8.p2 1xMet-loss+Acetyl [N-Term]	0	1469.74	0.904	0.666	0.747	0.813	0.986346	0.740336	0.948675	0.691798	44.95	23.69	41.8	64.63	97.2	124.1	67.4	111.4	19.96	21.62	24.63	45.03	9.072e-06	1.79e-06	2.96	45.34
[-].MPLSAPAPPNK.[R]	1xMet-loss [N-Term]	0.0217762	0.00028245	1	1	1	T_ilisha_TRINITY_DN23026_c0_g1_i2.p1	T_ilisha_TRINITY_DN23026_c0_g1_i2.p1 [1-11]	T_ilisha_TRINITY_DN23026_c0_g1_i2.p1 1xMet-loss [N-Term]	0	991.557	1.27	1.319	1.267	1.321	0.745048	0.938102	0.948249	0.519151	20.8	9.63	6.47	24.25	97.8	74.3	135.9	92	8.48	10.01	23.94	9.13	9.072e-06	0.0002247	2.14	32.26
[-].MPLSGTPAPPNK.[R]	1xMet-loss [N-Term]	0.000178712	0.00028245	1	1	12	T_ilisha_TRINITY_DN7646_c0_g1_i1.p1	T_ilisha_TRINITY_DN7646_c0_g1_i1.p1 [1-12]	T_ilisha_TRINITY_DN7646_c0_g1_i1.p1 1xMet-loss [N-Term]	0	1078.59	1.214	0.741	0.871	0.992	0.824827	0.902678	0.979758	0.999081	12.84	41.64	41.64	20.12	85.2	115.1	99.5	100.2	7.72	38.7	11.05	18.6	9.072e-06	1.938e-08	2.68	32.21
[-].MPMFIVNTNVDQSAVPAALLSEATDELAK.[A]	1xMet-loss [N-Term]	1.84005e-06	0.00028245	1	1	3	T_ilisha_TRINITY_DN23845_c0_g1_i1.p1	T_ilisha_TRINITY_DN23845_c0_g1_i1.p1 [1-29]	T_ilisha_TRINITY_DN23845_c0_g1_i1.p1 1xMet-loss [N-Term]	0	2944.5																					9.072e-06	2.635e-12	2.94
[K].MNVFNSSVSNLSK.[V]		7.58512e-05	0.00028245	1	1	91	T_ilisha_TRINITY_DN1691_c0_g2_i19.p1	T_ilisha_TRINITY_DN1691_c0_g2_i19.p1 [452-464]		0	1426.7	0.717	1.627	1.212	0.892	0.938876	0.582915	0.937743	0.939668	26.04	16.33	56.31	22.4	122.2	73.7	96.2	107.8	13.26	20.96	30.7	38.77	9.072e-06	3.668e-09	3.5	48.44
[K].MSHDASTGVIQMIWEHFTR.[A]	1xOxidation [M1]	0.00380289	0.00028245	2	6	1	T_ilisha_TRINITY_DN10895_c1_g1_i8.p1; T_ilisha_TRINITY_DN10895_c1_g1_i7.p1	T_ilisha_TRINITY_DN10895_c1_g1_i8.p1 [912-930]; T_ilisha_TRINITY_DN10895_c1_g1_i7.p1 [1035-1053]		0	2262.04																					9.072e-06	7.42e-06	1.98
[-].MSHGWGYAAENGPTK.[W]	1xMet-loss+Acetyl [N-Term]	4.9366e-06	0.00028245	1	1	4	T_ilisha_TRINITY_DN4181_c0_g1_i4.p1	T_ilisha_TRINITY_DN4181_c0_g1_i4.p1 [1-15]	T_ilisha_TRINITY_DN4181_c0_g1_i4.p1 1xMet-loss+Acetyl [N-Term]	0	1516.68	1.404	0.954	0.74	1.812	0.956098	0.965571	0.826403	0.151513	43.18	43.57	47.69	43.78	94.6	99.2	132.9	73.3	38.34		12.07	43.31	9.072e-06	1.807e-11	3.42	39.22
[-].MSKPLSDHER.[K]	1xMet-loss+Acetyl [N-Term]	7.31429e-05	0.00028245	1	2	38	T_ilisha_TRINITY_DN856_c3_g1_i3.p1	T_ilisha_TRINITY_DN856_c3_g1_i3.p1 [1-10]	T_ilisha_TRINITY_DN856_c3_g1_i3.p1 1xMet-loss+Acetyl [N-Term]	0	1110.55	0.696	1.324	1.121	0.783	0.925975	0.911582	0.962316	0.564832	30.96	30.96	30.76	22.22	119.7	90.5	83.4	106.4	32.46	17.06	4.04	26.98	9.072e-06	3.398e-09	2.58	28.61
[-].MVEQFVGTWK.[L]	1xMet-loss+Acetyl [N-Term]	0.0107613	0.00028245	1	1	32	T_ilisha_TRINITY_DN34606_c0_g1_i3.p2	T_ilisha_TRINITY_DN34606_c0_g1_i3.p2 [1-10]	T_ilisha_TRINITY_DN34606_c0_g1_i3.p2 1xMet-loss+Acetyl [N-Term]	0	1135.58	0.853	0.398	0.234	1.515	0.987538	0.178465	0.0261924	0.125058	57.48	26.96	19.51	29.81	79.8	200.5	72.1	47.6	64.25	54.65	34.52	9.97	9.072e-06	5.685e-05	1.93	58.14
[K].MVESENFDEYLK.[A]		0.000130184	0.00028245	1	1	48	T_ilisha_TRINITY_DN27635_c0_g2_i1.p1	T_ilisha_TRINITY_DN27635_c0_g2_i1.p1 [13-24]		0	1503.67	0.922	0.787	0.542	1.299	0.987538	0.936482	0.759696	0.466681	61.09	83.93	38.66	44.56	74.7	134	105.1	86.3	88.69	29.42	28.23	39.94	9.072e-06	1.046e-08	3.24	51.14
[K].MVESENFDEYLK.[A]	1xOxidation [M1]	0.000259753	0.00028245	1	1	15	T_ilisha_TRINITY_DN27635_c0_g2_i1.p1	T_ilisha_TRINITY_DN27635_c0_g2_i1.p1 [13-24]		0	1519.66	2.086	0.374	0.425	1.806	0.0451502	0.278234	0.551082	0.0229213	70.9	49.95	50.46	61.51	55	135.9	134.6	74.5	55.46	49.74	67.93	38.29	9.072e-06	4.02e-08	2.38	48.93
[K].MVGLPGAFDMMLTGR.[N]		0.00527122	0.00028245	1	3	1	T_ilisha_TRINITY_DN3963_c0_g1_i14.p1	T_ilisha_TRINITY_DN3963_c0_g1_i14.p1 [191-205]		0	1595.77	0.01	0.498	0.382	0.01	1.60285e-16	0.412226	0.333467	2.8635e-16		0	0		106	212.8		81.2					9.072e-06	1.407e-05	1.89	71.56
[K].MVGQAGAGGAPVPPPKPGSHGK.[G]		0.000416688	0.00028245	1	1	32	T_ilisha_TRINITY_DN7646_c0_g1_i1.p1	T_ilisha_TRINITY_DN7646_c0_g1_i1.p1 [118-139]		0	1997.04	1.108	1.046	0.817	0.994	0.922793	0.996138	0.96537	0.997443	28.21	41.71	73.56	60.33	94.4	78.4	100.1	127.1	16.12	47.71	22.72	44.5	9.072e-06	1.007e-07	3.98	34.04
[K].MVGQAGAGGAPVPPPKPGSHGK.[G]	1xOxidation [M1]	4.75275e-05	0.00028245	1	1	13	T_ilisha_TRINITY_DN7646_c0_g1_i1.p1	T_ilisha_TRINITY_DN7646_c0_g1_i1.p1 [118-139]		0	2013.03	1.329	0.493	0.763	0.976	0.944833	0.567808	0.933808	0.979136	72.94	55.33	47.27	72.13	75.5	121.5	100.3	102.8	44.12	58.27	75.45	27.1	9.072e-06	1.474e-09	2.61	32.58
[K].MVIEGLTENTEYQFR.[V]		0.0103794	0.00028245	1	1	1	T_ilisha_TRINITY_DN54044_c0_g1_i1.p1	T_ilisha_TRINITY_DN54044_c0_g1_i1.p1 [1392-1406]		0	1829.87																					9.072e-06	5.256e-05	2.43
[K].MVSDIANAWK.[G]		0.00169297	0.00028245	2	3	6	T_ilisha_TRINITY_DN682_c0_g1_i9.p1; T_ilisha_TRINITY_DN682_c0_g1_i8.p1	T_ilisha_TRINITY_DN682_c0_g1_i9.p1 [370-379]; T_ilisha_TRINITY_DN682_c0_g1_i8.p1 [370-379]		0	1134.56																					9.072e-06	1.544e-06	2.72
[K].MVSDIANAWK.[G]	1xOxidation [M1]	0.00330608	0.00028245	2	3	24	T_ilisha_TRINITY_DN682_c0_g1_i9.p1; T_ilisha_TRINITY_DN682_c0_g1_i8.p1	T_ilisha_TRINITY_DN682_c0_g1_i9.p1 [370-379]; T_ilisha_TRINITY_DN682_c0_g1_i8.p1 [370-379]		0	1150.56	1.014	0.615	0.509	1.225	0.964503	0.725502	0.702469	0.766405	69.74	55.74	63.66	67.21	89.5	145.6	90.8	74.1	68.21	18.66	38.38	60.52	9.072e-06	5.647e-06	1.88	44.59
[-].MVTAGHSCSHK.[Y]	1xCarbamidomethyl [C8]	0.000193192	0.00028245	1	1	23	T_ilisha_TRINITY_DN17121_c0_g1_i11.p2	T_ilisha_TRINITY_DN17121_c0_g1_i11.p2 [1-11]		0	1214.54	0.67	1.158	1.359	0.662	0.828279	0.97996	0.858626	0.191917	86.08	50.66	108.93	108.36	107.9	93.2	72.3	126.6	58.46	23.08	74.88	83.55	9.072e-06	2.263e-08	2.47	26.61
[K].MYLDQDVNVPSDLVHK.[Y]		1.20621e-05	0.00028245	1	6	23	T_ilisha_TRINITY_DN1839_c0_g1_i18.p1	T_ilisha_TRINITY_DN1839_c0_g1_i18.p1 [218-233]		0	1872.92	0.471	3.422	3.823	0.468	0.189219	0.303303	0.164612	0.00124361	106.7	72.17	69.32	132.04	136.4	39.9	71.3	152.4	75.04	59.16	100.55	17.85	9.072e-06	1.022e-10	2.75	52.96
[K].MYLDQDVNVPSDLVHK.[Y]	1xOxidation [M1]	8.92456e-06	0.00028245	1	6	24	T_ilisha_TRINITY_DN1839_c0_g1_i18.p1	T_ilisha_TRINITY_DN1839_c0_g1_i18.p1 [218-233]		0	1888.91	0.683	0.957	0.349	1.283	0.824827	0.991585	0.365643	0.682312	117.6	27.75	35.05	69.64	142.8	136.1	73.7	47.4	80.39	14.61	40.16	61.09	9.072e-06	5.676e-11	2.59	49.58
[K].MVASENFDDYMK.[A]		0.00134729	0.00028245	1	2	4	T_ilisha_TRINITY_DN31405_c0_g1_i5.p1	T_ilisha_TRINITY_DN31405_c0_g1_i5.p1 [11-22]		0	1449.6	0.418	2.09	0.784	1.099	0.285289	0.582451	0.866705	0.977556	10.28	20.22	21.51	15.35	176.1	84.3	73.6	66.1		19.76	33.26	6.92	9.072e-06	9.858e-07	2.55	47.69
[R].MYPTDDSPAQPAGTK.[D]		2.81264e-05	0.00028245	1	3	12	T_ilisha_TRINITY_DN699_c0_g1_i6.p1	T_ilisha_TRINITY_DN699_c0_g1_i6.p1 [1179-1193]		0	1578.71	0.48	0.834	0.601	0.693	0.630911	0.949618	0.782757	0.481113	52.01	52.41	53.57	76.6	107.2	128.9	51.4	112.5	59.53	38.37	37.37	41.81	9.072e-06	5.333e-10	2.41	34.29
[K].NAAGAISAPSELTDILVLK.[D]		2.28861e-06	0.00028245	1	1	17	T_ilisha_TRINITY_DN16005_c0_g2_i1.p1	T_ilisha_TRINITY_DN16005_c0_g2_i1.p1 [6609-6627]		0	1883.05	1.94	0.915	1.628	1.252	0.825063	0.949148	0.957234	0.877188	21.45	44.22	42.47	43.83	63.7	72.4	123.7	140.2	12.21	43.42	39.73	25.7	9.072e-06	4.046e-12	3.36	71.43
[R].NAAGAISKPSESTGSITAK.[D]		0.000416688	0.00028245	1	1	2	T_ilisha_TRINITY_DN138496_c0_g1_i1.p1	T_ilisha_TRINITY_DN138496_c0_g1_i1.p1 [160-178]		0	1789.93	1.049	1.219	1.556	0.946	0.952462	0.993052	0.889597	0.970813	14.08	86.88	96.58	12.85	106.6	72.5	108.1	112.8	20.59	81.96	5.36	12.37	9.072e-06	1.003e-07	2.35	32.86
[K].NAAGSFSEPSYNTGPITVK.[D]		4.13743e-06	0.00028245	1	1	1	T_ilisha_TRINITY_DN2693_c0_g1_i10.p1	T_ilisha_TRINITY_DN2693_c0_g1_i10.p1 [7053-7071]		0	1939.94	1.008	0.741	0.788	1.009	0.987538	0.915457	0.953091	0.997443	17.1	13.12	7.28	15.58	88.8	120.4	95.8	94.9	12.92	7.45	15.15	3.55	9.072e-06	1.281e-11	3.48	48.77
[R].NAAGVFSPPSYSTGPITAK.[D]		0.000903318	0.00028245	1	1	2	T_ilisha_TRINITY_DN9784_c0_g2_i1.p1	T_ilisha_TRINITY_DN9784_c0_g2_i1.p1 [167-185]		0	1864.94																					9.072e-06	4.514e-07	2.47
[K].NADGMLDFDEFLK.[M]		1.02312e-06	0.00028245	1	2	184	T_ilisha_TRINITY_DN38230_c0_g1_i4.p1	T_ilisha_TRINITY_DN38230_c0_g1_i4.p1 [142-154]		0	1514.68	0.93	0.639	0.583	0.958	0.991118	0.685449	0.819812	0.986858	33.42	27.59	13.42	26.22	104.2	134.2	79.1	82.6	20.72	14.25	28.85	5.39	9.072e-06	8.432e-13	3.47	68.55
[K].NADGMLDFDEFLK.[M]	1xOxidation [M5]	0.000199307	0.00028245	1	2	88	T_ilisha_TRINITY_DN38230_c0_g1_i4.p1	T_ilisha_TRINITY_DN38230_c0_g1_i4.p1 [142-154]		0	1530.68	1.288	0.42	0.347	1.341	0.748187	0.264228	0.326479	0.566185	64.05	64.56	31.76	9.42	76.6	182.5	78.7	62.3	51.83	24.77	46.16	40.69	9.072e-06	2.404e-08	2.2	62.15
[R].NAESAIEALK.[E]		0.000809999	0.00028245	1	3	114	T_ilisha_TRINITY_DN35471_c0_g1_i2.p1	T_ilisha_TRINITY_DN35471_c0_g1_i2.p1 [111-120]		0	1045.55	0.685	1.049	0.773	0.92	0.922793	0.993052	0.957234	0.967716	22.27	28.94	25.57	17.4	124	98.8	84.9	92.3	20.57	19.74	4.9	15.62	9.072e-06	3.649e-07	2.34	42.93
[R].NAESAIEALKEYEPEMGK.[V]		3.45362e-10	0.00028245	1	2	119	T_ilisha_TRINITY_DN35471_c0_g1_i2.p1	T_ilisha_TRINITY_DN35471_c0_g1_i2.p1 [111-128]		1	2008.95	0.821	1.631	1.686	1.068	0.978236	0.787801	0.709564	0.945571	47.64	43.57	52.04	70.35	106.7	65.4	117.7	110.2	47.6	10.34	33.7	57.06	9.072e-06	6.305e-16	6.38	57.14
[R].NAESAIEALKEYEPEMGK.[V]	1xOxidation [M16]	2.10517e-09	0.00028245	1	2	64	T_ilisha_TRINITY_DN35471_c0_g1_i2.p1	T_ilisha_TRINITY_DN35471_c0_g1_i2.p1 [111-128]		1	2024.95	1.178	0.819	0.775	1.34	0.864701	0.950635	0.957234	0.363158	66.74	70.49	70.49	51.64	92.1	112.4	108.5	87.1	69.53	38.5	57.6	58.21	9.072e-06	6.305e-16	4.02	53.48
[K].NAHDVWAEDVDQR.[V]		2.9673e-06	0.00028245	1	1	98	T_ilisha_TRINITY_DN23_c0_g3_i1.p1	T_ilisha_TRINITY_DN23_c0_g3_i1.p1 [474-486]		0	1554.69	0.836	0.972	0.728	1.015	0.981564	0.994222	0.941382	0.981768	17.39	21.26	9.84	4.69	106.2	115.7	88.7	89.4	17.35	14.86	1.92	13.61	9.072e-06	6.708e-12	3.52	39.12
[K].NALAHAVQSAR.[-H]		6.32429e-05	0.00028245	5	10	314	T_ilisha_TRINITY_DN3372_c0_g1_i2.p1; T_ilisha_TRINITY_DN16_c0_g1_i16.p1; T_ilisha_TRINITY_DN581_c0_g1_i12.p1; T_ilisha_TRINITY_DN1322_c1_g2_i1.p1; T_ilisha_TRINITY_DN1322_c1_g1_i2.p1	T_ilisha_TRINITY_DN3372_c0_g1_i2.p1 [119-129]; T_ilisha_TRINITY_DN16_c0_g1_i16.p1 [360-370]; T_ilisha_TRINITY_DN581_c0_g1_i12.p1 [412-422]; T_ilisha_TRINITY_DN1322_c1_g2_i1.p1 [178-188]; T_ilisha_TRINITY_DN1322_c1_g1_i2.p1 [11-21]		0	1137.61	1.782	0.922	1.839	1.003	0.496012	0.98736	0.575131	0.990641	15.71	49.45	38.05	27.95	68.2	74	121.6	136.1	8.03	38.31	16.6	19.33	9.072e-06	2.571e-09	3.1	32.72
[K].NAMQLQSDNLYR.[A]		0.00394344	0.00028245	1	4	3	T_ilisha_TRINITY_DN5021_c0_g1_i1.p1	T_ilisha_TRINITY_DN5021_c0_g1_i1.p1 [576-587]		0	1452.69																					9.072e-06	7.971e-06	2.4
[R].MYPTDDSPAQPAGTK.[D]	1xOxidation [M1]	7.63684e-06	0.00028245	1	3	11	T_ilisha_TRINITY_DN699_c0_g1_i6.p1	T_ilisha_TRINITY_DN699_c0_g1_i6.p1 [1179-1193]		0	1594.71																					9.072e-06	4.199e-11	3.31
[K].MLVVLLQGTR.[E]		0.0165044	0.00028245	1	3	18	T_ilisha_TRINITY_DN10060_c0_g1_i2.p1	T_ilisha_TRINITY_DN10060_c0_g1_i2.p1 [152-161]		0	1129.68	1.031	1.164	1.545	0.96	0.981564	0.996138	0.96537	0.97607	50.29	38.84	64.76	76.1	98.8	84.9	85	131.3	38.79	19.96	39.92	50.32	9.072e-06	0.0001307	2.59	57.08
[K].MVALLQEK.[N]		0.00955631	0.00028245	2	4	167	T_ilisha_TRINITY_DN2229_c0_g1_i1.p1; T_ilisha_TRINITY_DN2229_c0_g1_i5.p1	T_ilisha_TRINITY_DN2229_c0_g1_i1.p1 [66-73]; T_ilisha_TRINITY_DN2229_c0_g1_i5.p1 [66-73]		0	931.528	1.439	1.353	2.144	0.911	0.758883	0.864632	0.383765	0.958482	12.43	54.44	54.44	23.78	85.2	63	116.7	135.1	5.76	50.11	21	9.3	9.072e-06	4.489e-05	1.84	44.01
[K].MTVSPNLANLQPEALWYR.[D]		4.15898e-06	0.00028245	1	1	15	T_ilisha_TRINITY_DN35779_c0_g1_i1.p1	T_ilisha_TRINITY_DN35779_c0_g1_i1.p1 [242-259]		0	2103.07	0.683	0.818	0.668	0.837	0.86065	0.9557	0.859681	0.853756	36.21	42.22	42.22	36.21	107.4	131.4	73.4	87.8	7.73	36.61	57.08		9.072e-06	1.288e-11	3.78	68.83
[-].MSLFAEVPQAAPVAVFK.[L]	1xMet-loss+Acetyl [N-Term]	9.88563e-05	0.00028245	1	1	67	T_ilisha_TRINITY_DN32028_c0_g1_i2.p1	T_ilisha_TRINITY_DN32028_c0_g1_i2.p1 [1-17]	T_ilisha_TRINITY_DN32028_c0_g1_i2.p1 1xMet-loss+Acetyl [N-Term]	0	1715.94	0.796	1.806	1.336	1.165	0.952462	0.885422	0.948675	0.89555	29.05	15.98	22.94	19.86	119	72.2	112.4	96.4	13.74	10.33	21.76	27.28	9.072e-06	6.118e-09	2.89	73.79
[R].MSLIEEGGVK.[R]		0.0184799	0.00028245	1	1	13	T_ilisha_TRINITY_DN856_c3_g1_i3.p1	T_ilisha_TRINITY_DN856_c3_g1_i3.p1 [429-438]		0	1062.55	0.807	1.421	1.165	0.818	0.977882	0.90943	0.937087	0.715818	47.6	53.05	78.69	52.08	113.2	79.6	91.4	115.9	61.18	29.13	20.71	53.19	9.072e-06	0.0001638	1.33	42.53
[R].MSLIEEGGVK.[R]	1xOxidation [M1]	0.00277159	0.00028245	1	1	83	T_ilisha_TRINITY_DN856_c3_g1_i3.p1	T_ilisha_TRINITY_DN856_c3_g1_i3.p1 [429-438]		0	1078.54	1.109	0.542	0.611	0.993	0.925975	0.488342	0.854212	0.997443	67.28	42.13	41.23	47.69	83	153.1	70.3	93.6	50.17	5.38	42.3	37.18	9.072e-06	4.018e-06	2.28	37.18
[R].MSLIEEGGVKR.[V]		0.00757314	0.00028245	1	1	5	T_ilisha_TRINITY_DN856_c3_g1_i3.p1	T_ilisha_TRINITY_DN856_c3_g1_i3.p1 [429-439]		1	1218.65	0.01	1.422	0.01		1.60285e-16	0.92501	1.43723e-16			74.55			234.8	165.2			95.8	40.48			9.072e-06	2.847e-05	1.97	39.2
[-].MSNYTVTLNGPAPWGFR.[L]	1xMet-loss [N-Term]	0.000593163	0.00028245	1	2	2	T_ilisha_TRINITY_DN10350_c0_g1_i2.p1	T_ilisha_TRINITY_DN10350_c0_g1_i2.p1 [1-17]	T_ilisha_TRINITY_DN10350_c0_g1_i2.p1 1xMet-loss [N-Term]	0	1779.88	1.019	0.814	0.368	2.256	0.993217	0.957156	0.34537	0.0103871	15.35	15.35	73.55	73.55	108.1	132.8	110.2	48.8	14.56			62.85	9.072e-06	1.99e-07	3.62	66.86
[-].MSNYTVTLNGPAPWGFR.[L]	1xMet-loss+Acetyl [N-Term]	1.22515e-05	0.00028245	1	2	16	T_ilisha_TRINITY_DN10350_c0_g1_i2.p1	T_ilisha_TRINITY_DN10350_c0_g1_i2.p1 [1-17]	T_ilisha_TRINITY_DN10350_c0_g1_i2.p1 1xMet-loss+Acetyl [N-Term]	0	1821.89	0.888	0.993	0.826	1.125	0.964503	0.996138	0.948249	0.967716	25.11	14.05	28.36	29.98	106.6	117.4	94.6	81.4	10.62	14.75	25.98	16.4	9.072e-06	1.057e-10	3.46	65.07
[K].MSQSNGWGVMVSHR.[S]		1.13512e-06	0.00028245	1	3	121	T_ilisha_TRINITY_DN3613_c1_g2_i4.p2	T_ilisha_TRINITY_DN3613_c1_g2_i4.p2 [158-171]		0	1575.72	0.614	1.044	0.685	0.952	0.854837	0.993409	0.928808	0.982263	9.05	39.51	31.2	9.27	122.8	117.7	78.9	80.6	3.84	44.17	10.93	12.51	9.072e-06	1.034e-12	3.69	43.28
[K].MSQSNGWGVMVSHR.[S]	1xOxidation [M10]	0.0112149	0.00028245	1	3	14	T_ilisha_TRINITY_DN3613_c1_g2_i4.p2	T_ilisha_TRINITY_DN3613_c1_g2_i4.p2 [158-171]		0	1591.71	1.281	0.754	0.59	1.637	0.748187	0.915821	0.832814	0.0761568	33.61	26.85	26.85	33.61	91.1	120.8	116.8	71.3	3.43	21.53	33.64	13.71	9.072e-06	6.151e-05	1.6	38.18
[K].MSQSNGWGVMVSHR.[S]	2xOxidation [M1; M10]	0.000191196	0.00028245	1	3	21	T_ilisha_TRINITY_DN3613_c1_g2_i4.p2	T_ilisha_TRINITY_DN3613_c1_g2_i4.p2 [158-171]		0	1607.71	1.16	0.904	1.915	0.548	0.944833	0.972653	0.777007	0.0207413	108.13	66.75	76.91	112.29	74.3	82.2	86.2	157.4	41.42	69.25	114.3		9.072e-06	2.214e-08	3.52	36.01
[-].MSQTVGHKDPTK.[M]	1xMet-loss+Acetyl [N-Term]	0.000793349	0.00028245	1	3	17	T_ilisha_TRINITY_DN15999_c1_g1_i15.p1	T_ilisha_TRINITY_DN15999_c1_g1_i15.p1 [1-12]	T_ilisha_TRINITY_DN15999_c1_g1_i15.p1 1xMet-loss+Acetyl [N-Term]	1	1239.63	1.726	1.963	2.864	1.013	0.213944	0.609314	0.213827	0.984479	40.34	71.38	61.18	28.7	101.8	44.1	127.9	126.2	26.89	63.54	32.39	11.04	9.072e-06	3.524e-07	2.02	28.04
[K].MSQYLESLR.[VI]		0.011931	0.00028245	1	2	16	T_ilisha_TRINITY_DN18634_c0_g1_i1.p1	T_ilisha_TRINITY_DN18634_c0_g1_i1.p1 [125-133]		0	1126.56	0.888	1.268	1.099	0.963	0.978236	0.979336	0.979526	0.977556	26.85	34.44	26.76	34.2	105.4	103.8	93.6	97.2	35.9	23.52	9.41	28.18	9.072e-06	6.929e-05	2.46	44.95
[K].MSQYLESLR.[VI]	1xOxidation [M1]	0.012306	0.00028245	1	2	11	T_ilisha_TRINITY_DN18634_c0_g1_i1.p1	T_ilisha_TRINITY_DN18634_c0_g1_i1.p1 [125-133]		0	1142.55	1.313	0.699	0.638	0.991	0.911927	0.898281	0.866705	0.990641	82.7	65.14	71.65	82.7	94.2	134.7	85.1	85.9	72.2	27.27	74.33	62.56	9.072e-06	7.342e-05	2.57	41.3
[K].MTVSPNLANLQPEALWYRDEHLLK.[E]		0.00388258	0.00028245	1	1	6	T_ilisha_TRINITY_DN35779_c0_g1_i1.p1	T_ilisha_TRINITY_DN35779_c0_g1_i1.p1 [242-265]		1	2838.46	0.906	1.676	1.543	0.985	0.974451	0.811845	0.966246	0.979136	65.35	66.46	0	2.51	116.8	69.7	105.9	107.6	57.85		2.39		9.072e-06	7.77e-06	2.98	67.48
[-].MSSNYSVSLLGPAPWGFR.[L]	1xMet-loss+Acetyl [N-Term]	7.83777e-06	0.00028245	1	2	27	T_ilisha_TRINITY_DN2384_c1_g1_i5.p1	T_ilisha_TRINITY_DN2384_c1_g1_i5.p1 [1-18]	T_ilisha_TRINITY_DN2384_c1_g1_i5.p1 1xMet-loss+Acetyl [N-Term]	0	1879.93	1.087	1.066	1.32	0.575	0.987538	0.996138	0.961369	0.129537	54.46	46.04	22.66	40.66	106.2	93.7	73	127	40	20.82	53.12	17.68	9.072e-06	4.409e-11	3.43	72.4
[K].MTACNIMPGR.[E]	1xCarbamidomethyl [C4]	0.0102199	0.00028245	2	3	5	T_ilisha_TRINITY_DN13494_c2_g1_i5.p1; T_ilisha_TRINITY_DN13494_c2_g1_i8.p1	T_ilisha_TRINITY_DN13494_c2_g1_i5.p1 [1294-1303]; T_ilisha_TRINITY_DN13494_c2_g1_i8.p1 [1331-1340]		0	1150.52	0.686	1.694	1.283	0.906	0.855552	0.820214	0.999685	0.941575	60.69	51.44	56.81	67.03	131.8	77.8	90.5	99.9	53.57	23.18		58.26	9.072e-06	5.104e-05	1.69	39.58
[-].MTDAQQEAR.[S]	1xMet-loss+Acetyl [N-Term]	0.0131589	0.00028245	1	1	43	T_ilisha_TRINITY_DN38230_c0_g1_i4.p1	T_ilisha_TRINITY_DN38230_c0_g1_i4.p1 [1-9]	T_ilisha_TRINITY_DN38230_c0_g1_i4.p1 1xMet-loss+Acetyl [N-Term]	0	960.438	0.964	0.855	0.83	0.914	0.981695	0.949618	0.968998	0.960662	14.41	32.13	41.01	22.88	95.1	111.2	91.6	102.1	2.57	31.01	12.95	21.31	9.072e-06	8.44e-05	2.52	27.76
[K].MTDFEYTITALTENEQFLFR.[V]		0.00183956	0.00028245	1	1	3	T_ilisha_TRINITY_DN2693_c0_g1_i10.p1	T_ilisha_TRINITY_DN2693_c0_g1_i10.p1 [10986-11005]		0	2469.16	100	0.01	4.8	0.854	1.60285e-16	1.61286e-16	0.211935	0.961407			74.14	75.84		69.2	152.4	178.4		96.37	61.89	87.74	9.072e-06	1.808e-06	2.09	84.31
[-].MTDQSMFDVDVWTLTR.[F]	1xOxidation [M6]; 1xMet-loss+Acetyl [N-Term]	0.000291194	0.00028245	1	3	15	T_ilisha_TRINITY_DN9361_c0_g1_i25.p1	T_ilisha_TRINITY_DN9361_c0_g1_i25.p1 [1-16]	T_ilisha_TRINITY_DN9361_c0_g1_i25.p1 1xMet-loss+Acetyl [N-Term]	0	1871.85	0.855	0.555	0.552	0.853	0.960303	0.44483	0.586206	0.913957	21.09	18.63	18.63	21.09	86.8	156.3	70.6	86.3	45.78	10.46	44.94	46.43	9.072e-06	4.991e-08	2.38	67.76
[K].MTLGMIWTIILR.[F]	1xOxidation [M]	0.00516312	0.00028245	3	9	10	T_ilisha_TRINITY_DN34255_c0_g1_i4.p1; T_ilisha_TRINITY_DN682_c0_g1_i9.p1; T_ilisha_TRINITY_DN682_c0_g1_i8.p1	T_ilisha_TRINITY_DN34255_c0_g1_i4.p1 [121-132]; T_ilisha_TRINITY_DN682_c0_g1_i9.p1 [132-143]; T_ilisha_TRINITY_DN682_c0_g1_i8.p1 [132-143]		0	1463.81	1.707	0.695	0.416	1.591	0.909626	0.748575	0.314063	0.36473	83.1	130.04	128.76	109.08	65.3	183.6	111.5	39.6	85.29	70.19	55.16	54.78	9.072e-06	1.344e-05	2.49	86.56
[K].MTLGMIWTIILR.[F]	2xOxidation [M1; M5]	6.06688e-05	0.00028245	3	9	28	T_ilisha_TRINITY_DN34255_c0_g1_i4.p1; T_ilisha_TRINITY_DN682_c0_g1_i9.p1; T_ilisha_TRINITY_DN682_c0_g1_i8.p1	T_ilisha_TRINITY_DN34255_c0_g1_i4.p1 [121-132]; T_ilisha_TRINITY_DN682_c0_g1_i9.p1 [132-143]; T_ilisha_TRINITY_DN682_c0_g1_i8.p1 [132-143]		0	1479.81	1.255	0.422	0.541	1.267	0.978236	0.289946	0.640264	0.857074	56.64	110.15	88.06	91.65	77	182.5	78.5	62	75.67	58.15	37	77.09	9.072e-06	2.361e-09	2.54	78.98
[K].MTQIMFETFNTPAMYVAIQAVLSLYASGR.[T]	2xOxidation [M5; M]	1.50807e-05	0.00028245	2	7	8	T_ilisha_TRINITY_DN604_c0_g1_i20.p1; T_ilisha_TRINITY_DN146462_c0_g1_i1.p1	T_ilisha_TRINITY_DN604_c0_g1_i20.p1 [121-149]; T_ilisha_TRINITY_DN146462_c0_g1_i1.p1 [87-115]		0	3285.6	2.191	0.393	0.513	1.677	0.752387	0.246609	0.430643	0.381765	57.31	69.55	92.45	72.09	56.8	144.6	124.4	74.2	31.91	66.73	61.84		9.072e-06	1.576e-10	3.02	87.15
[K].MTQIMFETFNTPAMYVAIQAVLSLYASGR.[T]	3xOxidation [M1; M5; M14]	5.14605e-06	0.00028245	2	7	10	T_ilisha_TRINITY_DN604_c0_g1_i20.p1; T_ilisha_TRINITY_DN146462_c0_g1_i1.p1	T_ilisha_TRINITY_DN604_c0_g1_i20.p1 [121-149]; T_ilisha_TRINITY_DN146462_c0_g1_i1.p1 [87-115]		0	3301.59	0.439	0.181	0.151	0.412	0.628361	0.000240556	0.00138238	0.0668018	140.85	113.49	91.94	144.22	53	292.4	10.5	44	100.93	39.38	165.95	102.62	9.072e-06	1.954e-11	3.33	87.26
[K].MTQIMFETFNVPAMYVAIQAVLSLYASGR.[T]	2xOxidation [M5; M]	3.25293e-05	0.00028245	4	10	4	T_ilisha_TRINITY_DN140_c0_g1_i4.p1; T_ilisha_TRINITY_DN11736_c4_g1_i1.p1; T_ilisha_TRINITY_DN140_c0_g1_i6.p1; T_ilisha_TRINITY_DN140_c0_g1_i12.p1	T_ilisha_TRINITY_DN140_c0_g1_i4.p1 [119-147]; T_ilisha_TRINITY_DN11736_c4_g1_i1.p1 [45-73]; T_ilisha_TRINITY_DN140_c0_g1_i6.p1 [119-147]; T_ilisha_TRINITY_DN140_c0_g1_i12.p1 [119-147]		0	3283.62	100	0.01	0.542	1.425	1.60285e-16	1.61286e-16	0.483293	0.71285			88.09	101.13		180.9	128.7	90.3		71.52		79.69	9.072e-06	7.067e-10	1.38	87.19
[K].MTQIMFETFNVPAMYVAIQAVLSLYASGR.[T]	3xOxidation [M1; M5; M14]	7.54262e-08	0.00028245	4	10	15	T_ilisha_TRINITY_DN140_c0_g1_i4.p1; T_ilisha_TRINITY_DN11736_c4_g1_i1.p1; T_ilisha_TRINITY_DN140_c0_g1_i6.p1; T_ilisha_TRINITY_DN140_c0_g1_i12.p1	T_ilisha_TRINITY_DN140_c0_g1_i4.p1 [119-147]; T_ilisha_TRINITY_DN11736_c4_g1_i1.p1 [45-73]; T_ilisha_TRINITY_DN140_c0_g1_i6.p1 [119-147]; T_ilisha_TRINITY_DN140_c0_g1_i12.p1 [119-147]		0	3299.61	1.198	0.705	0.387	1.974	0.985224	0.883641	0.255974	0.0946383	28.09	71.11	102.37	92.4	81.6	171.2	97.7	49.5	33.24	34.32	37.08	102.96	9.072e-06	5.269e-15	4.86	86.62
[K].MTQNNFAVGYK.[T]	1xOxidation [M1]	0.0128241	0.00028245	2	5	7	T_ilisha_TRINITY_DN40646_c0_g1_i3.p1; T_ilisha_TRINITY_DN5166_c0_g1_i3.p1	T_ilisha_TRINITY_DN40646_c0_g1_i3.p1 [164-174]; T_ilisha_TRINITY_DN5166_c0_g1_i3.p1 [161-171]		0	1288.6	100	0.01	2.264	1.493	1.60285e-16	1.61286e-16	0.833234	0.492167			99.04	113.96		60.2	203.5	136.3		19.72		86.19	9.072e-06	7.963e-05	2.11	37.84
[K].MTQYDDYIQLEIAR.[V]		0.00247266	0.00028245	3	3	3	T_ilisha_TRINITY_DN2693_c0_g1_i6.p1; T_ilisha_TRINITY_DN2693_c0_g1_i2.p1; T_ilisha_TRINITY_DN2693_c0_g1_i10.p1	T_ilisha_TRINITY_DN2693_c0_g1_i6.p1 [2811-2824]; T_ilisha_TRINITY_DN2693_c0_g1_i2.p1 [2811-2824]; T_ilisha_TRINITY_DN2693_c0_g1_i10.p1 [2811-2824]		0	1758.84																					9.072e-06	3.21e-06	3.06
[-].MSSPEIASLSWGHMK.[V]	1xMet-loss+Acetyl [N-Term]	0.00315532	0.00028245	1	1	7	T_ilisha_TRINITY_DN20864_c3_g1_i3.p3	T_ilisha_TRINITY_DN20864_c3_g1_i3.p3 [1-15]	T_ilisha_TRINITY_DN20864_c3_g1_i3.p3 1xMet-loss+Acetyl [N-Term]	0	1571.75	0.914	1.494	1.468	1.045	0.975772	0.91078	0.974366	0.997443	28.7	41.86	37.89	16.68	115.1	69.7	110	105.2	24.4	37.52	32.5	7.87	9.072e-06	5.152e-06	2.91	56.26
[K].NAPAIIFIDELDAIAPK.[R]		5.26242e-07	0.00028245	1	5	35	T_ilisha_TRINITY_DN1510_c0_g1_i41.p1	T_ilisha_TRINITY_DN1510_c0_g1_i41.p1 [298-314]		0	1810.99	0.808	0.978	0.785	1.017	0.950001	0.965571	0.846688	0.999876	40.17	50.77	44.21	43.13	101.7	104	108.4	85.8	40.25	27.23	30.35	32.19	9.072e-06	2.323e-13	3.33	83.17
[R-].MITVYPQTK.[TA]	1xOxidation [M1]	0.00394344	0.00028245	2	8	65	T_ilisha_TRINITY_DN1599_c0_g1_i46.p1; T_ilisha_TRINITY_DN1599_c0_g1_i54.p1	T_ilisha_TRINITY_DN1599_c0_g1_i46.p1 [33-41]; T_ilisha_TRINITY_DN1599_c0_g1_i54.p1 [33-41]		0	1096.57	1.593	0.451	0.405	1.654	0.62342	0.18513	0.44216	0.0142737	92.27	38.9	43.85	36.66	68.9	152.9	109.8	68.4	67.19	23.94	49.31	55.95	9.072e-06	8.004e-06	2.2	37.04
[R].MLQDDQEPAHQPR.[Q]		0.00344612	0.00028245	1	4	1	T_ilisha_TRINITY_DN734_c5_g1_i1.p1	T_ilisha_TRINITY_DN734_c5_g1_i1.p1 [220-232]		0	1564.72	0.01	2.248	0.777	0.01	1.60285e-16	0.413958	0.846539	2.8635e-16		2.25	2.21		223.4	99.4		77.2		20.85			9.072e-06	6.113e-06	2.25	30.54
[-].MANVVLMNMSFK.[V]	1xMet-loss+Acetyl [N-Term]	0.000152927	0.00028245	1	1	62	T_ilisha_TRINITY_DN8544_c0_g1_i1.p1	T_ilisha_TRINITY_DN8544_c0_g1_i1.p1 [1-12]	T_ilisha_TRINITY_DN8544_c0_g1_i1.p1 1xMet-loss+Acetyl [N-Term]	0	1295.65	1.497	0.911	0.904	1.017	0.67645	0.97996	0.978663	0.997443	33.88	39	57.76	27.58	74	86.7	110.8	128.4	69.09	47.68	12.36	34.58	9.072e-06	1.427e-08	3.36	68.48
[-].MANVVLMNMSFK.[V]	1xOxidation [M]; 1xMet-loss+Acetyl [N-Term]	0.000781086	0.00028245	1	1	17	T_ilisha_TRINITY_DN8544_c0_g1_i1.p1	T_ilisha_TRINITY_DN8544_c0_g1_i1.p1 [1-12]	T_ilisha_TRINITY_DN8544_c0_g1_i1.p1 1xMet-loss+Acetyl [N-Term]	0	1311.64	1.07	0.819	0.647	1.442	0.985224	0.957459	0.846688	0.564832	49.64	55.15	54.55	49.64	99.2	121.1	106.1	73.6	13.55	48.53	55.49	40.84	9.072e-06	3.405e-07	2.31	63.14
[K].MAQSNGWGVMVSHR.[S]		0.00023657	0.00028245	1	2	17	T_ilisha_TRINITY_DN7058_c2_g1_i1.p1	T_ilisha_TRINITY_DN7058_c2_g1_i1.p1 [359-372]		0	1559.72	0.834	0.946	0.784	1.063	0.956098	0.993409	0.947841	0.986219	26.22	26.22	29.66	37.07	101.4	107.2	98.6	92.8	11.81	37.75	36.45	12.79	9.072e-06	3.346e-08	2.55	43.73
[K].MAQSNGWGVMVSHR.[S]	1xOxidation [M1]	3.0139e-06	0.00028245	1	2	36	T_ilisha_TRINITY_DN7058_c2_g1_i1.p1	T_ilisha_TRINITY_DN7058_c2_g1_i1.p1 [359-372]		0	1575.72	0.616	1.063	0.702	0.914	0.855552	0.98736	0.935039	0.960613	8.07	37.75	30.09	10.63	123.9	116.5	77.9	81.8	4.49	44.49	12.33	12.03	9.072e-06	6.868e-12	3.53	43.28
[-].MASPPFPPLPILPKPAVSSGFR.[I]	1xMet-loss+Acetyl [N-Term]	6.98024e-05	0.00028245	1	2	16	T_ilisha_TRINITY_DN3067_c0_g3_i3.p1	T_ilisha_TRINITY_DN3067_c0_g3_i3.p1 [1-22]	T_ilisha_TRINITY_DN3067_c0_g3_i3.p1 1xMet-loss+Acetyl [N-Term]	0	2217.24	0.588	5.949	6.894	0.568	0.830052	0.0165141	0.0445982	0.222768	59.52	46.58	40.46	60.56	154.8	21.9	65	158.3	30.38	24.32	61.58	38.67	9.072e-06	3.115e-09	2.21	77.1
[R].MATLGIHTEVLK.[I]		6.25893e-05	0.00028245	1	1	27	T_ilisha_TRINITY_DN682_c0_g1_i8.p1	T_ilisha_TRINITY_DN682_c0_g1_i8.p1 [576-587]		0	1312.73	2.313	0.83	1.622	1.199	0.0127833	0.946801	0.829051	0.767007	43.25	36	39.61	35.19	61.5	74.1	144.2	120.2	34.79	15.84	20.17	37.84	9.072e-06	2.51e-09	3.53	47.74
[K].MDATAAELVEER.[D]		0.000115525	0.00028245	1	3	31	T_ilisha_TRINITY_DN34600_c0_g1_i6.p1	T_ilisha_TRINITY_DN34600_c0_g1_i6.p1 [313-324]		0	1334.63	0.829	1.625	1.009	1.323	0.977882	0.782043	0.992138	0.52576	37.11	45.66	39.8	31.89	133.4	82.1	105	79.4	7.15	39.51	36.55	38.16	9.072e-06	8.325e-09	4.22	44.81
[K].MDATAAELVEER.[D]	1xOxidation [M1]	0.000229311	0.00028245	1	3	17	T_ilisha_TRINITY_DN34600_c0_g1_i6.p1	T_ilisha_TRINITY_DN34600_c0_g1_i6.p1 [313-324]		0	1350.62	0.859	1.056	0.452	1.813	0.974451	0.999985	0.478883	0.0987771	20.74	47.85	68.29	36.11	120.2	113.9	106	59.9	22.79	45.29	20.11	55.87	9.072e-06	3.14e-08	3.35	40.79
[K].MDDLVGGLANLSDLHAFK.[L]		1.13692e-07	0.00028245	1	3	209	T_ilisha_TRINITY_DN1599_c0_g1_i46.p1	T_ilisha_TRINITY_DN1599_c0_g1_i46.p1 [75-92]		0	1915.96	0.74	1.294	0.741	1.127	0.950316	0.905345	0.948675	0.857285	78.93	62.22	87.8	95.11	90.5	120.1	100.3	89	59.3	42.67	57.93	76.33	9.072e-06	1.177e-14	3.68	68.03
[K].MDDLVGGLANLSDLHAFK.[L]	1xOxidation [M1]	5.80825e-07	0.00028245	1	3	113	T_ilisha_TRINITY_DN1599_c0_g1_i46.p1	T_ilisha_TRINITY_DN1599_c0_g1_i46.p1 [75-92]		0	1931.95	1.171	0.582	0.451	1.456	0.931838	0.534516	0.540213	0.112439	46.17	41.91	36.17	36.01	88.7	126.3	109.7	75.3	33.78	31.98	34.2	26.01	9.072e-06	2.792e-13	4.66	65.57
[K].MDDLVGGLSALSDLHAFK.[M]		4.27517e-07	0.00028245	1	1	99	T_ilisha_TRINITY_DN1355_c2_g1_i2.p2	T_ilisha_TRINITY_DN1355_c2_g1_i2.p2 [75-92]		0	1888.95	0.804	1.43	0.855	1.159	0.977227	0.908763	0.984488	0.797164	71.79	62.41	82.39	87.3	90.2	108.9	107.9	93.1	50.64	39.98	50.4	66.59	9.072e-06	1.549e-13	3.88	69.75
[K].MDDLVGGLSALSDLHAFK.[M]	1xOxidation [M1]	1.34735e-06	0.00028245	1	1	61	T_ilisha_TRINITY_DN1355_c2_g1_i2.p2	T_ilisha_TRINITY_DN1355_c2_g1_i2.p2 [75-92]		0	1904.94	1.36	0.478	0.384	1.584	0.62342	0.365385	0.365643	0.135371	36.1	75.13	64.51	23	85.2	119.9	119.5	75.4	52.82	56.58	47.88	43.23	9.072e-06	1.44e-12	3.74	67.32
[R].MDPSFIPNDR.[S]		0.0169342	0.00028245	1	2	31	T_ilisha_TRINITY_DN10629_c0_g1_i6.p1	T_ilisha_TRINITY_DN10629_c0_g1_i6.p1 [122-131]		0	1191.55	0.994	0.997	0.968	1.132	0.971437	0.996138	0.999685	0.925478	45.26	29.61	53.54	57.41	96.4	89	113.9	100.7	30.36	32.27	38.88	54.07	9.072e-06	0.0001377	2.17	44.76
[K].MDPVEVFDAGEK.[G]		0.000631302	0.00028245	1	2	37	T_ilisha_TRINITY_DN1426_c0_g1_i1.p1	T_ilisha_TRINITY_DN1426_c0_g1_i1.p1 [72-83]		0	1336.61	1.228	1.311	1.051	1.214	0.824982	0.96681	0.999685	0.812409	53.87	53.87	68.97	57.78	98.4	75	129	97.6	26.74	50.22	52.31	51.2	9.072e-06	2.264e-07	2.82	51.88
[K].MDPVEVFDAGEK.[G]	1xOxidation [M1]	0.00590737	0.00028245	1	2	6	T_ilisha_TRINITY_DN1426_c0_g1_i1.p1	T_ilisha_TRINITY_DN1426_c0_g1_i1.p1 [72-83]		0	1352.6	0.972	1.02	1.084	0.914	0.98673	0.999985	0.995021	0.949038	36.44	26.38	33.74	34.51	96.8	106.3	94	102.9	27.66	26.79	40.59	34.96	9.072e-06	1.754e-05	2.5	45.41
[R].MDSPMPVIPHQK.[I]		0.00309053	0.00028245	1	2	4	T_ilisha_TRINITY_DN10350_c0_g1_i2.p1	T_ilisha_TRINITY_DN10350_c0_g1_i2.p1 [97-108]		0	1379.68	0.741	0.887	0.643	0.97	0.917574	0.981919	0.913781	0.979136	28.66	50.39	46.42	26.3	109.4	140.2	67.9	82.5	17.16	37.06	20.57	14.58	9.072e-06	4.951e-06	1.72	43.66
[R].MDTELTVEER.[N]		0.00220593	0.00028245	2	3	17	T_ilisha_TRINITY_DN24801_c1_g2_i3.p1; T_ilisha_TRINITY_DN24801_c1_g2_i2.p1	T_ilisha_TRINITY_DN24801_c1_g2_i3.p1 [33-42]; T_ilisha_TRINITY_DN24801_c1_g2_i2.p1 [33-42]		0	1222.56	1.994	0.317	0.596	1.171	0.240871	0.194452	0.868898	0.889353	73.54	54.88	33.67	16.39	39.7	139.9	118.5	101.9	53.02	20.95	25.82	30.68	9.072e-06	2.571e-06	2.39	38.91
[K].MDVSALEGEAGVLALLER.[V]		3.45515e-07	0.00028245	1	1	35	T_ilisha_TRINITY_DN13665_c0_g1_i1.p1	T_ilisha_TRINITY_DN13665_c0_g1_i1.p1 [5-22]		0	1872.97	1.415	0.967	1.027	1.035	0.589517	0.996138	0.979526	0.979136	42.02	47.21	52.32	38.56	71.7	95.1	101.5	131.6	42.95	32.12	18.25	41.2	9.072e-06	1.022e-13	3.28	73.91
[K].MDVSALEGEAGVLALLER.[V]	1xOxidation [M1]	2.02679e-08	0.00028245	1	1	19	T_ilisha_TRINITY_DN13665_c0_g1_i1.p1	T_ilisha_TRINITY_DN13665_c0_g1_i1.p1 [5-22]		0	1888.97	1.473	0.502	0.752	0.895	0.951651	0.44563	0.829051	0.961407	62.32	48.02	24.33	38.79	67.1	133.7	100.3	98.9	55.19	28.94	32.67	21.31	9.072e-06	6.305e-16	3.76	73.45
[R].MEAPPHIFSVSDNAYQFMLQDR.[E]		0.00184913	0.00028245	1	1	5	T_ilisha_TRINITY_DN581_c2_g1_i16.p1	T_ilisha_TRINITY_DN581_c2_g1_i16.p1 [148-169]		0	2596.2	100		100	1.428	1.60285e-16		1.43723e-16	0.564832				51.39			235.3	164.7			53.03	21.67	9.072e-06	1.821e-06	1.67	66.51
[R].MEAPPHIFSVSDNAYQFMLQDR.[E]	2xOxidation [M1; M18]	0.00679349	0.00028245	1	1	1	T_ilisha_TRINITY_DN581_c2_g1_i16.p1	T_ilisha_TRINITY_DN581_c2_g1_i16.p1 [148-169]		0	2628.19																					9.072e-06	2.295e-05	2.37
[-].MEDAHTKVSAEVLAFFGVNETTGLSPDQFK.[R]	1xAcetyl [N-Term]	0.000151347	0.00028245	1	1	1	T_ilisha_TRINITY_DN35471_c0_g1_i2.p1	T_ilisha_TRINITY_DN35471_c0_g1_i2.p1 [1-30]	T_ilisha_TRINITY_DN35471_c0_g1_i2.p1 1xAcetyl [N-Term]	1	3310.59	0.01	100			1.60285e-16	1.61286e-16							400								9.072e-06	1.398e-08	1.89	77.88
[-].MEDEIAALVVDNGSGMCK.[A]	1xCarbamidomethyl [C17]; 1xMet-loss+Acetyl [N-Term]	1.76795e-07	0.00028245	3	7	36	T_ilisha_TRINITY_DN140_c0_g1_i4.p1; T_ilisha_TRINITY_DN140_c0_g1_i6.p1; T_ilisha_TRINITY_DN140_c0_g1_i12.p1	T_ilisha_TRINITY_DN140_c0_g1_i4.p1 [1-18]; T_ilisha_TRINITY_DN140_c0_g1_i6.p1 [1-18]; T_ilisha_TRINITY_DN140_c0_g1_i12.p1 [1-18]	T_ilisha_TRINITY_DN140_c0_g1_i4.p1 1xMet-loss+Acetyl [N-Term]; T_ilisha_TRINITY_DN140_c0_g1_i6.p1 1xMet-loss+Acetyl [N-Term]; T_ilisha_TRINITY_DN140_c0_g1_i12.p1 1xMet-loss+Acetyl [N-Term]	0	1849.83	1.292	1.408	0.93	0.728	0.914373	0.920872	0.979524	0.439022	11.11	20.21	90.76	18.19	82.5	61.7	107.8	148.1	76.57	76.93	4.61	52.74	9.072e-06	2.782e-14	4.94	63.96
[-].MEDEIAALVVDNGSGMCK.[A]	1xCarbamidomethyl [C17]; 1xOxidation [M16]; 1xMet-loss+Acetyl [N-Term]	4.69416e-07	0.00028245	3	7	15	T_ilisha_TRINITY_DN140_c0_g1_i4.p1; T_ilisha_TRINITY_DN140_c0_g1_i6.p1; T_ilisha_TRINITY_DN140_c0_g1_i12.p1	T_ilisha_TRINITY_DN140_c0_g1_i4.p1 [1-18]; T_ilisha_TRINITY_DN140_c0_g1_i6.p1 [1-18]; T_ilisha_TRINITY_DN140_c0_g1_i12.p1 [1-18]	T_ilisha_TRINITY_DN140_c0_g1_i4.p1 1xMet-loss+Acetyl [N-Term]; T_ilisha_TRINITY_DN140_c0_g1_i6.p1 1xMet-loss+Acetyl [N-Term]; T_ilisha_TRINITY_DN140_c0_g1_i12.p1 1xMet-loss+Acetyl [N-Term]	0	1865.83	1.799	0.833	1.621	1.21	0.824713	0.905345	0.957628	0.922202	50.64	70.08	16.46	67.16	76.9	70.5	138.3	114.3	43.85	84.9	60.23	5.43	9.072e-06	1.854e-13	3.66	60.38
[K].MEDELSIGGQLQK.[K]		3.84113e-05	0.00028245	1	1	46	T_ilisha_TRINITY_DN5816_c1_g1_i1.p1	T_ilisha_TRINITY_DN5816_c1_g1_i1.p1 [52-64]		0	1447.71	1.24	1.004	1.667	0.926	0.805615	0.998823	0.841797	0.961407	40.36	11.76	47.66	65.95	95.6	95.2	100.6	108.6	37.69	34.42	45.32	30.41	9.072e-06	9.737e-10	3.71	47.4
[R].MAIMGIQSEVMK.[I]	2xOxidation [M4; M]	0.00188792	0.00028245	1	2	11	T_ilisha_TRINITY_DN682_c0_g1_i9.p1	T_ilisha_TRINITY_DN682_c0_g1_i9.p1 [576-587]		0	1369.65	0.533	0.635	0.392	0.845	0.589517	0.837814	0.415686	0.843986	83.58	65.24	82.75	97.29	95.5	196.9	43.9	63.8	41.18	43.76	88.39	86.74	9.072e-06	1.903e-06	2.64	43.62
[R].MAIMGIQSEVMK.[I]	1xOxidation [M]	0.000903318	0.00028245	1	2	5	T_ilisha_TRINITY_DN682_c0_g1_i9.p1	T_ilisha_TRINITY_DN682_c0_g1_i9.p1 [576-587]		0	1353.66	0.673	0.999	0.671	1.027	0.882809	0.996138	0.920324	0.979136	9.25	17.43	11.05	7.3	118.2	116.6	83.7	81.5	8.38	19.98	7.52	5.32	9.072e-06	4.51e-07	2.99	49.51
[R].MAIMGIQSEVMK.[I]		1.46941e-05	0.00028245	1	2	47	T_ilisha_TRINITY_DN682_c0_g1_i9.p1	T_ilisha_TRINITY_DN682_c0_g1_i9.p1 [576-587]		0	1337.66	0.788	1.047	0.977	1.186	0.971914	0.996292	0.98511	0.694969	47.22	22.57	40.24	59.93	96.9	96.7	112.1	94.4	33.72	10.69	29.79	59.59	9.072e-06	1.51e-10	3.18	54.63
[-].MALAGLLAAADIDAALK.[A]	1xMet-loss+Acetyl [N-Term]	8.95288e-08	0.00028245	1	2	305	T_ilisha_TRINITY_DN10771_c0_g1_i1.p3	T_ilisha_TRINITY_DN10771_c0_g1_i1.p3 [1-17]	T_ilisha_TRINITY_DN10771_c0_g1_i1.p3 1xMet-loss+Acetyl [N-Term]	0	1538.88	1.472	1.268	1.992	0.998	0.734707	0.91078	0.481969	0.997074	37.86	29.76	41.39	43.34	83.1	65.5	109.6	141.8	26.1	15.04	26.04	31.29	9.072e-06	7.422e-15	3.08	86.83
[R].LVSIESEEENK.[F]		0.0061572	0.00028245	1	1	17	T_ilisha_TRINITY_DN16821_c0_g1_i2.p1	T_ilisha_TRINITY_DN16821_c0_g1_i2.p1 [60-70]		0	1276.63	2.19	0.933	2.934	0.693	0.424608	0.965571	0.258672	0.353981	36.6	37.29	13.68	10.65	52.9	58.2	118.3	170.6	33.73	12.43	10.53	5.02	9.072e-06	1.899e-05	2.11	35.91
[K].LVSIGAEEIVDGNVK.[M]		4.60692e-05	0.00028245	2	7	83	T_ilisha_TRINITY_DN682_c0_g1_i9.p1; T_ilisha_TRINITY_DN682_c0_g1_i8.p1	T_ilisha_TRINITY_DN682_c0_g1_i9.p1 [117-131]; T_ilisha_TRINITY_DN682_c0_g1_i8.p1 [117-131]		0	1542.84	0.971	0.791	0.724	1.078	0.971914	0.925643	0.948249	0.941575	10.37	10.56	8.65	5.12	97.4	120.3	94.6	87.7	7.99	7.48	5.18	4.58	9.072e-06	1.391e-09	2.79	52.79
[R].IVSQLLTLMDGLK.[SQ]		0.00194763	0.00028245	1	7	12	T_ilisha_TRINITY_DN1510_c0_g1_i41.p1	T_ilisha_TRINITY_DN1510_c0_g1_i41.p1 [326-338]		0	1430.83	0.538	1.924	1.593	0.672	0.67645	0.697316	0.959985	0.376763	69.74	46.8	80.68	81.01	127.1	74.5	79.7	118.7	47.47	19.64	56.91	63.4	9.072e-06	2.031e-06	1.55	74.3
[K].LVTWYDNEFGYSNR.[V]		2.17277e-06	0.00028245	1	1	373	T_ilisha_TRINITY_DN2492_c0_g1_i10.p2	T_ilisha_TRINITY_DN2492_c0_g1_i10.p2 [135-148]		0	1763.8	0.778	0.905	0.681	1.033	0.964503	0.984878	0.926313	0.972608	9.24	10.5	12.16	12.16	110	121.5	85.6	82.8	9.32	9.76	2.37	13.85	9.072e-06	3.646e-12	3.42	55.52
[K].LVVDSAYEVIK.[L]		0.00095146	0.00028245	1	1	170	T_ilisha_TRINITY_DN7052_c0_g1_i3.p1	T_ilisha_TRINITY_DN7052_c0_g1_i3.p1 [233-243]		0	1235.69	0.689	0.831	0.65	0.796	0.922793	0.949579	0.896637	0.618543	15.19	17.65	29.32	19.88	105.9	122.1	73	99	16.43	24.34	9	16.57	9.072e-06	5e-07	2.49	50.63
[K].LVVLIGPHVSEPTR.[E]		4.92874e-05	0.00028245	1	3	21	T_ilisha_TRINITY_DN1453_c0_g1_i5.p1	T_ilisha_TRINITY_DN1453_c0_g1_i5.p1 [64-77]		0	1516.88	0.787	1.004	0.807	0.896	0.937705	0.996138	0.948249	0.941575	22.48	17.96	17.12	18.11	104.7	113.9	90.1	91.3	26.7	19.47	10.25	16.25	9.072e-06	1.589e-09	1.6	50.94
[R].LVVNEGPDGGQSVYHVHIHVMGGR.[Q]		2.28498e-05	0.00028245	1	1	6	T_ilisha_TRINITY_DN683_c0_g2_i5.p1	T_ilisha_TRINITY_DN683_c0_g2_i5.p1 [96-119]		0	2557.27	1.329	0.448	0.701	0.851	0.845795	0.476941	0.936603	0.86611	85.6	85.6	62.38	107.69	65.3	145.7	86.9	102.1	83.92	29.68	16.97	87.18	9.072e-06	3.556e-10	5.07	48.89
[K].IVYGHLDNPHGQEIDR.[G]		0.000507593	0.00028245	1	1	4	T_ilisha_TRINITY_DN193465_c0_g1_i1.p1	T_ilisha_TRINITY_DN193465_c0_g1_i1.p1 [71-86]		0	1862.91	0.661	2.742	1.902	0.779	0.765725	0.286149	0.926313	0.678957	7.78	4.12	6.13	30.42	147.9	54	95.5	102.6	30.46		28.21	15.14	9.072e-06	1.474e-07	2.28	37.2
[K].LWEFFQVNVDK.[A]		0.00151028	0.00028245	1	3	41	T_ilisha_TRINITY_DN699_c0_g1_i6.p1	T_ilisha_TRINITY_DN699_c0_g1_i6.p1 [297-307]		0	1424.72	0.583	1.071	0.798	0.729	0.650988	0.998823	0.948249	0.543872	34.2	34.2	29.86	23.94	120.6	112.6	70.3	96.5	33.11	18.05	16.24	28.89	9.072e-06	1.233e-06	2.19	66.94
[K].LWETIDQLYLEFAK.[R]		1.33825e-05	0.00028245	2	3	74	T_ilisha_TRINITY_DN682_c0_g1_i9.p1; T_ilisha_TRINITY_DN682_c0_g1_i8.p1	T_ilisha_TRINITY_DN682_c0_g1_i9.p1 [513-526]; T_ilisha_TRINITY_DN682_c0_g1_i8.p1 [513-526]		0	1768.92	0.736	1.009	1.01	0.736	0.911927	0.999985	0.995989	0.432417	70.46	70.46	83.51	83.51	107.3	106.3	79	107.4	56.27	44.1	44.3	61.25	9.072e-06	1.258e-10	2.99	79.31
[K].IWHHTFYNELR.[V-]		0.000354725	0.00028245	9	27	399	T_ilisha_TRINITY_DN140_c0_g1_i4.p1; T_ilisha_TRINITY_DN11736_c4_g1_i1.p1; T_ilisha_TRINITY_DN604_c0_g1_i20.p1; T_ilisha_TRINITY_DN140_c0_g1_i6.p1; T_ilisha_TRINITY_DN152807_c0_g1_i1.p1; T_ilisha_TRINITY_DN195190_c0_g1_i1.p1; T_ilisha_TRINITY_DN149822_c0_g1_i1.p1; T_ilisha_TRINITY_DN146462_c0_g1_i1.p1; T_ilisha_TRINITY_DN140_c0_g1_i12.p1	T_ilisha_TRINITY_DN140_c0_g1_i4.p1 [85-95]; T_ilisha_TRINITY_DN11736_c4_g1_i1.p1 [11-21]; T_ilisha_TRINITY_DN604_c0_g1_i20.p1 [87-97]; T_ilisha_TRINITY_DN140_c0_g1_i6.p1 [85-95]; T_ilisha_TRINITY_DN152807_c0_g1_i1.p1 [9-19]; T_ilisha_TRINITY_DN195190_c0_g1_i1.p1 [7-17]; T_ilisha_TRINITY_DN149822_c0_g1_i1.p1 [89-99]; T_ilisha_TRINITY_DN146462_c0_g1_i1.p1 [53-63]; T_ilisha_TRINITY_DN140_c0_g1_i12.p…		0	1515.75	1.144	1.37	1.736	0.979	0.937943	0.850017	0.644442	0.998411	31.34	13.03	27.23	35.31	91.8	66.2	127.2	114.9	23.52	23.93	23.11	30.2	9.072e-06	7.319e-08	3.14	43.13
[R].IWTVENLMEGHEYVFR.[I]		0.000205616	0.00028245	1	1	9	T_ilisha_TRINITY_DN16005_c0_g1_i1.p1	T_ilisha_TRINITY_DN16005_c0_g1_i1.p1 [1555-1570]		0	2022.97	0.988	1.112	0.945	1.163	0.98607	0.996138	0.940654	0.941575	70.9	3.3	70.23	70.23	107	96.3	105.8	90.9	3.14		61.14	53.28	9.072e-06	2.556e-08	2.92	68.66
[K].MEEIGHVSIDIAGSLEEQMNNLK.[T]		4.66039e-09	0.00028245	1	3	128	T_ilisha_TRINITY_DN682_c0_g1_i9.p1	T_ilisha_TRINITY_DN682_c0_g1_i9.p1 [660-682]		0	2557.23	0.801	0.915	0.817	0.897	0.961576	0.97996	0.96537	0.941575	41.69	25.25	27.74	48.27	105.7	115.5	84.6	94.3	25.06	17.17	48.12	28.84	9.072e-06	6.305e-16	4.9	69.44
[K].IYDTPGPPGPIK.[I]		0.000826999	0.00028245	1	1	4	T_ilisha_TRINITY_DN2693_c0_g1_i10.p1	T_ilisha_TRINITY_DN2693_c0_g1_i10.p1 [10831-10842]		0	1254.67	1.008	0.985	1.112	1.079	0.978263	0.970719	0.969634	0.98545	30.52	56.81	56.61	22.83	92.7	94.2	108.3	104.8	24.63	47.75	22.45	9.65	9.072e-06	3.809e-07	1.76	42.7
[R].LYIDSYEKDPQK.[I]		0.000126847	0.00028245	1	6	47	T_ilisha_TRINITY_DN2760_c0_g1_i1.p1	T_ilisha_TRINITY_DN2760_c0_g1_i1.p1 [515-526]		1	1498.74	0.753	1.061	0.744	1.005	0.964503	0.996138	0.948249	0.988242	26.69	21.41	31.27	28.5	115.2	108.6	86.8	89.5	2.65	29.91	20.59	17.12	9.072e-06	9.997e-09	2.64	38.76
[K].LYPPSADFPDLRK.[H]		0.000164461	0.00028245	1	2	29	T_ilisha_TRINITY_DN13955_c0_g2_i7.p1	T_ilisha_TRINITY_DN13955_c0_g2_i7.p1 [46-58]		1	1518.8	0.91	1.866	2.257	0.823	0.98673	0.64671	0.296484	0.766905	28.63	19.95	32.75	10.22	115.7	67.6	97.9	118.9	14.19	16.19	28.67	22.3	9.072e-06	1.646e-08	2.84	50.49
[R].IYSLQTEVDR.[L]		0.00985708	0.00028245	1	1	3	T_ilisha_TRINITY_DN2_c0_g1_i17.p1	T_ilisha_TRINITY_DN2_c0_g1_i17.p1 [577-586]		0	1223.63	0.458	0.83	0.201	1.895	0.357565	0.9557	0.035137	0.112439	0	0	0	0	137.7	166	63.1	33.3					9.072e-06	4.771e-05	2.59	42.18
[K].LYTEAWDEDK.[T]		0.0220005	0.00028245	1	2	2	T_ilisha_TRINITY_DN2044_c0_g1_i4.p1	T_ilisha_TRINITY_DN2044_c0_g1_i4.p1 [164-173]		0	1269.56																					9.072e-06	0.0002307	1.23
[K].LYTLAMTDPDAPSR.[K]		0.000336773	0.00028245	1	1	15	T_ilisha_TRINITY_DN11972_c0_g1_i2.p1	T_ilisha_TRINITY_DN11972_c0_g1_i2.p1 [63-76]		0	1550.75	0.875	0.736	0.608	1.079	0.969955	0.915821	0.808745	0.979136	24.68	16.86	16.86	26.09	98.1	133.3	87.5	81.1	10.75	18.01	39.94	0.6	9.072e-06	6.617e-08	3.62	49.11
[K].LYTLAMTDPDAPSR.[K]	1xOxidation [M6]	0.000342061	0.00028245	1	1	5	T_ilisha_TRINITY_DN11972_c0_g1_i2.p1	T_ilisha_TRINITY_DN11972_c0_g1_i2.p1 [63-76]		0	1566.75	1.281	0.649	0.01	100	0.960551	0.864632	1.43723e-16	2.8635e-16	31.22	30.98			100.7	170.3	129		29.15	16.09			9.072e-06	6.872e-08	2.84	42.48
[-].IYWYWPEDHVCELVIR.[D]	1xCarbamidomethyl [C11]	7.55791e-06	0.00028245	1	1	21	T_ilisha_TRINITY_DN29052_c0_g1_i1.p1	T_ilisha_TRINITY_DN29052_c0_g1_i1.p1 [1-16]		0	2178.05	0.703	1.512	1.123	1.09	0.887457	0.898281	0.973788	0.979136	56.15	32.09	58.95	60.51	144.5	82.3	80.6	92.5	26.5	14.7	55.28	52.17	9.072e-06	4.113e-11	4.07	69.62
[K].MAATFIGNSTAIQELFK.[R]		3.84113e-05	0.00028245	1	3	5	T_ilisha_TRINITY_DN79_c0_g1_i29.p1	T_ilisha_TRINITY_DN79_c0_g1_i29.p1 [205-221]		0	1841.95	100		100	0.852	1.60285e-16		1.43723e-16	0.839153				26.66			184	216			18.56	28.43	9.072e-06	9.751e-10	2.47	72.64
[-].MADQAFVTLATNDSYAK.[G]	1xMet-loss+Acetyl [N-Term]	1.25087e-05	0.00028245	1	1	11	T_ilisha_TRINITY_DN1453_c0_g2_i4.p1	T_ilisha_TRINITY_DN1453_c0_g2_i4.p1 [1-17]	T_ilisha_TRINITY_DN1453_c0_g2_i4.p1 1xMet-loss+Acetyl [N-Term]	0	1756.84	1.399	0.586	0.821	1.036	0.956098	0.674921	0.948249	0.999876	34.31	26.63	21.26	17.76	64.9	129.5	99.3	106.2	34.52	9	10.51	17.07	9.072e-06	1.096e-10	3.21	59.13
[-].MADQLTEEQIAEFK.[E]	1xMet-loss+Acetyl [N-Term]	0.00217186	0.00028245	1	4	6	T_ilisha_TRINITY_DN1320_c0_g1_i12.p1	T_ilisha_TRINITY_DN1320_c0_g1_i12.p1 [1-14]	T_ilisha_TRINITY_DN1320_c0_g1_i12.p1 1xMet-loss+Acetyl [N-Term]	0	1563.75	1.842	0.575	0.968	1.105	0.745048	0.703978	0.986811	0.97607	20.01	20.75	27.6	36.62	64.2	110.5	118.3	107	19.8	16.09	6.59	29.52	9.072e-06	2.51e-06	2.77	55.19
[-].MADTEDVDQVEEGEEKPK.[F]	1xMet-loss+Acetyl [N-Term]	1.27657e-08	0.00028245	1	1	94	T_ilisha_TRINITY_DN4350_c0_g1_i4.p1	T_ilisha_TRINITY_DN4350_c0_g1_i4.p1 [1-18]	T_ilisha_TRINITY_DN4350_c0_g1_i4.p1 1xMet-loss+Acetyl [N-Term]	0	1959.87	1.362	0.305	0.426	0.812	0.650377	0.0339978	0.476214	0.749062	54.31	41.97	34.01	85.08	49.1	201.6	66.9	82.4	25.89	34.03	80.2	27.54	9.072e-06	6.305e-16	5.51	38.5
[-].MAFAGLLTDADIAAAIDACSAADSFSHK.[T]	1xCarbamidomethyl [C19]; 1xMet-loss+Acetyl [N-Term]	3.50231e-09	0.00028245	1	1	115	T_ilisha_TRINITY_DN10771_c0_g2_i1.p1	T_ilisha_TRINITY_DN10771_c0_g2_i1.p1 [1-28]	T_ilisha_TRINITY_DN10771_c0_g2_i1.p1 1xMet-loss+Acetyl [N-Term]	0	2751.29	4.309	9.705	35.097	1.149	0.000116407	0.000428535	5.70268e-14	0.79717	89.09	54.56	56.87	89.69	34.3	3.7	232.2	129.9	44.74	35.57	57.86	46.7	9.072e-06	6.305e-16	3.05	85.59
[R].LYKPVFVQKPSSFK.[C]		0.000138556	0.00028245	4	5	10	T_ilisha_TRINITY_DN2693_c0_g1_i6.p1; T_ilisha_TRINITY_DN2693_c0_g1_i2.p1; T_ilisha_TRINITY_DN2693_c0_g1_i10.p1; T_ilisha_TRINITY_DN2693_c0_g1_i9.p1	T_ilisha_TRINITY_DN2693_c0_g1_i6.p1 [873-886]; T_ilisha_TRINITY_DN2693_c0_g1_i2.p1 [873-886]; T_ilisha_TRINITY_DN2693_c0_g1_i10.p1 [873-886]; T_ilisha_TRINITY_DN2693_c0_g1_i9.p1 [416-429]		0	1667.95	0.806	1.209	0.936	1.121	0.933752	0.984878	0.939601	0.967716	23.43	15.34	20.29	27.25	120.4	92.3	89.5	97.8	14.85	14.25	22.99	18.36	9.072e-06	1.184e-08	3.5	45.05
[K].MEEIGHVSIDIAGSLEEQMNNLK.[T]	1xOxidation [M1]	3.15813e-06	0.00028245	1	3	26	T_ilisha_TRINITY_DN682_c0_g1_i9.p1	T_ilisha_TRINITY_DN682_c0_g1_i9.p1 [660-682]		0	2573.22	0.93	0.629	0.658	0.889	0.971914	0.829309	0.85067	0.929851	62.52	42.48	42.48	53.55	87.6	139.2	81.5	91.7	44.1	28.13	37.33	46.93	9.072e-06	7.576e-12	3.81	67.42
[K].MEEISHVSIDIAGSLEEQMSNLK.[Q]		5.97308e-05	0.00028245	1	1	9	T_ilisha_TRINITY_DN682_c0_g1_i8.p1	T_ilisha_TRINITY_DN682_c0_g1_i8.p1 [660-682]		0	2560.23	1.152	0.895	1.255	0.963	0.961576	0.984878	0.957234	0.979136	66.99	57.46	64.38	44.89	77.8	86.9	126.4	109	43.88	21.33	48.75	46.37	9.072e-06	2.29e-09	4.53	70.13
[K].MEEISHVSIDIAGSLEEQMSNLK.[Q]	1xOxidation [M1]	0.0107613	0.00028245	1	1	2	T_ilisha_TRINITY_DN682_c0_g1_i8.p1	T_ilisha_TRINITY_DN682_c0_g1_i8.p1 [660-682]		0	2576.22	0.523	1.014	0.944	0.616	0.628763	0.999985	0.957234	0.214125	40.08	34.36	33.91	28.34	129.7	110.9	60.8	98.6	34.88	21.69	16.83	29.78	9.072e-06	5.692e-05	1.56	68.18
[-].MGIFSILEEECMFPK.[A]	1xCarbamidomethyl [C11]; 1xOxidation [M12]; 1xMet-loss [N-Term]	0.00339292	0.00028245	1	1	2	T_ilisha_TRINITY_DN40340_c1_g1_i8.p1	T_ilisha_TRINITY_DN40340_c1_g1_i8.p1 [1-15]	T_ilisha_TRINITY_DN40340_c1_g1_i8.p1 1xMet-loss [N-Term]	0	1715.8	0.975	0.989	1.204	0.815	0.985224	0.996138	0.999391	0.819082	23.53	28.12	22.61	17.28	103.7	93.9	89.2	113.1	18.92	25.27	19.32	11.08	9.072e-06	5.94e-06	2.09	69
[K].MGLVHQLVDPLGPGLK.[S]		0.00400525	0.00028245	1	2	5	T_ilisha_TRINITY_DN3963_c0_g1_i14.p1	T_ilisha_TRINITY_DN3963_c0_g1_i14.p1 [215-230]		0	1673.94	0.747	100	100	0.559	0.931838	1.61286e-16	1.43723e-16	0.189814	42.45			55.84	143.1		92.1	164.8	33.28		33.82	61.26	9.072e-06	8.23e-06	2.78	59.1
[R-].MGVEAVMALLEATPETPACVVSLSGNQAVR.[L]	1xCarbamidomethyl [C19]	2.29951e-09	0.00028245	1	5	49	T_ilisha_TRINITY_DN15999_c1_g1_i15.p1	T_ilisha_TRINITY_DN15999_c1_g1_i15.p1 [317-346]		0	3100.55	0.74	2.069	2.144	0.913	0.911927	0.570304	0.866432	0.945571	123.47	129.1	117.72	128.27	122.7	59.3	90.8	127.2	95.55	42.23	66.56	82.82	9.072e-06	6.305e-16	3.67	81.99
[R-].MGVEAVMALLEATPETPACVVSLSGNQAVR.[L]	1xCarbamidomethyl [C19]; 1xOxidation [M]	7.346e-11	0.00028245	1	5	33	T_ilisha_TRINITY_DN15999_c1_g1_i15.p1	T_ilisha_TRINITY_DN15999_c1_g1_i15.p1 [317-346]		0	3116.54	1.116	0.804	1.31	0.689	0.998506	0.925643	0.957234	0.416337	28.74	9.55	9.33	35.65	82.7	102.9	79.6	134.8	23.22	3.94	21.35	25.57	9.072e-06	6.305e-16	3.57	77.65
[R-].MGVEAVMALLEATPETPACVVSLSGNQAVR.[L]	1xCarbamidomethyl [C19]; 2xOxidation [M1; M7]	1.69063e-05	0.00028245	1	5	1	T_ilisha_TRINITY_DN15999_c1_g1_i15.p1	T_ilisha_TRINITY_DN15999_c1_g1_i15.p1 [317-346]		0	3132.54																					9.072e-06	1.965e-10	3.11
[-].MGVEVETISPGDGR.[T]	1xMet-loss [N-Term]	0.00558028	0.00028245	1	1	7	T_ilisha_TRINITY_DN1723_c0_g1_i10.p1	T_ilisha_TRINITY_DN1723_c0_g1_i10.p1 [1-14]	T_ilisha_TRINITY_DN1723_c0_g1_i10.p1 1xMet-loss [N-Term]	0	1315.65	0.865	0.754	0.625	1.009	0.981564	0.925643	0.896881	0.999876	5.35	9.93	6.7	6.65	95.9	134.7	85.1	84.3	6.29	9.13	3.76	11.35	9.072e-06	1.575e-05	2.04	38.65
[-].MHGIVPIVEPEILPDGDHDLK.[R]	1xMet-loss [N-Term]	0.000122318	0.00028245	1	1	38	T_ilisha_TRINITY_DN17121_c0_g1_i9.p2	T_ilisha_TRINITY_DN17121_c0_g1_i9.p2 [1-21]	T_ilisha_TRINITY_DN17121_c0_g1_i9.p2 1xMet-loss [N-Term]	0	2193.16	0.51	0.679	0.504	0.513	0.301297	0.836602	0.644442	0.00588933	82.37	27.3	42.91	75.42	102.3	143.6	52.2	101.8	13.71	35.83	76.76	28.95	9.072e-06	9.242e-09	2.3	58.44
[-].MHGIVPIVEPEILPDGDHDLKR.[C]	1xMet-loss [N-Term]	0.000246606	0.00028245	1	1	12	T_ilisha_TRINITY_DN17121_c0_g1_i9.p2	T_ilisha_TRINITY_DN17121_c0_g1_i9.p2 [1-22]	T_ilisha_TRINITY_DN17121_c0_g1_i9.p2 1xMet-loss [N-Term]	1	2349.26	0.475	0.945	0.83	0.659	0.518056	0.993409	0.957234	0.292104	46.13	42.2	43.9	63.8	98.2	133.5	57.5	110.8	35.48	21.12	50.66	49.78	9.072e-06	3.613e-08	3.63	55.47
[K].MHPYDLTVDSLDVHAGR.[Q]		3.57741e-06	0.00028245	2	2	54	T_ilisha_TRINITY_DN1835_c1_g1_i21.p1; T_ilisha_TRINITY_DN1835_c1_g1_i4.p1	T_ilisha_TRINITY_DN1835_c1_g1_i21.p1 [341-357]; T_ilisha_TRINITY_DN1835_c1_g1_i4.p1 [321-337]		0	1925.92	0.873	1.961	2.127	1.061	0.987538	0.529346	0.486394	0.967716	59.33	46.73	28.98	59.92	117.1	59.7	96.1	127.1	42.43	9.48	52.62	53.48	9.072e-06	9.623e-12	4.06	51.01
[K].MHPYDLTVDSLDVHAGR.[Q]	1xOxidation [M1]	4.00411e-05	0.00028245	2	2	17	T_ilisha_TRINITY_DN1835_c1_g1_i21.p1; T_ilisha_TRINITY_DN1835_c1_g1_i4.p1	T_ilisha_TRINITY_DN1835_c1_g1_i21.p1 [341-357]; T_ilisha_TRINITY_DN1835_c1_g1_i4.p1 [321-337]		0	1941.91	1.322	0.664	1.345	0.519	0.91005	0.869921	0.955595	0.0138813	44.48	51.1	42.84	52.86	68.5	103.2	90.6	137.7	57.18	29.93	40.96	39.53	9.072e-06	1.053e-09	3.69	48.56
[K].MHSDTIESAFK.[E]		4.39652e-05	0.00028245	1	5	10	T_ilisha_TRINITY_DN15395_c0_g1_i2.p1	T_ilisha_TRINITY_DN15395_c0_g1_i2.p1 [356-366]		0	1265.58	1.006	1.163	0.623	1.837	0.981564	0.993052	0.804101	0.0607239	55.08	30.26	58.5	30.98	103.8	109.1	115.9	71.2	51.37	49.17	18.95	24.5	9.072e-06	1.265e-09	2.63	39.49
[K].MHSDTIESAFK.[E]	1xOxidation [M1]	0.000484415	0.00028245	1	5	7	T_ilisha_TRINITY_DN15395_c0_g1_i2.p1	T_ilisha_TRINITY_DN15395_c0_g1_i2.p1 [356-366]		0	1281.58	1.208	0.517	0.485	1.286	0.985224	0.339792	0.44114	0.826168	74.8	73.57	40.16	49.53	117.8	114.9	92.1	75.2	45.31	64.19	67.91	48.54	9.072e-06	1.347e-07	2.83	37.13
[-].MGEEDVAALVVDNGSGMCK.[A]	1xCarbamidomethyl [C18]; 1xOxidation [M17]; 1xMet-loss [N-Term]	0.000103051	0.00028245	1	1	2	T_ilisha_TRINITY_DN302805_c0_g1_i1.p1	T_ilisha_TRINITY_DN302805_c0_g1_i1.p1 [1-19]	T_ilisha_TRINITY_DN302805_c0_g1_i1.p1 1xMet-loss [N-Term]	0	1866.82																					9.072e-06	6.655e-09	1.98
[K].MKEDEIDALMQGQEDDNGCVNYEAFVK.[H]	1xCarbamidomethyl [C19]	4.83295e-09	0.00028245	1	1	33	T_ilisha_TRINITY_DN420_c0_g1_i1.p1	T_ilisha_TRINITY_DN420_c0_g1_i1.p1 [127-153]		1	3148.35	0.875	0.987	1.444	0.874	0.964503	0.996138	0.928808	0.909456	52.86	38.26	51.86	123.54	91.9	93.1	80.4	134.5	32.55	10.45	52.63	77.56	9.072e-06	6.305e-16	4.58	60.91
[K].MKEDEIDALMQGQEDDNGCVNYEAFVK.[H]	1xCarbamidomethyl [C19]; 2xOxidation [M1; M10]	3.69651e-07	0.00028245	1	1	1	T_ilisha_TRINITY_DN420_c0_g1_i1.p1	T_ilisha_TRINITY_DN420_c0_g1_i1.p1 [127-153]		1	3180.34	1.915	0.317	0.552	1.1	0.865965	0.0213485	0.589837	0.97607	0	50.29	50.29	0	51.2	161.5	98.1	89.2		45.43			9.072e-06	1.159e-13	3.65	53.98
[K].MKPEIVLLPEPAQVLEGQVAK.[F]		0.00458307	0.00028245	1	1	8	T_ilisha_TRINITY_DN2693_c0_g1_i6.p1	T_ilisha_TRINITY_DN2693_c0_g1_i6.p1 [1259-1279]		0	2289.29	0.832	0.975	0.991	0.817	0.956098	0.965571	0.955595	0.870776	66.02	24.13	23.84	65.13	105	107.4	81.1	106.5	20.52	10.69	70.23	23.19	9.072e-06	1.073e-05	3.79	68.68
[K].MLALSYDIR.[N]		0.00320479	0.00028245	1	1	55	T_ilisha_TRINITY_DN35779_c0_g1_i1.p1	T_ilisha_TRINITY_DN35779_c0_g1_i1.p1 [947-955]		0	1081.57	1.514	0.99	1.015	1.306	0.462859	0.996138	0.979526	0.463655	47.69	25.3	30.51	30.69	95.3	96.3	118	90.4	28.01	15.13	44.76	28.48	9.072e-06	5.341e-06	1.83	52.94
[K].MLDAEDIVNTPKPDEK.[A]		1.75523e-09	0.00028245	2	3	96	T_ilisha_TRINITY_DN682_c0_g1_i9.p1; T_ilisha_TRINITY_DN682_c0_g1_i8.p1	T_ilisha_TRINITY_DN682_c0_g1_i9.p1 [231-246]; T_ilisha_TRINITY_DN682_c0_g1_i8.p1 [231-246]		0	1814.88	0.831	0.94	0.878	1.102	0.983156	0.985398	0.982775	0.904568	51.35	41.69	35.93	35.93	99.3	105.6	102.3	92.8	36.16	15.27	36.21	43.41	9.072e-06	6.305e-16	5.11	47.3
[K].MLDAEDIVNTPKPDEK.[A]	1xOxidation [M1]	3.57017e-08	0.00028245	2	3	75	T_ilisha_TRINITY_DN682_c0_g1_i9.p1; T_ilisha_TRINITY_DN682_c0_g1_i8.p1	T_ilisha_TRINITY_DN682_c0_g1_i9.p1 [231-246]; T_ilisha_TRINITY_DN682_c0_g1_i8.p1 [231-246]		0	1830.88	1.139	0.494	0.426	1.181	0.888324	0.430057	0.470369	0.805643	112.41	65.15	89.15	91.9	81.6	165	83	70.3	80.15	14.81	72.46	88.61	9.072e-06	1.449e-15	3.13	44.34
[K].MLDEISLNIAK.[H]		0.000946532	0.00028245	1	5	16	T_ilisha_TRINITY_DN15999_c1_g1_i15.p1	T_ilisha_TRINITY_DN15999_c1_g1_i15.p1 [477-487]		0	1246.67	0.01	100	100	0.01	1.60285e-16	1.61286e-16	1.43723e-16	2.8635e-16					223.5			176.5					9.072e-06	4.953e-07	3.09	55.67
[K].MLDEISLNIAK.[H]	1xOxidation [M1]	0.000452791	0.00028245	1	5	25	T_ilisha_TRINITY_DN15999_c1_g1_i15.p1	T_ilisha_TRINITY_DN15999_c1_g1_i15.p1 [477-487]		0	1262.67	0.824	1.169	1.218	0.79	0.980891	0.980984	0.926313	0.629122	21.91	21.91	14.55	19.84	107.5	92	88.5	112	36.87	2.66	8.43	30.56	9.072e-06	1.18e-07	2.73	49.44
[R].MIEGVLYEMR.[V]		0.0050835	0.00028245	1	1	25	T_ilisha_TRINITY_DN39528_c0_g1_i2.p1	T_ilisha_TRINITY_DN39528_c0_g1_i2.p1 [293-302]		0	1240.61	1.068	0.959	1.11	0.789	0.931838	0.993409	0.955595	0.663131	52.74	34.11	57.51	56.53	84.8	97.9	108.6	108.7	29.65	12.72	43.75	47.25	9.072e-06	1.314e-05	1.64	54.39
[R].MIEGVLYEMR.[V]	1xOxidation [M]	0.00157431	0.00028245	1	1	36	T_ilisha_TRINITY_DN39528_c0_g1_i2.p1	T_ilisha_TRINITY_DN39528_c0_g1_i2.p1 [293-302]		0	1256.6	1.138	0.544	0.688	0.803	0.937943	0.721711	0.932646	0.708382	50.99	58.17	70.12	89.39	78.1	143.7	79.4	98.9	45.2	11.33	46.12	74.27	9.072e-06	1.339e-06	1.97	50.97
[R].MLGQNPTR.[E]		0.0229204	0.00028245	1	3	72	T_ilisha_TRINITY_DN38230_c0_g1_i4.p1	T_ilisha_TRINITY_DN38230_c0_g1_i4.p1 [46-53]		0	916.467	0.87	0.987	0.646	1.176	0.987538	0.999985	0.888912	0.723088	25.37	25.37	19.35	43.63	110.1	111.6	105.3	73	11.67	29.1	31.16	21.08	9.072e-06	0.0002505	2.17	30.43
[R].MIPCDFLIPAQSQHPIR.[N]	1xCarbamidomethyl [C4]	2.48693e-06	0.00028245	1	7	52	T_ilisha_TRINITY_DN15282_c0_g1_i44.p1	T_ilisha_TRINITY_DN15282_c0_g1_i44.p1 [400-416]		0	2023.03	0.692	1.074	1.268	0.745	0.922793	0.996138	0.922092	0.382146	51.31	58.25	58.25	78.47	105.1	97.9	72.8	124.2	55.62	24.45	40.41	57.25	9.072e-06	4.762e-12	3.28	59.33
[R].MIPCDFLIPAQSQHPIR.[N]	1xCarbamidomethyl [C4]; 1xOxidation [M1]	2.18062e-05	0.00028245	1	7	19	T_ilisha_TRINITY_DN15282_c0_g1_i44.p1	T_ilisha_TRINITY_DN15282_c0_g1_i44.p1 [400-416]		0	2039.02																					9.072e-06	3.228e-10	2.17
[K].MKEDEIDALMQGQEDDNGCVNYEAFVK.[H]	1xCarbamidomethyl [C19]; 1xOxidation [M]	2.88995e-09	0.00028245	1	1	9	T_ilisha_TRINITY_DN420_c0_g1_i1.p1	T_ilisha_TRINITY_DN420_c0_g1_i1.p1 [127-153]		1	3164.35	0.956	0.543	0.383	1.356	0.978236	0.467887	0.256676	0.755785	23.88	88.37	78.42	35.65	88.9	163.5	85	62.6	23.22	76.28	4.66	34.11	9.072e-06	6.305e-16	4.86	59.71
[R-].MITVYPQTK.[TA]		0.00651796	0.00028245	2	8	59	T_ilisha_TRINITY_DN1599_c0_g1_i46.p1; T_ilisha_TRINITY_DN1599_c0_g1_i54.p1	T_ilisha_TRINITY_DN1599_c0_g1_i46.p1 [33-41]; T_ilisha_TRINITY_DN1599_c0_g1_i54.p1 [33-41]		0	1080.58	0.861	0.914	0.778	1.012	0.985224	0.985398	0.957234	0.983541	63.49	46	75.59	82.44	83.8	119.9	96	100.3	45.34	43.55	46.9	71.61	9.072e-06	2.129e-05	1.83	40.82
[-].MGEEDVAALVVDNGSGMCK.[A]	1xCarbamidomethyl [C18]; 1xMet-loss [N-Term]	3.84725e-06	0.00028245	1	1	4	T_ilisha_TRINITY_DN302805_c0_g1_i1.p1	T_ilisha_TRINITY_DN302805_c0_g1_i1.p1 [1-19]	T_ilisha_TRINITY_DN302805_c0_g1_i1.p1 1xMet-loss [N-Term]	0	1850.83																					9.072e-06	1.108e-11	3.46
[-].MGDSEMECFGPAAIYLR.[K]	1xCarbamidomethyl [C8]; 1xMet-loss+Acetyl [N-Term]	1.47706e-05	0.00028245	1	1	35	T_ilisha_TRINITY_DN8693_c0_g1_i9.p2	T_ilisha_TRINITY_DN8693_c0_g1_i9.p2 [1-17]	T_ilisha_TRINITY_DN8693_c0_g1_i9.p2 1xMet-loss+Acetyl [N-Term]	0	1857.81	0.704	0.645	0.181	1.444	0.855552	0.844544	0.00495275	0.577255	28.16	31.78	78.94	34.77	105.9	168	74.5	51.6	54.76	55.07	15.27	57.98	9.072e-06	1.515e-10	4.48	66
[K].MEGDLNEMEIQLSHANR.[Q]		1.47641e-08	0.00028245	4	5	211	T_ilisha_TRINITY_DN1605_c0_g1_i2.p1; T_ilisha_TRINITY_DN55148_c0_g1_i1.p1; T_ilisha_TRINITY_DN1605_c0_g1_i5.p1; T_ilisha_TRINITY_DN1605_c0_g1_i14.p1	T_ilisha_TRINITY_DN1605_c0_g1_i2.p1 [10-26]; T_ilisha_TRINITY_DN55148_c0_g1_i1.p1 [142-158]; T_ilisha_TRINITY_DN1605_c0_g1_i5.p1 [180-196]; T_ilisha_TRINITY_DN1605_c0_g1_i14.p1 [86-102]		0	1986.9	0.577	1.075	0.882	0.704	0.773156	0.985398	0.986811	0.22877	66.17	18.35	31.88	66.17	120.2	111.8	69.4	98.6	4.85	48.33	63.09	10.97	9.072e-06	6.305e-16	5.47	52.06
[K].MEGDLNEMEIQLSHANR.[Q]	1xOxidation [M]	2.16151e-06	0.00028245	4	5	41	T_ilisha_TRINITY_DN1605_c0_g1_i2.p1; T_ilisha_TRINITY_DN55148_c0_g1_i1.p1; T_ilisha_TRINITY_DN1605_c0_g1_i5.p1; T_ilisha_TRINITY_DN1605_c0_g1_i14.p1	T_ilisha_TRINITY_DN1605_c0_g1_i2.p1 [10-26]; T_ilisha_TRINITY_DN55148_c0_g1_i1.p1 [142-158]; T_ilisha_TRINITY_DN1605_c0_g1_i5.p1 [180-196]; T_ilisha_TRINITY_DN1605_c0_g1_i14.p1 [86-102]		0	2002.9	1.657	0.71	1.45	0.955	0.294451	0.905345	0.884505	0.97997	43.78	35.75	24.28	29.04	80.6	86.2	108	125.1	20.95	28.46	47.37	42.65	9.072e-06	3.599e-12	4.89	49.63
[K].MEGDLNEMEIQLSHSNR.[Q]		1.71099e-06	0.00028245	1	1	22	T_ilisha_TRINITY_DN581_c6_g1_i11.p1	T_ilisha_TRINITY_DN581_c6_g1_i11.p1 [275-291]		0	2002.9	100		100	0.955	1.60285e-16		1.43723e-16	0.977556				30.06			195.4	204.6			11.99	25.2	9.072e-06	2.289e-12	3.27	50.63
[K].MEGDLNEMEVQLSHANR.[Q]		1.23294e-09	0.00028245	1	2	132	T_ilisha_TRINITY_DN52_c1_g1_i16.p1	T_ilisha_TRINITY_DN52_c1_g1_i16.p1 [195-211]		0	1972.89	3.63	1.002	3.312	1.093	0.00700401	0.996138	0.0527872	0.918704	42.66	26.52	43.5	43.2	44.7	44.7	162.4	148.2	2.89	48	36.61	21.58	9.072e-06	6.305e-16	3.55	50.61
[K].MEGDLNEMEVQLSHANR.[Q]	1xOxidation [M]	3.69487e-10	0.00028245	1	2	57	T_ilisha_TRINITY_DN52_c1_g1_i16.p1	T_ilisha_TRINITY_DN52_c1_g1_i16.p1 [195-211]		0	1988.88	4.272	0.737	2.76	1.343	1.34531e-06	0.914708	0.235036	0.36068	26.49	44.81	9.81	10.14	41.6	48	177.9	132.5	20.94	53.25	3.08	56.59	9.072e-06	6.305e-16	5.52	48.46
[K].MEGDLNEMEVQLSHANR.[Q]	2xOxidation [M1; M8]	3.12053e-05	0.00028245	1	2	4	T_ilisha_TRINITY_DN52_c1_g1_i16.p1	T_ilisha_TRINITY_DN52_c1_g1_i16.p1 [195-211]		0	2004.87	100		100	0.209	1.60285e-16		1.43723e-16	1.00549e-10				78.84			69.1	330.9			66.4		9.072e-06	6.515e-10	4.14	38.33
[K].MEIDDLASNMEAVAK.[T]	1xOxidation [M10]	0.0139982	0.00028245	1	1	5	T_ilisha_TRINITY_DN3372_c0_g1_i1.p1	T_ilisha_TRINITY_DN3372_c0_g1_i1.p1 [18-32]		0	1652.75	1.388	1.082	1.85	0.891	0.807945	0.984878	0.566993	0.938304	18.71	25.48	36.4	21.42	82.1	75.9	114	128	8.56	44.36	28.01	19.55	9.072e-06	9.442e-05	2.13	52.81
[K].MEIDDLASNMEAVAK.[T]	2xOxidation [M1; M10]	4.30612e-05	0.00028245	1	1	1	T_ilisha_TRINITY_DN3372_c0_g1_i1.p1	T_ilisha_TRINITY_DN3372_c0_g1_i1.p1 [18-32]		0	1668.75	2.915	0.507	1.478	0.999	0.285289	0.332151	0.941533	0.997074	16.79	66.73	51.08	16.95	45.4	89.6	132.4	132.5	1.33	47.64	16.06		9.072e-06	1.214e-09	3.62	50.47
[K].MEIDDLSSNMEAVAK.[AS]		4.76788e-07	0.00028245	3	4	194	T_ilisha_TRINITY_DN3372_c0_g1_i2.p1; T_ilisha_TRINITY_DN581_c0_g1_i12.p1; T_ilisha_TRINITY_DN1322_c1_g2_i1.p1	T_ilisha_TRINITY_DN3372_c0_g1_i2.p1 [18-32]; T_ilisha_TRINITY_DN581_c0_g1_i12.p1 [311-325]; T_ilisha_TRINITY_DN1322_c1_g2_i1.p1 [77-91]		0	1652.75	1.4	1.109	1.853	0.91	0.797294	0.971611	0.56375	0.958482	20.32	27.65	37.24	23.55	82.7	74.5	115.7	127.1	6.93	44.9	27.36	18.55	9.072e-06	1.914e-13	2.58	52.81
[K].MEIDDLSSNMEAVAK.[AS]	1xOxidation [M1]	1.08499e-07	0.00028245	3	4	97	T_ilisha_TRINITY_DN3372_c0_g1_i2.p1; T_ilisha_TRINITY_DN581_c0_g1_i12.p1; T_ilisha_TRINITY_DN1322_c1_g2_i1.p1	T_ilisha_TRINITY_DN3372_c0_g1_i2.p1 [18-32]; T_ilisha_TRINITY_DN581_c0_g1_i12.p1 [311-325]; T_ilisha_TRINITY_DN1322_c1_g2_i1.p1 [77-91]		0	1668.75	2.008	0.578	1.224	0.97	0.0671372	0.680988	0.928808	0.997443	79.57	79.01	54.02	39.6	59	102.2	117.6	121.2	62.83	58.16	53.77	69.98	9.072e-06	1.077e-14	4.99	47.83
[K].MEIDDLSSNMEAVAK.[AS]	2xOxidation [M1; M10]	3.19111e-06	0.00028245	3	4	3	T_ilisha_TRINITY_DN3372_c0_g1_i2.p1; T_ilisha_TRINITY_DN581_c0_g1_i12.p1; T_ilisha_TRINITY_DN1322_c1_g2_i1.p1	T_ilisha_TRINITY_DN3372_c0_g1_i2.p1 [18-32]; T_ilisha_TRINITY_DN581_c0_g1_i12.p1 [311-325]; T_ilisha_TRINITY_DN1322_c1_g2_i1.p1 [77-91]		0	1684.74	100		100	0.022	1.60285e-16		1.43723e-16	2.8635e-16				0			8.7	391.3					9.072e-06	7.732e-12	3.65	37.77
[K].MEIDDLTIR.[L]		0.00549424	0.00028245	1	1	63	T_ilisha_TRINITY_DN5816_c1_g1_i1.p1	T_ilisha_TRINITY_DN5816_c1_g1_i1.p1 [184-192]		0	1105.56	1.202	1.171	1.652	0.853	0.856023	0.991585	0.798981	0.881089	50.64	43.74	35.95	38.93	75	83.7	112.7	128.6	42.62	19.42	25.12	28.14	9.072e-06	1.53e-05	1.59	51.69
[-].MGDSEMECFGPAAIYLR.[K]	1xCarbamidomethyl [C8]; 1xOxidation [M6]; 1xMet-loss+Acetyl [N-Term]	0.000369773	0.00028245	1	1	8	T_ilisha_TRINITY_DN8693_c0_g1_i9.p2	T_ilisha_TRINITY_DN8693_c0_g1_i9.p2 [1-17]	T_ilisha_TRINITY_DN8693_c0_g1_i9.p2 1xMet-loss+Acetyl [N-Term]	0	1873.81	1.904	0.214	0.01	100	0.872137	0.00075157	1.43723e-16	2.8635e-16	0	81.33			52.7	246.9	100.4			86.44			9.072e-06	7.952e-08	3.73	60.6
[K].MEIDDLTIR.[L]	1xOxidation [M1]	0.0203725	0.00028245	1	1	5	T_ilisha_TRINITY_DN5816_c1_g1_i1.p1	T_ilisha_TRINITY_DN5816_c1_g1_i1.p1 [184-192]		0	1121.55	3.181	0.258	0.826	0.9	0.385375	0.00522758	0.940609	0.940089	36.88	23.42	61.92	36.88	35.5	137.7	113	113.7		29.32	53.4	64.03	9.072e-06	0.0001982	2.1	44.68
[K].MEIQEIQLK.[E]	1xOxidation [M1]	0.00301142	0.00028245	2	11	91	T_ilisha_TRINITY_DN524_c0_g1_i15.p1 ; T_ilisha_TRINITY_DN60776_c0_g1_i3.p2	T_ilisha_TRINITY_DN524_c0_g1_i15.p1 [141-149]; T_ilisha_TRINITY_DN60776_c0_g1_i3.p2 [105-113]		0	1147.6	1.11	1.036	0.938	1.335	0.950316	0.999985	0.999685	0.299121	44.17	57.43	74.53	51.09	104.5	92.6	116	86.9	44.6	35.54	31.51	57.76	9.072e-06	4.737e-06	2.94	43.89
[K].MELQEIQLKEAK.[H]		0.00480188	0.00028245	2	10	6	T_ilisha_TRINITY_DN524_c0_g1_i15.p1 ; T_ilisha_TRINITY_DN60776_c0_g1_i3.p2	T_ilisha_TRINITY_DN524_c0_g1_i15.p1 [141-152]; T_ilisha_TRINITY_DN60776_c0_g1_i3.p2 [105-116]		1	1459.78	5.127	0.531	0.839	3.56	0.000231182	0.381129	0.914807	1.04282e-06	98.26	56.46	44.16	102.07	42.5	80.1	218.1	59.2		43.11	71.37	37.4	9.072e-06	1.17e-05	2.2	46.06
[K].MFIIDNVEGDHVSLSK.[F]		1.51525e-08	0.00028245	1	1	220	T_ilisha_TRINITY_DN1691_c0_g2_i19.p1	T_ilisha_TRINITY_DN1691_c0_g2_i19.p1 [366-381]		0	1803.89	0.733	1.515	1.217	0.997	0.947715	0.711025	0.936603	0.997074	32.05	14.88	27.55	33.26	127.7	79.6	93.6	99.1	10.09	14.12	32.22	30.29	9.072e-06	6.305e-16	3.72	55.37
[K].MFIIDNVEGDHVSLSK.[F]	1xOxidation [M1]	4.29063e-06	0.00028245	1	1	54	T_ilisha_TRINITY_DN1691_c0_g2_i19.p1	T_ilisha_TRINITY_DN1691_c0_g2_i19.p1 [366-381]		0	1819.89	1.029	0.883	0.604	0.985	0.951651	0.970222	0.839701	0.999876	71.69	31.28	41.98	32.72	114.6	129.7	77.2	78.4	51.72	9.86	45.6	57.28	9.072e-06	1.366e-11	3.78	51.65
[K].MFLWMVIR.[I]	1xOxidation [M]	0.0112729	0.00028245	2	3	31	T_ilisha_TRINITY_DN581_c3_g1_i3.p1; T_ilisha_TRINITY_DN581_c3_g1_i13.p1	T_ilisha_TRINITY_DN581_c3_g1_i3.p1 [88-95]; T_ilisha_TRINITY_DN581_c3_g1_i13.p1 [88-95]		0	1111.58	2.253	1.376	2.806	1.313	0.0715364	0.915821	0.0956196	0.342955	36.5	80.25	27.03	17.12	88.3	41.6	153.3	116.8	30.8	75.11	20.74	11.48	9.072e-06	6.233e-05	1.12	68.5
[K].MFLWMVIR.[I]	2xOxidation [M1; M5]	0.00875276	0.00028245	2	3	48	T_ilisha_TRINITY_DN581_c3_g1_i3.p1; T_ilisha_TRINITY_DN581_c3_g1_i13.p1	T_ilisha_TRINITY_DN581_c3_g1_i3.p1 [88-95]; T_ilisha_TRINITY_DN581_c3_g1_i13.p1 [88-95]		0	1127.57	2.155	1.005	1.544	1.622	0.115761	0.996138	0.725315	0.0204461	52.69	114.44	78.11	79.1	74.8	64.4	161.3	99.4	74.86	37.31	28.04	84.69	9.072e-06	3.775e-05	1.61	62.2
[-].MGDADMAVYGK.[A]	1xMet-loss+Acetyl [N-Term]	0.0185751	0.00028245	1	1	10	T_ilisha_TRINITY_DN25538_c0_g1_i1.p2	T_ilisha_TRINITY_DN25538_c0_g1_i1.p2 [1-11]	T_ilisha_TRINITY_DN25538_c0_g1_i1.p2 1xMet-loss+Acetyl [N-Term]	0	1068.47	100		100	1.196	1.60285e-16		1.43723e-16	0.887056				9.04			217.9	182.1			2.13	19.69	9.072e-06	0.0001649	2	39.15
[-].MGDAEMECFGPAAIFLR.[K]	1xCarbamidomethyl [C8]; 1xMet-loss+Acetyl [N-Term]	1.37346e-05	0.00028245	1	1	8	T_ilisha_TRINITY_DN8693_c0_g1_i10.p2	T_ilisha_TRINITY_DN8693_c0_g1_i10.p2 [1-17]	T_ilisha_TRINITY_DN8693_c0_g1_i10.p2 1xMet-loss+Acetyl [N-Term]	0	1825.82	0.01	1.504	0.01		1.60285e-16	0.957459	1.43723e-16			93.5			239.3	160.7			48.89	91.51			9.072e-06	1.321e-10	3.3	76.14
[-].MGDAEMECFGPAALYLR.[K]	1xCarbamidomethyl [C8]; 1xMet-loss+Acetyl [N-Term]	3.66571e-05	0.00028245	1	2	1	T_ilisha_TRINITY_DN581_c2_g1_i16.p1	T_ilisha_TRINITY_DN581_c2_g1_i16.p1 [1-17]	T_ilisha_TRINITY_DN581_c2_g1_i16.p1 1xMet-loss+Acetyl [N-Term]	0	1841.82	2.259	0.904	1.671	1.24	0.758883	0.940786	0.961853	0.897972	27.43	26.73	27.82	26.82	64.8	71.8	146.5	116.9	30.17	26.73	23.23	33.53	9.072e-06	8.853e-10	3.38	66.63
[-].MGDAEMECFGPAALYLR.[K]	1xCarbamidomethyl [C8]; 1xOxidation [M6]; 1xMet-loss+Acetyl [N-Term]	0.00255084	0.00028245	1	2	1	T_ilisha_TRINITY_DN581_c2_g1_i16.p1	T_ilisha_TRINITY_DN581_c2_g1_i16.p1 [1-17]	T_ilisha_TRINITY_DN581_c2_g1_i16.p1 1xMet-loss+Acetyl [N-Term]	0	1857.81																					9.072e-06	3.422e-06	2.57
[-].MGDAPAPTGGDFSADQIEDFK.[E]	1xMet-loss+Acetyl [N-Term]	1.35652e-07	0.00028245	1	2	139	T_ilisha_TRINITY_DN420_c0_g1_i1.p1	T_ilisha_TRINITY_DN420_c0_g1_i1.p1 [1-21]	T_ilisha_TRINITY_DN420_c0_g1_i1.p1 1xMet-loss+Acetyl [N-Term]	0	2079.91	0.915	0.547	0.447	0.834	0.98673	0.449246	0.546477	0.773429	59.85	42.55	53.33	50.61	93	170.2	60.6	76.1	39.54	24.77	32.68	44.73	9.072e-06	1.652e-14	4.79	54.95
[-].MGDAPAPTGGDFSADQIEDFKEAFGLFDR.[V]	1xMet-loss+Acetyl [N-Term]	2.63918e-14	0.00028245	1	2	193	T_ilisha_TRINITY_DN420_c0_g1_i1.p1	T_ilisha_TRINITY_DN420_c0_g1_i1.p1 [1-29]	T_ilisha_TRINITY_DN420_c0_g1_i1.p1 1xMet-loss+Acetyl [N-Term]	1	3015.36	0.744	1.045	1.219	0.689	0.960303	0.996138	0.940654	0.181173	34.76	51.53	53.69	37.49	112.7	88.7	81	117.6	37.07	49.91	17.83	34.61	9.072e-06	6.305e-16	5.46	77.39
[K].MELQEIQLK.[E]		0.00368641	0.00028245	2	11	271	T_ilisha_TRINITY_DN524_c0_g1_i15.p1 ; T_ilisha_TRINITY_DN60776_c0_g1_i3.p2	T_ilisha_TRINITY_DN524_c0_g1_i15.p1 [141-149]; T_ilisha_TRINITY_DN60776_c0_g1_i3.p2 [105-113]		0	1131.61	0.984	1.129	0.931	1.199	0.978263	0.965571	0.999685	0.656711	20.52	35.04	26.83	13.24	113.1	82.2	111.2	93.5	28.68	22.37	8.04	17.33	9.072e-06	7.002e-06	2.17	49.83
[K].IVRPLYSVEVTETETAR.[F]		0.000185329	0.00028245	1	1	8	T_ilisha_TRINITY_DN40569_c0_g1_i1.p1	T_ilisha_TRINITY_DN40569_c0_g1_i1.p1 [1087-1103]		0	1963.05	1.603	0.928	1.861	0.95	0.922793	0.950635	0.932646	0.967716	23.71	20.17	10.22	25.02	68.6	73.9	117	140.5	19.7	4.71	22.36	24.37	9.072e-06	2.077e-08	4.59	48.65
[R].NATDAEMCDIAAILGMYTLMSNK.[Q]	1xCarbamidomethyl [C8]	0.00448904	0.00028245	1	3	2	T_ilisha_TRINITY_DN2091_c0_g1_i2.p1	T_ilisha_TRINITY_DN2091_c0_g1_i2.p1 [119-141]		0	2533.14																					9.072e-06	1.032e-05	1.62
[K].NCDFSDTAEYR.[V]	1xCarbamidomethyl [C2]	0.000745423	0.00028245	1	2	17	T_ilisha_TRINITY_DN13515_c1_g1_i2.p1	T_ilisha_TRINITY_DN13515_c1_g1_i2.p1 [297-307]		0	1377.54	1.322	0.62	0.741	1.079	0.926955	0.811845	0.93391	0.982263	23.37	12.24	20.6	27.94	74.6	128.1	102.4	94.9	22.68	23.9	27.82	9.24	9.072e-06	3.125e-07	2.91	36.34
[K].QADSVAELGEQIDNLQR.[V]		1.10553e-09	0.00028245	2	2	196	T_ilisha_TRINITY_DN581_c0_g1_i12.p1; T_ilisha_TRINITY_DN1322_c1_g2_i1.p1	T_ilisha_TRINITY_DN581_c0_g1_i12.p1 [281-297]; T_ilisha_TRINITY_DN1322_c1_g2_i1.p1 [47-63]		0	1885.93	1.743	0.885	3.124	0.904	0.527327	0.965571	0.0749802	0.945571	30.36	40.98	40.98	98.22	53.1	60.1	92.6	194.2	13.79	46.91	57.81	47.65	9.072e-06	6.305e-16	5.77	54.9
[R].QAEEAEEQANSHLSR.[Y]		3.8857e-09	0.00028245	1	1	204	T_ilisha_TRINITY_DN52_c0_g1_i20.p2	T_ilisha_TRINITY_DN52_c0_g1_i20.p2 [128-142]		0	1698.77	1.441	1.257	1.433	1.399	0.757728	0.915821	0.839921	0.183129	22.28	25.3	36.17	36.17	93.8	74.6	135.1	96.5	13.65	45.26	23.75	37.64	9.072e-06	6.305e-16	5.02	31.14
[R].QAEEAEEQANTHLSK.[F]		1.57455e-06	0.00028245	1	1	16	T_ilisha_TRINITY_DN52_c0_g1_i21.p1	T_ilisha_TRINITY_DN52_c0_g1_i21.p1 [128-142]		0	1684.78	16.795	1.096	19.038	0.847	1.60285e-16	0.996138	1.69848e-09	0.836496	19	42.34	37.77	47.5	11.7	10.7	196.4	181.2		38.84	57.94	27.26	9.072e-06	1.949e-12	3.56	30.71
[K].QAFTQQIEELK.[R]		0.000110249	0.00028245	1	1	11	T_ilisha_TRINITY_DN1322_c1_g2_i1.p1	T_ilisha_TRINITY_DN1322_c1_g2_i1.p1 [157-167]		0	1334.7	100		100	1.148	1.60285e-16		1.43723e-16	0.864506				35.29			213.8	186.2			0.91	25.79	9.072e-06	7.599e-09	3.81	48.6
[K].QAFTQQIEELKR.[L]		0.0123696	0.00028245	1	1	5	T_ilisha_TRINITY_DN1322_c1_g2_i1.p1	T_ilisha_TRINITY_DN1322_c1_g2_i1.p1 [157-168]		1	1490.8			100	0.01			1.43723e-16	2.8635e-16								400				49.04	9.072e-06	7.438e-05	2.6	47.33
[K].QAIDQIAGGFFSPK.[Q]		1.08892e-06	0.00028245	1	1	42	T_ilisha_TRINITY_DN856_c3_g1_i3.p1	T_ilisha_TRINITY_DN856_c3_g1_i3.p1 [741-754]		0	1478.76	0.676	0.94	0.699	0.908	0.91708	0.993409	0.934472	0.956466	12.56	6.04	24.81	29.8	114.8	122.2	77.6	85.4	15.72	2.04	5.31	78.12	9.072e-06	9.54e-13	4.43	59.01
[K].QAYTQQIEELK.[R]		5.00614e-05	0.00028245	2	3	108	T_ilisha_TRINITY_DN3372_c0_g1_i2.p1; T_ilisha_TRINITY_DN581_c0_g1_i12.p1	T_ilisha_TRINITY_DN3372_c0_g1_i2.p1 [98-108]; T_ilisha_TRINITY_DN581_c0_g1_i12.p1 [391-401]		0	1350.69	1.693	0.809	1.51	0.924	0.567142	0.92925	0.798996	0.967716	10.68	19.09	22.61	20.3	69	85.3	116.9	128.8	6.61	36.55	12.96	13.73	9.072e-06	1.633e-09	2.84	42.9
[K].QAYTQQIEELKR.[QH]		0.000106313	0.00028245	2	3	111	T_ilisha_TRINITY_DN3372_c0_g1_i2.p1; T_ilisha_TRINITY_DN581_c0_g1_i12.p1	T_ilisha_TRINITY_DN3372_c0_g1_i2.p1 [98-109]; T_ilisha_TRINITY_DN581_c0_g1_i12.p1 [391-402]		1	1506.79	1.401	1.249	1.975	0.898	0.796875	0.915821	0.49032	0.941575	16.7	36.78	36.78	21.14	83.6	67	117.2	132.3	8.13	46.97	16.5	15.87	9.072e-06	7.092e-09	4.34	40.48
[R].QCSSSISELEQACTFHTCQQK.[A]	3xCarbamidomethyl [C2; C13; C18]	1.09632e-07	0.00028245	1	1	15	T_ilisha_TRINITY_DN10927_c1_g1_i28.p1	T_ilisha_TRINITY_DN10927_c1_g1_i28.p1 [203-223]		0	2529.08	0.589	1.791	0.907	0.886	0.651914	0.740336	0.957234	0.934887	21.23	37.58	48.83	43.75	149	83.2	78	89.7	10.44	45.88	17.36	31.32	9.072e-06	1.096e-14	3.75	46.53
[R].QDEGGYIAIIGNVR.[A]		0.00288902	0.00028245	1	1	6	T_ilisha_TRINITY_DN87453_c0_g1_i1.p1	T_ilisha_TRINITY_DN87453_c0_g1_i1.p1 [340-353]		0	1504.78	0.827	0.493	0.01	100	0.969777	0.502373	1.43723e-16	2.8635e-16	39.13	0			103.7	210.5	85.7				36.09		9.072e-06	4.376e-06	2.53	57.29
[K].QEGDFTLFAPTDEAFAGLSQR.[D]		0.00839823	0.00028245	1	3	2	T_ilisha_TRINITY_DN23369_c0_g1_i1.p1	T_ilisha_TRINITY_DN23369_c0_g1_i1.p1 [527-547]		0	2300.08	0.01	1.048	0.196	0.01	1.60285e-16	0.996138	0.0112784	2.8635e-16		93.81	93.81		186.9	178.3		34.9		75.62			9.072e-06	3.489e-05	2.76	68.87
[K].QEGVLADTHLHHLR.[I]		0.000548713	0.00028245	1	2	6	T_ilisha_TRINITY_DN1426_c0_g1_i1.p1	T_ilisha_TRINITY_DN1426_c0_g1_i1.p1 [406-419]		0	1625.85	0.996	1.479	1.35	1.091	0.991118	0.914901	0.989921	0.979136	29.12	47.89	47.89	22.01	111.6	75.4	111.2	101.9	12.58	54.3	27.2	8.2	9.072e-06	1.711e-07	2.72	37
[K].QEPERNECFLSHK.[D]	1xCarbamidomethyl [C8]	3.40861e-05	0.00028245	1	1	64	BSA	BSA [94-106]		1	1673.77	1.076	0.911	0.748	1.396	0.960303	0.984878	0.953091	0.189645	42.88	15.21	16.95	44.67	101.6	111.5	109.3	77.6	13.53	16.5	33.65	19.54	9.072e-06	7.691e-10	3.59	32.88
[R].QESTVVVGGDGR.[F]		9.09731e-05	0.00028245	1	2	65	T_ilisha_TRINITY_DN2760_c0_g1_i1.p1	T_ilisha_TRINITY_DN2760_c0_g1_i1.p1 [53-64]		0	1203.6	0.737	0.744	0.62	0.885	0.952462	0.892511	0.866705	0.924411	22.43	20.51	20.51	22.69	102.2	137.3	75.4	85.2	5.57	21.34	23.62	11.07	9.072e-06	5.216e-09	2.87	31.13
[K].QEYDEAGPSIVHR.[K]		2.87625e-06	0.00028245	2	5	375	T_ilisha_TRINITY_DN140_c0_g1_i6.p1; T_ilisha_TRINITY_DN140_c0_g1_i12.p1	T_ilisha_TRINITY_DN140_c0_g1_i6.p1 [360-372]; T_ilisha_TRINITY_DN140_c0_g1_i12.p1 [360-372]		0	1500.71	1.384	0.767	1.073	0.929	0.812029	0.905345	0.96537	0.967716	15.46	15.05	17.96	23.4	80.5	105	111.4	103.1	8.62	12.7	17.8	21.63	9.072e-06	6.318e-12	3.74	36.33
[K].QEYDEAGPSIVHRK.[C]		2.86135e-06	0.00028245	2	5	116	T_ilisha_TRINITY_DN140_c0_g1_i6.p1; T_ilisha_TRINITY_DN140_c0_g1_i12.p1	T_ilisha_TRINITY_DN140_c0_g1_i6.p1 [360-373]; T_ilisha_TRINITY_DN140_c0_g1_i12.p1 [360-373]		1	1628.8	1.009	3.914	3.203	1.458	0.975772	0.0131648	0.0662728	0.111034	83.19	27.32	22.8	87.45	135.3	34.6	136.5	93.7	28.29	17.9	66.62	18.14	9.072e-06	6.24e-12	4.91	33.85
[KR].QEYDESGPSIVHR.[K]		2.32087e-05	0.00028245	1	4	48	T_ilisha_TRINITY_DN140_c0_g1_i4.p1	T_ilisha_TRINITY_DN140_c0_g1_i4.p1 [360-372]		0	1516.7	1.339	0.717	0.908	0.988	0.694292	0.905345	0.989921	0.997443	13.4	41.97	54	41.97	72.9	120.3	97.5	109.2	53.17	54.87	45.3	21.27	9.072e-06	3.675e-10	2.26	35.15
[K].QEYFVVAATLQDIVR.[R]		1.67847e-07	0.00028245	1	1	107	T_ilisha_TRINITY_DN856_c3_g1_i3.p1	T_ilisha_TRINITY_DN856_c3_g1_i3.p1 [296-310]		0	1751.93	0.534	1.02	0.847	0.65	0.654952	0.996138	0.974401	0.0863161	55.9	50.35	28.5	31.23	115	112.8	61.5	110.7	47.96	22.76	20.04	31.99	9.072e-06	2.505e-14	4.85	73.35
[K].QEYFVVAATLQDVIR.[R]		8.15723e-05	0.00028245	1	1	15	T_ilisha_TRINITY_DN80_c0_g2_i1.p1	T_ilisha_TRINITY_DN80_c0_g2_i1.p1 [6-20]		0	1751.93	0.509	0.996	0.801	0.623	0.497791	0.996138	0.967045	0.0739855	55.24	40.25	29.14	35.95	115.5	115.9	58.7	109.9	45.23	21.96	17.4	31.56	9.072e-06	4.227e-09	2.73	73.35
[R].QFAAQANIIGPWIQTK.[M]		4.62158e-07	0.00028245	2	4	29	T_ilisha_TRINITY_DN682_c0_g1_i9.p1; T_ilisha_TRINITY_DN682_c0_g1_i8.p1	T_ilisha_TRINITY_DN682_c0_g1_i9.p1 [644-659]; T_ilisha_TRINITY_DN682_c0_g1_i8.p1 [644-659]		0	1785.96	0.733	1.33	1.219	1.016	0.944833	0.92501	0.926313	0.98545	32.3	23.42	57.82	55.71	118.3	89.9	79.4	112.3	16.45	23.41	32.14	44.07	9.072e-06	1.798e-13	3.94	62.88
[R].QFIFDVVNEGGESEK.[M]		0.000329849	0.00028245	2	4	2	T_ilisha_TRINITY_DN567_c0_g1_i10.p1; T_ilisha_TRINITY_DN567_c0_g1_i7.p1	T_ilisha_TRINITY_DN567_c0_g1_i10.p1 [490-504]; T_ilisha_TRINITY_DN567_c0_g1_i7.p1 [491-505]		0	1697.8																					9.072e-06	6.391e-08	1.63
[R].QGDWMIDYVSNR.[L]		0.00866276	0.00028245	1	3	1	T_ilisha_TRINITY_DN699_c0_g1_i6.p1	T_ilisha_TRINITY_DN699_c0_g1_i6.p1 [959-970]		0	1483.66	0.594	2.772	2.196	0.75	0.824827	0.462961	0.879532	0.732204	33.28	33.42	47.98	45.65	145.6	52.5	86.5	115.4	70.45		7.02	43.54	9.072e-06	3.706e-05	3.32	54.79
[R].QGFIDLPEFPFGLEPR.[I]		4.37374e-05	0.00028245	1	2	16	T_ilisha_TRINITY_DN4642_c0_g2_i2.p1	T_ilisha_TRINITY_DN4642_c0_g2_i2.p1 [252-267]		0	1861.95	2.175	1.571	1.848	1.66	0.722625	0.94633	0.940609	0.288723	39.46	17.32	36.19	39.46	78.1	49.7	169.9	102.3	5.03	39.17	40.51	13.96	9.072e-06	1.25e-09	3.76	79.18
[K].QGGLGQMNIPLVADLNHAICQDYGVLK.[E]	1xCarbamidomethyl [C20]	9.28829e-05	0.00028245	1	1	3	T_ilisha_TRINITY_DN29307_c1_g1_i4.p1	T_ilisha_TRINITY_DN29307_c1_g1_i4.p1 [93-119]		0	2924.48	0.444	2.817	2.109	0.898	0.149316	0.203721	0.654446	0.941575	102.07	84.89	120.09	129.19	144.1	51.2	96.9	107.9	82.92	38.84	55.66	91.58	9.072e-06	5.427e-09	2.38	79.84
[R].QGGVVSLSVPIK.[G]		0.016761	0.00028245	1	1	5	T_ilisha_TRINITY_DN2222_c0_g1_i5.p1	T_ilisha_TRINITY_DN2222_c0_g1_i5.p1 [1028-1039]		0	1183.7	2.6	0.683	1.839	0.966	0.531359	0.748575	0.934472	0.977556	31.58	52.6	48.68	29.23	51.6	75.5	134.1	138.8	7.26	49.48	30.94	18.13	9.072e-06	0.0001343	1.84	52.15
[R].QAAPCILFFDELDSIAK.[A]	1xCarbamidomethyl [C5]	0.0128904	0.00028245	1	3	3	T_ilisha_TRINITY_DN1510_c0_g1_i41.p1	T_ilisha_TRINITY_DN1510_c0_g1_i41.p1 [570-586]		0	1937.97																					9.072e-06	8.054e-05	1.37
[K].NYVVLSWKPPGEK.[S]		0.00470337	0.00028245	1	4	25	T_ilisha_TRINITY_DN2716_c0_g1_i2.p1	T_ilisha_TRINITY_DN2716_c0_g1_i2.p1 [537-549]		0	1516.82	0.95	1.222	0.982	1.182	0.985224	0.993409	0.999391	0.883223	36.8	24.25	22.65	24.38	111.2	87.4	111.4	90	16.96	13.59	32.03	23.38	9.072e-06	1.13e-05	2.38	53.47
[R].NYVTLTWEPPAIDGGAK.[I]		0.00563838	0.00028245	1	1	1	T_ilisha_TRINITY_DN93210_c0_g1_i1.p1	T_ilisha_TRINITY_DN93210_c0_g1_i1.p1 [64-80]		0	1831.92																					9.072e-06	1.61e-05	1.01
[K].NYTWTDVGNLVTK.[L]		0.00018922	0.00028245	1	3	27	T_ilisha_TRINITY_DN699_c0_g1_i6.p1	T_ilisha_TRINITY_DN699_c0_g1_i6.p1 [192-204]		0	1510.75	1.141	1.082	0.793	1.269	0.911927	0.996138	0.966355	0.475155	42.95	24.76	33.19	43.43	96.3	106.8	112.8	84.1	16.11	12.29	34.29	24.66	9.072e-06	2.17e-08	2.95	57.87
[K].NTQDFSDISYR.[G]		0.0171092	0.00028245	1	5	1	T_ilisha_TRINITY_DN5021_c0_g1_i50.p1	T_ilisha_TRINITY_DN5021_c0_g1_i50.p1 [336-346]		0	1345.6																					9.072e-06	0.0001399	1.07
[R].NTTVLFTQFIK.[A]		0.00154999	0.00028245	1	1	29	T_ilisha_TRINITY_DN2653_c2_g2_i1.p1	T_ilisha_TRINITY_DN2653_c2_g2_i1.p1 [424-434]		0	1311.73	1.074	1.068	0.988	1.161	0.985224	0.996138	0.965436	0.958482	35.99	46.49	40.59	35.99	101.7	95.2	109.2	94	6.67	34.1	28.82	15.3	9.072e-06	1.302e-06	2.16	63.97
[R].NTVSSVVVSWAK.[S]		0.000545871	0.00028245	1	2	23	T_ilisha_TRINITY_DN13515_c1_g1_i2.p1	T_ilisha_TRINITY_DN13515_c1_g1_i2.p1 [695-706]		0	1276.69	0.932	0.818	0.769	1.052	0.991006	0.949579	0.948249	0.989106	54.2	47.23	45.35	52.93	96.3	117.8	95.3	90.6	39.49	18.21	40.47	43.8	9.072e-06	1.705e-07	1.79	52.06
[R].NVFSAVLDFVQR.[V]		3.3559e-05	0.00028245	1	3	32	T_ilisha_TRINITY_DN22512_c0_g1_i19.p1	T_ilisha_TRINITY_DN22512_c0_g1_i19.p1 [67-78]		0	1394.74	0.781	0.957	0.829	0.913	0.926955	0.985398	0.909484	0.941575	62.38	57.93	37.12	65.36	129.6	82.5	101.2	86.7	28.77	39.91	47.88	35.94	9.072e-06	7.464e-10	3.32	76.91
[K].NVLGHMQQGGSPTPFDR.[N]		5.21629e-08	0.00028245	1	5	1	T_ilisha_TRINITY_DN15999_c1_g1_i15.p1	T_ilisha_TRINITY_DN15999_c1_g1_i15.p1 [657-673]		0	1840.88																					9.072e-06	2.632e-15	4.06
[K].NVLGHMQQGGSPTPFDR.[N]	1xOxidation [M6]	0.00451237	0.00028245	1	5	4	T_ilisha_TRINITY_DN15999_c1_g1_i15.p1	T_ilisha_TRINITY_DN15999_c1_g1_i15.p1 [657-673]		0	1856.87	1.331	0.725	0.847	0.835	0.943026	0.915821	0.957234	0.83822	75.8	22.63	56.19	98.58	94.4	130.2	65.2	110.2	52.34	6.64	55.04	74.39	9.072e-06	1.04e-05	1.32	39.53
[K].NVLGTATAQIR.[I]		0.0229204	0.00028245	1	1	2	T_ilisha_TRINITY_DN2693_c0_g1_i10.p1	T_ilisha_TRINITY_DN2693_c0_g1_i10.p1 [8239-8249]		0	1143.65	100	0.01	5.463	0.719	1.60285e-16	1.61286e-16	0.12564	0.51264			30.7	32.66		36.6	163.6	199.8			30.09	28.67	9.072e-06	0.0002491	2.24	43.03
[K].NVIIAAHGNSLR.[G]		3.84725e-06	0.00028245	2	3	198	T_ilisha_TRINITY_DN509_c0_g1_i4.p1; T_ilisha_TRINITY_DN509_c0_g1_i5.p1	T_ilisha_TRINITY_DN509_c0_g1_i4.p1 [181-192]; T_ilisha_TRINITY_DN509_c0_g1_i5.p1 [181-192]		0	1264.71	0.686	1.112	0.777	1.015	0.922793	0.971497	0.957234	0.981703	10	31.79	40.13	16.98	120.3	108.1	86.5	85.1	11.06	30.47	10.58	16.49	9.072e-06	1.11e-11	2.68	37.01
[K].NVLTSTDANAAVQNTDLVIEAIVENLK.[I]		0.0153575	0.00028245	1	2	1	T_ilisha_TRINITY_DN10214_c0_g1_i4.p1	T_ilisha_TRINITY_DN10214_c0_g1_i4.p1 [94-120]		0	2855.5																					9.072e-06	0.0001141	1.44
[K].NVNVIETQEAEFNLELTHENVK.[G]		0.00172849	0.00028245	1	1	8	T_ilisha_TRINITY_DN2693_c0_g1_i6.p1	T_ilisha_TRINITY_DN2693_c0_g1_i6.p1 [2138-2159]		0	2570.27	0.01	0.419	0.01		1.60285e-16	0.149854	1.43723e-16			34.04			118.2	281.8				39.52			9.072e-06	1.597e-06	2.36	59.83
[KR].NVNVQNFHISWK.[D]		9.68237e-05	0.00028245	2	4	31	T_ilisha_TRINITY_DN682_c0_g1_i9.p1; T_ilisha_TRINITY_DN682_c0_g1_i8.p1	T_ilisha_TRINITY_DN682_c0_g1_i9.p1 [173-184]; T_ilisha_TRINITY_DN682_c0_g1_i8.p1 [173-184]		0	1485.76	0.819	1.49	1.203	1.036	0.978263	0.892232	0.933958	0.974127	64.8	49.91	65.35	78.11	121.3	81.4	99.3	98	42.17	20.78	59.89	51.21	9.072e-06	5.857e-09	2.63	54.1
[K].NVPGEISADTTLLDLQNNK.[I]		2.72083e-07	0.00028245	1	1	9	T_ilisha_TRINITY_DN42112_c0_g1_i1.p1	T_ilisha_TRINITY_DN42112_c0_g1_i1.p1 [150-168]		0	2042.04	100	0.01	0.276	3.881	1.60285e-16	1.61286e-16	0.0765899	2.48155e-09			114.03	87.11		147.2	209.5	43.4		101.87	69.78	62.01	9.072e-06	6.384e-14	3.01	56.15
[R].QGKPITGDQIK.[T]		0.0207947	0.00028245	1	5	13	T_ilisha_TRINITY_DN15999_c1_g1_i15.p1	T_ilisha_TRINITY_DN15999_c1_g1_i15.p1 [271-281]		0	1184.66	0.949	1.255	1.15	1.076	0.977882	0.957459	0.941105	0.9454	30.76	30.54	30.06	30.76	109.2	87	103.7	100.1	38.97	6.76	28.07	24.65	9.072e-06	0.0002057	2.28	30.3
[RK].NVQAEEMVEFSSGLK.[G]		3.33852e-05	0.00028245	1	3	20	T_ilisha_TRINITY_DN4584_c0_g1_i4.p1	T_ilisha_TRINITY_DN4584_c0_g1_i4.p1 [88-102]		0	1667.79	1.016	1.48	1.71	0.925	0.999688	0.907378	0.885477	0.961407	44.26	32.29	32.75	25.19	105.8	61.8	107.5	124.9	33.74	28.77	20.33	11.2	9.072e-06	7.434e-10	2.91	54.31
[K].NWHQGLSSQILNVQE.[-]		0.00417484	0.00028245	1	1	11	T_ilisha_TRINITY_DN10350_c0_g1_i21.p2	T_ilisha_TRINITY_DN10350_c0_g1_i21.p2 [145-159]		0	1752.87	0.907	1.064	0.681	1.373	0.975038	0.997456	0.777007	0.659061	33.88	20.7	20.36	32.1	113.4	103.4	112.7	70.5	15.62	14.47	26.26	16.56	9.072e-06	8.928e-06	2.23	53.21
[K].NYDGDVQSDILAQGFGSLGLMTSVLVCPDGK.[T]	1xCarbamidomethyl [C27]	0.0061254	0.00028245	1	4	2	T_ilisha_TRINITY_DN38718_c0_g2_i6.p1	T_ilisha_TRINITY_DN38718_c0_g2_i6.p1 [309-339]		0	3256.55	2.483	100	100	1.234	0.630911	1.61286e-16	1.43723e-16	0.915835	32.58			67.43	72.8		180.7	146.5	36.17		38.82	84.61	9.072e-06	1.885e-05	1.76	85.72
[K].NYEEMTDNSR.[M]		0.00898186	0.00028245	1	4	12	T_ilisha_TRINITY_DN2716_c0_g1_i2.p1	T_ilisha_TRINITY_DN2716_c0_g1_i2.p1 [962-971]		0	1258.5	0.861	0.798	0.762	0.863	0.965844	0.939459	0.948249	0.889256	21.23	34.92	19.57	32.49	94.4	134.6	79.2	91.8	20.15	33.81	13.27	35.28	9.072e-06	3.993e-05	1.78	31.05
[K].NYFTVPSSPGAPEILVVGK.[D]		0.0003956	0.00028245	1	1	3	T_ilisha_TRINITY_DN2693_c0_g1_i10.p1	T_ilisha_TRINITY_DN2693_c0_g1_i10.p1 [10530-10548]		0	1975.05																					9.072e-06	9.101e-08	2.36
[R].NYLAVDSDSHVVGYVVPVFR.[S]		1.09459e-06	0.00028245	1	2	33	T_ilisha_TRINITY_DN13515_c1_g1_i2.p1	T_ilisha_TRINITY_DN13515_c1_g1_i2.p1 [133-152]		0	2236.14	0.957	0.867	0.808	1.124	0.983569	0.965571	0.95983	0.941575	9.79	17.39	45.33	17.75	101	116.4	96.6	86	3.8	46.73	9.57	18.9	9.072e-06	9.667e-13	3.22	63.79
[K].NYLPAINGIVYLVDCADHER.[L]	1xCarbamidomethyl [C15]	0.0131589	0.00028245	1	1	2	T_ilisha_TRINITY_DN190144_c0_g1_i1.p1	T_ilisha_TRINITY_DN190144_c0_g1_i1.p1 [88-107]		0	2332.14	1.087	1.141	1.387	0.773	0.989795	0.996138	0.999685	0.871295	47.74	36.96	80.6	59.87	99.2	87	93.2	120.6	33.41	17.86	38.35	58.44	9.072e-06	8.416e-05	2.19	79.16
[K].NYPVMSIEDPFDQDDWEHWSK.[F]		1.0998e-09	0.00028245	1	4	235	T_ilisha_TRINITY_DN3613_c1_g2_i4.p2	T_ilisha_TRINITY_DN3613_c1_g2_i4.p2 [85-105]		0	2638.12	0.648	0.757	0.504	0.973	0.888324	0.900677	0.665553	0.997443	9.59	42.53	42.53	6.45	110	145.4	71.3	73.3	5.38	35.19	9.19	2.68	9.072e-06	6.305e-16	2.89	68.08
[K].NYPVMSIEDPFDQDDWEHWSK.[F]	1xOxidation [M5]	2.82604e-08	0.00028245	1	4	109	T_ilisha_TRINITY_DN3613_c1_g2_i4.p2	T_ilisha_TRINITY_DN3613_c1_g2_i4.p2 [85-105]		0	2654.11	1.141	0.619	0.405	1.663	0.895387	0.727964	0.354136	0.0305882	81.48	55.1	59.6	78.2	93	150.4	95.7	60.8	56.28	26.8	58.66	58.97	9.072e-06	1.006e-15	4.45	63.34
[R].NYQEFALANLIFYGLK.[E]		0.00475237	0.00028245	1	2	7	T_ilisha_TRINITY_DN48872_c0_g1_i2.p1	T_ilisha_TRINITY_DN48872_c0_g1_i2.p1 [223-238]		0	1904	1.439	0.728	0.362	2.893	0.913155	0.915821	0.208932	0.000106255	134.7	144.75	56.19	56.72	92.8	127.5	133.5	46.2	98.79		10.16	56.64	9.072e-06	1.15e-05	1.33	86.42
[K].NYTELTDTSGLTIESSGGR.[T]		2.57493e-05	0.00028245	1	2	2	T_ilisha_TRINITY_DN13515_c1_g1_i2.p1	T_ilisha_TRINITY_DN13515_c1_g1_i2.p1 [1021-1039]		0	2000.94																					9.072e-06	4.471e-10	2.3
[K].NYTLHPQGVNFVTIR.[H]		0.000580969	0.00028245	1	4	10	T_ilisha_TRINITY_DN5021_c0_g1_i1.p1	T_ilisha_TRINITY_DN5021_c0_g1_i1.p1 [704-718]		0	1758.93	2.898	1.775	4.297	1.445	0.380847	0.901124	0.255862	0.574442	17.37	56.82	56.82	30.62	59.2	33.3	164.2	143.3	9.97	88.8	27.53	23.34	9.072e-06	1.918e-07	2.9	53.8
[K].NYTNPPASGQK.[R]		0.0128904	0.00028245	1	1	15	T_ilisha_TRINITY_DN12545_c0_g1_i2.p1	T_ilisha_TRINITY_DN12545_c0_g1_i2.p1 [48-58]		0	1176.56	1.224	0.777	0.774	1.387	0.816344	0.923091	0.955931	0.336035	12.42	66.53	68.14	19.83	105	74.5	128.2	92.4	36.18	38.27	5.59	65.64	9.072e-06	8.063e-05	2.42	29.05
[K].NVVTDTLGILEEK.[T]		7.66432e-05	0.00028245	1	2	17	T_ilisha_TRINITY_DN12326_c0_g1_i10.p1	T_ilisha_TRINITY_DN12326_c0_g1_i10.p1 [17-29]		0	1430.77	0.892	1.596	0.972	1.079	0.964503	0.902678	0.940609	0.983541	12.99	14.99	46.62	31.21	117.4	73.6	104.8	104.3	6.38	37.72	15.47	30.43	9.072e-06	3.735e-09	2.63	66.23
[K].QGPGGPGGER.[G]		0.000927077	0.00028245	1	1	36	T_ilisha_TRINITY_DN115_c0_g1_i10.p1	T_ilisha_TRINITY_DN115_c0_g1_i10.p1 [80-89]		0	911.433	1.812	0.444	0.312	1.643	0.473766	0.146195	0.145343	0.0160957	106.68	104.24	121.7	113.97	69.4	156.2	125.7	48.8	106.83	33.67	84.79	128.12	9.072e-06	4.75e-07	2.3	30.03
[R].QGPHFVEYLGFEVTPECNVHLK.[C]	1xCarbamidomethyl [C17]	0.00141907	0.00028245	1	2	4	T_ilisha_TRINITY_DN13515_c1_g1_i2.p1	T_ilisha_TRINITY_DN13515_c1_g1_i2.p1 [1203-1224]		0	2600.26	1.045	0.987	1.179	1.296	0.999736	0.970222	0.979787	0.794547	69.71	49.08	59.65	64.25	96.2	70.6	147.8	85.5	44.28	61.22	43.47	27.39	9.072e-06	1.097e-06	4.02	61.47
[K].QGPLVPDTVVDPGVHFSAGLEDCK.[V]	1xCarbamidomethyl [C23]	1.62439e-06	0.00028245	1	1	5	T_ilisha_TRINITY_DN13494_c2_g1_i8.p1	T_ilisha_TRINITY_DN13494_c2_g1_i8.p1 [674-697]		0	2537.23		0.01	0.605	0.01		1.61286e-16	0.723613	2.8635e-16			56.93			249.2		150.8		58.38		23.21	9.072e-06	2.074e-12	3.95	58.9
[K].QQDVLGFLEALK.[I]		6.19425e-05	0.00028245	1	8	46	T_ilisha_TRINITY_DN2080_c0_g1_i20.p1	T_ilisha_TRINITY_DN2080_c0_g1_i20.p1 [20-31]		0	1360.75	1.045	1.195	1.065	1.143	0.984853	0.971611	0.999031	0.950399	38.68	25.2	32.79	32.8	94.6	93.1	113.3	99.1	22.8	13.58	33.45	25.68	9.072e-06	2.46e-09	2.94	73.56
[R].QQLESSIHAELDK.[L]		0.0165044	0.00028245	1	2	5	T_ilisha_TRINITY_DN18018_c0_g1_i13.p1	T_ilisha_TRINITY_DN18018_c0_g1_i13.p1 [24-36]		0	1497.75	0.725	1.288	0.968	0.953	0.91005	0.957459	0.957234	0.967716	8.34	32.24	37.23	6.42	123	95.5	89.1	92.4	14.43	28.1	4.22	5.96	9.072e-06	0.0001311	2.2	41.53
[R].QQVAPTDDETGK.[E]		0.000436626	0.00028245	1	5	4	T_ilisha_TRINITY_DN21671_c0_g1_i11.p1	T_ilisha_TRINITY_DN21671_c0_g1_i11.p1 [43-54]		0	1288.6	0.917	0.988	0.881	0.943	0.975772	0.996138	0.965789	0.967716	49.41	52.48	62.35	40.48	87.4	115.4	95.8	101.4	50.78	54.75	37.31	33	9.072e-06	1.097e-07	2.51	29.02
[K].QREEQAEPDGTEDADK.[SV]		3.49676e-08	0.00028245	1	2	23	T_ilisha_TRINITY_DN4921_c2_g1_i1.p1	T_ilisha_TRINITY_DN4921_c2_g1_i1.p1 [194-209]		1	1817.78	100		100	1.625	1.60285e-16		1.43723e-16	0.0198623				69.56			247.6	152.4			64.6	85.78	9.072e-06	1.401e-15	4.07	28.42
[K].QREEQAEPDGTEVADK.[VI]		1.44084e-09	0.00028245	6	7	140	T_ilisha_TRINITY_DN1067_c0_g1_i17.p1; T_ilisha_TRINITY_DN581_c3_g1_i3.p1; T_ilisha_TRINITY_DN581_c3_g1_i13.p1; T_ilisha_TRINITY_DN1067_c0_g1_i11.p2; T_ilisha_TRINITY_DN1067_c0_g1_i13.p1; T_ilisha_TRINITY_DN1067_c0_g1_i4.p1	T_ilisha_TRINITY_DN1067_c0_g1_i17.p1 [263-278]; T_ilisha_TRINITY_DN581_c3_g1_i3.p1 [21-36]; T_ilisha_TRINITY_DN581_c3_g1_i13.p1 [21-36]; T_ilisha_TRINITY_DN1067_c0_g1_i11.p2 [94-109]; T_ilisha_TRINITY_DN1067_c0_g1_i13.p1 [264-279]; T_ilisha_TRINITY_DN1067_c0_g1_i4.p1 [191-206]		1	1801.82	1.366	1.679	2.774	0.769	0.825004	0.656508	0.140313	0.500931	15.99	46.48	63.04	58.93	77.3	67.1	111.1	144.4	36.2	34.45	34.69	124.74	9.072e-06	6.305e-16	5.88	29.85
[R].QSEEAEEQANTHLSR.[F]		4.23099e-07	0.00028245	1	1	49	T_ilisha_TRINITY_DN1359_c0_g1_i7.p1	T_ilisha_TRINITY_DN1359_c0_g1_i7.p1 [75-89]		0	1728.78	0.39	0.181	0.102	0.685	0.0264125	5.91432e-05	5.59575e-05	0.277273	62.28	73.61	11.69	62.28	53.4	295.4	20.8	30.4	79.97	34.96	98.95	5.27	9.072e-06	1.51e-13	4.47	30.94
[R].QSPIDIVPGEAAYDAALQALTLK.[Y]		3.60903e-05	0.00028245	1	2	32	T_ilisha_TRINITY_DN4181_c0_g1_i4.p1	T_ilisha_TRINITY_DN4181_c0_g1_i4.p1 [28-50]		0	2384.27	0.948	1.601	1.189	1.101	0.980891	0.864632	0.982127	0.977556	54.84	40.89	30.21	88.11	120	73.7	134.5	71.8	28.53	24.69	41.63	38.96	9.072e-06	8.606e-10	3.05	79.76
[K].QSYVQAWEADK.[T]		0.0130913	0.00028245	2	4	3	T_ilisha_TRINITY_DN4719_c0_g1_i9.p1; T_ilisha_TRINITY_DN4719_c0_g1_i4.p1	T_ilisha_TRINITY_DN4719_c0_g1_i9.p1 [1315-1325]; T_ilisha_TRINITY_DN4719_c0_g1_i4.p1 [228-238]		0	1324.62																					9.072e-06	8.303e-05	2.45
[K].QTALVELLK.[H]		0.00305864	0.00028245	1	1	163	BSA	BSA [525-533]		0	1014.62	1.211	0.876	0.9	1.104	0.917574	0.967049	0.995989	0.898178	30.55	34.92	37.66	42.75	91	115.2	101.7	92.1	25.99	24.16	23.9	34.28	9.072e-06	4.849e-06	2.87	55.66
[K].QTAPIHAEAPEFTDMSVEQEILVTGIK.[V]		9.81475e-07	0.00028245	1	4	33	T_ilisha_TRINITY_DN44830_c2_g1_i4.p1	T_ilisha_TRINITY_DN44830_c2_g1_i4.p1 [152-178]		0	2954.48	1.21	1.536	1.316	1.453	0.944833	0.885422	0.955595	0.445319	15.39	26.12	36.38	39.09	112.9	67.9	129.9	89.3	19.52	12.29	6.25	32.39	9.072e-06	7.783e-13	3.71	67.69
[K].QTFEVDTFKPFTVEIVDSVESYAEMLR.[E]		1.26594e-06	0.00028245	1	4	11	T_ilisha_TRINITY_DN2760_c0_g1_i1.p1	T_ilisha_TRINITY_DN2760_c0_g1_i1.p1 [173-199]		0	3180.54	0.151	2.013	0.799	0.371	0.00331211	0.569699	0.854212	0.00453897	19.41	106.74	79.11	11.5	196	97.4	28.8	77.8	8.64	98.95	91.66		9.072e-06	1.274e-12	4.06	87.12
[K].QTFEVDTFKPFTVEIVDSVESYAEMLR.[E]	1xOxidation [M25]	2.25322e-06	0.00028245	1	4	16	T_ilisha_TRINITY_DN2760_c0_g1_i1.p1	T_ilisha_TRINITY_DN2760_c0_g1_i1.p1 [173-199]		0	3196.54	0.73	0.684	0.387	1.33	0.911927	0.892511	0.45091	0.770101	57.95	32.97	38.76	84.1	106.2	158	77.5	58.3	26.9	38.4	82.41	34.21	9.072e-06	3.92e-12	4.37	86.67
[R].QQDPEVTIVDLQK.[K]		0.000250479	0.00028245	1	1	1	T_ilisha_TRINITY_DN2_c0_g1_i17.p1	T_ilisha_TRINITY_DN2_c0_g1_i17.p1 [423-435]		0	1512.79	0.01	0.504	0.01		1.60285e-16	0.590625	1.43723e-16			0			134.1	265.9							9.072e-06	3.735e-08	2.84	49.17
[K].QTPSGFTLDDVIQTGVDNPGHPFIMTVGCVAGDEETYDVFK.[D]	1xCarbamidomethyl [C29]; 1xOxidation [M25]	0.00095146	0.00028245	1	2	26	T_ilisha_TRINITY_DN1473_c0_g1_i2.p1	T_ilisha_TRINITY_DN1473_c0_g1_i2.p1 [71-111]		0	4473.05	0.377	10.302	5.61	0.333	0.0887337	3.05811e-05	0.0985159	5.53439e-05	76.87	38.71	93.06	103.78	183.4	17.8	98.9	99.9	49.5	48.62	77.98	95.57	9.072e-06	5.039e-07	2.03	1.36
[K].QTPTGFTLDDVIQTGVDNPGHPFIMTVGCVAGDEESYEVFK.[D]	1xCarbamidomethyl [C29]; 1xOxidation [M25]	7.0136e-08	0.00028245	1	1	36	T_ilisha_TRINITY_DN241697_c0_g1_i1.p2	T_ilisha_TRINITY_DN241697_c0_g1_i1.p2 [46-86]		0	4487.07	0.631	2.006	0.847	1.411	0.739501	0.742725	0.955595	0.57603	46.1	46.13	54.62	130.38	156	82.1	103.7	58.3	26.7	41.31	85.15	50.12	9.072e-06	4.601e-15	4.69	73.52
[K].QTQISNEMELDNK.[Q]		0.000321394	0.00028245	1	3	1	T_ilisha_TRINITY_DN18041_c0_g1_i7.p1	T_ilisha_TRINITY_DN18041_c0_g1_i7.p1 [618-630]		0	1549.72																					9.072e-06	6.058e-08	2.1
[K].QTVELDVADVPGPPK.[D]		0.000191196	0.00028245	1	1	6	T_ilisha_TRINITY_DN2222_c0_g1_i5.p1	T_ilisha_TRINITY_DN2222_c0_g1_i5.p1 [1990-2004]		0	1564.82	100	0.01	0.986	0.897	1.60285e-16	1.61286e-16	0.948249	0.949038			47.91	31.65		121.5	124.1	154.3		51.8	23.69	24.82	9.072e-06	2.211e-08	2.48	51.36
[R].QVDVPTLTGAFGILPAHVPTLQVLRPGVVTIFNDDGTSAK.[Y]		9.53267e-05	0.00028245	1	1	16	T_ilisha_TRINITY_DN9358_c0_g2_i2.p1	T_ilisha_TRINITY_DN9358_c0_g2_i2.p1 [50-89]		0	4144.24	0.728	1.352	1.788	0.592	0.922793	0.965571	0.936603	0.194822	77.56	64.99	51.19	43.81	110.1	81.5	80.2	128.3	71.69	59.33	43.88	20.92	9.072e-06	5.695e-09	4.22	83.28
[K].QVGHHIGALSVNDDPLIVLAINSAR.[I]		0.00119565	0.00028245	1	2	2	T_ilisha_TRINITY_DN4719_c0_g1_i9.p1	T_ilisha_TRINITY_DN4719_c0_g1_i9.p1 [424-448]		0	2609.42	3.047	0.488	1.515	1.215	0.453413	0.49673	0.979524	0.918277	46.27	0	73.21	86.23	43.5	89.1	132.5	134.9			66.67	63.17	9.072e-06	7.79e-07	2.34	70.36
[K].QVGHHIGALSVQDDPLLMLALNSAK.[I]		1.98914e-06	0.00028245	2	4	9	T_ilisha_TRINITY_DN4719_c0_g1_i9.p1; T_ilisha_TRINITY_DN4719_c0_g1_i4.p1	T_ilisha_TRINITY_DN4719_c0_g1_i9.p1 [666-690]; [1152-1176]; [1395-1419]; T_ilisha_TRINITY_DN4719_c0_g1_i4.p1 [65-89]; [308-332]		0	2627.4	2.07	1.67	3.5	1.176	0.808531	0.923091	0.489282	0.941575	112.99	73.55	38.02	84.72	75.9	33.1	157.2	133.7	70.16	75.34	110.3	60.67	9.072e-06	3.068e-12	5.51	72.5
[K].QVGHHIGALSVQDDPLLMLALNSAK.[I]	1xOxidation [M18]	0.000303548	0.00028245	2	4	4	T_ilisha_TRINITY_DN4719_c0_g1_i9.p1; T_ilisha_TRINITY_DN4719_c0_g1_i4.p1	T_ilisha_TRINITY_DN4719_c0_g1_i9.p1 [666-690]; [1152-1176]; [1395-1419]; T_ilisha_TRINITY_DN4719_c0_g1_i4.p1 [65-89]; [308-332]		0	2643.39	3.128	0.263	0.781	1.055	0.473369	0.0155334	0.865522	0.990044	14.36	14.34	48.12	45.14	36.7	139.4	115	108.8	13.61		9.18	43.66	9.072e-06	5.436e-08	2.41	68.24
[KR].QVHPDTGISSK.[A]		0.00296493	0.00028245	2	19	23	T_ilisha_TRINITY_DN28281_c0_g1_i1.p1; T_ilisha_TRINITY_DN28281_c0_g1_i3.p1	T_ilisha_TRINITY_DN28281_c0_g1_i1.p1 [73-83]; T_ilisha_TRINITY_DN28281_c0_g1_i3.p1 [73-83]		0	1168.6	1.565	0.838	0.732	1.81	0.552152	0.954413	0.948675	0.00219168	13.05	54.28	77.47	78.85	87.4	104.3	134.2	74.1	15.82	40.82	6.1	68.54	9.072e-06	4.588e-06	2.53	29.45
[K].QVIQTTEVLPPWK.[Q]		0.00243447	0.00028245	3	3	1	T_ilisha_TRINITY_DN2693_c0_g1_i6.p1; T_ilisha_TRINITY_DN2693_c0_g1_i2.p1; T_ilisha_TRINITY_DN2693_c0_g1_i10.p1	T_ilisha_TRINITY_DN2693_c0_g1_i6.p1 [320-332]; T_ilisha_TRINITY_DN2693_c0_g1_i2.p1 [320-332]; T_ilisha_TRINITY_DN2693_c0_g1_i10.p1 [320-332]		0	1538.86																					9.072e-06	3.11e-06	1.93
[R].QVNDLSAQR.[A]		0.0094581	0.00028245	1	1	7	T_ilisha_TRINITY_DN1322_c1_g2_i1.p1	T_ilisha_TRINITY_DN1322_c1_g2_i1.p1 [120-128]		0	1030.53	18.651	1.093	13.708	1.443	1.60285e-16	0.996138	2.39336e-06	0.149268	18.88	8.81	21.4	110.41	12	11	226.8	150.2	8.39		83.04	72.55	9.072e-06	4.417e-05	2.53	30.43
[R].QVTLGVDVLPPWK.[Q]		0.000179643	0.00028245	1	1	42	T_ilisha_TRINITY_DN88511_c0_g1_i1.p1	T_ilisha_TRINITY_DN88511_c0_g1_i1.p1 [149-161]		0	1451.83	0.846	1.131	0.953	0.958	0.958309	0.996138	0.948249	0.974127	31.02	18.24	11.48	13.69	114.5	101.2	90.2	94.2	13.36	9.03	43.56	7.1	9.072e-06	1.948e-08	2.4	66.18
[K].QVVSFTQPLEDAFAK.[E]		1.05932e-05	0.00028245	1	1	16	T_ilisha_TRINITY_DN29052_c0_g1_i1.p1	T_ilisha_TRINITY_DN29052_c0_g1_i1.p1 [49-63]		0	1679.86	0.894	1.094	0.845	1.206	0.974451	0.991585	0.95983	0.917814	21.37	8.71	7.77	20.77	112.7	103	100.8	83.6	1.91	10.42	23.73	11.14	9.072e-06	7.984e-11	3.14	62.46
[K].QTPTGFTLDDVIQTGVDNPGHPFIMTVGCVAGDEESYEVFK.[D]	1xCarbamidomethyl [C29]	3.87955e-08	0.00028245	1	1	160	T_ilisha_TRINITY_DN241697_c0_g1_i1.p2	T_ilisha_TRINITY_DN241697_c0_g1_i1.p2 [46-86]		0	4471.07	0.894	1.872	2.029	0.893	0.991006	0.633385	0.383811	0.941575	16.26	35.25	47.51	56.37	126.1	56.6	102.6	114.8	35.79	12.23	29.99	53.96	9.072e-06	1.659e-15	3.97	76.83
[R].NTLQQSDVEYK.[Y]		0.00125284	0.00028245	1	4	9	T_ilisha_TRINITY_DN5021_c0_g1_i1.p1	T_ilisha_TRINITY_DN5021_c0_g1_i1.p1 [1277-1287]		0	1324.64	100	0.01	1.282	1.358	1.60285e-16	1.61286e-16	0.999685	0.699584			10.58	71.72		82.2	212.4	105.4			27.84	49.83	9.072e-06	8.598e-07	2.12	33.85
[K].QPGPPSTPQVAFATK.[A]		0.0013543	0.00028245	1	1	4	T_ilisha_TRINITY_DN2693_c0_g1_i10.p1	T_ilisha_TRINITY_DN2693_c0_g1_i10.p1 [6876-6890]		0	1525.8	1.6	0.089	0.154	0.92	0.895387	7.84258e-07	0.00330255	0.960613	58.35	48.14	7.17	94.86	25.6	288.8	41	44.6	40.72		101.81	9.17	9.072e-06	9.929e-07	2.83	46.96
[K].QNCDQFEK.[L]	1xCarbamidomethyl [C3]	0.0212254	0.00028245	1	1	44	BSA	BSA [389-396]		0	1068.44	1.188	0.926	1.107	1.044	0.922793	0.98409	0.957234	0.967716	10.93	20.52	17.17	10.93	90.3	99.5	107.4	102.8	8.51	15.41	14.39	11.64	9.072e-06	0.0002142	2.25	29.12
[K].QGPSGSFGER.[G]		0.00240934	0.00028245	2	2	36	T_ilisha_TRINITY_DN1929_c0_g1_i2.p1; T_ilisha_TRINITY_DN1929_c0_g1_i1.p1	T_ilisha_TRINITY_DN1929_c0_g1_i2.p1 [970-979]; T_ilisha_TRINITY_DN1929_c0_g1_i1.p1 [970-979]		0	1021.47	0.985	0.8	0.416	1.22	0.978236	0.925643	0.43314	0.600306	43.78	63.5	105.09	53.1	104.6	85.7	103	106.7	47.15	78.6	27.16	79.82	9.072e-06	3.068e-06	2.71	30.67
[K].QGPYDVVLLPGGAVGAQNLSESPAVK.[E]		7.94474e-08	0.00028245	1	2	41	T_ilisha_TRINITY_DN14438_c0_g1_i2.p1	T_ilisha_TRINITY_DN14438_c0_g1_i2.p1 [64-89]		0	2566.35	0.68	0.734	0.564	0.884	0.850957	0.915821	0.832239	0.916639	10.18	9.26	24.9	21.32	105.7	146.7	73.9	73.6	4.99	30.2	20.98	9.99	9.072e-06	5.882e-15	4.71	62.5
[K].QHPQSALEAEVEAMGAHLSAYTSR.[E]		0.000494582	0.00028245	1	2	1	T_ilisha_TRINITY_DN19139_c0_g1_i1.p1	T_ilisha_TRINITY_DN19139_c0_g1_i1.p1 [101-124]		0	2583.23																					9.072e-06	1.399e-07	3.52
[K].QLALGSVQMCGVGR.[F]	1xCarbamidomethyl [C10]	0.000138556	0.00028245	1	3	8	T_ilisha_TRINITY_DN699_c0_g1_i6.p1	T_ilisha_TRINITY_DN699_c0_g1_i6.p1 [1036-1049]		0	1475.75	0.57	1.426	1.019	0.608	0.615352	0.941213	0.999685	0.141216	29.79	37.36	38.8	37.51	115.2	108	66.8	110	31.31	18.54	13.94	27.79	9.072e-06	1.176e-08	3.24	50.37
[R].QIDALTNQR.[A]		0.0175546	0.00028245	1	1	13	T_ilisha_TRINITY_DN25858_c1_g1_i1.p1	T_ilisha_TRINITY_DN25858_c1_g1_i1.p1 [51-59]		0	1058.56	1.431	0.684	0.91	1.147	0.789519	0.887403	0.972157	0.929099	35.06	37.29	37.29	28.8	74.6	109.1	117.1	99.2	22.22	31.1	29.42	19.39	9.072e-06	0.0001472	1.99	33.51
[K].QLEDDLVALQK.[K]		0.000356572	0.00028245	1	2	244	T_ilisha_TRINITY_DN173_c0_g2_i1.p1	T_ilisha_TRINITY_DN173_c0_g2_i1.p1 [38-48]		0	1271.68	0.913	1.024	0.856	1.099	0.998506	0.996138	0.979524	0.913087	27.99	42.05	32.04	23.55	114.1	86.8	104.2	94.8	29.69	23.36	11.7	24.5	9.072e-06	7.427e-08	3.05	49.43
[K].QLEEAEENTTLNLSK.[F]		4.23954e-05	0.00028245	1	1	6	T_ilisha_TRINITY_DN52_c0_g2_i1.p1	T_ilisha_TRINITY_DN52_c0_g2_i1.p1 [53-67]		0	1718.84																					9.072e-06	1.185e-09	2.38
[K].QLEEELLALQK.[K]		0.00174652	0.00028245	1	1	9	T_ilisha_TRINITY_DN524_c0_g1_i5.p2	T_ilisha_TRINITY_DN524_c0_g1_i5.p2 [38-48]		0	1313.73	1.318	1.056	1.3	1.123	0.718291	0.996138	0.889597	0.877188	43.31	25.79	19.95	42.84	81	76.8	133.1	109.1	30.68	22.01	34.56	22.75	9.072e-06	1.629e-06	2.49	54.81
[R].QLLFTADK.[E]		0.0163355	0.00028245	1	2	217	T_ilisha_TRINITY_DN17121_c0_g1_i8.p2	T_ilisha_TRINITY_DN17121_c0_g1_i8.p2 [61-68]		0	935.52	0.694	0.785	0.674	0.803	0.925975	0.915821	0.922092	0.645403	16.8	22.1	17.45	15.61	107.7	137.1	67.2	88	7.96	18.47	10.68	14.88	9.072e-06	0.0001286	2.31	43.92
[R].QLLFTADKEIDNCIGGVILFHETLYQK.[A]	1xCarbamidomethyl [C13]	5.39848e-10	0.00028245	1	2	286	T_ilisha_TRINITY_DN17121_c0_g1_i8.p2	T_ilisha_TRINITY_DN17121_c0_g1_i8.p2 [61-87]		1	3165.63	0.831	1.587	1.424	0.793	0.978236	0.622798	0.844905	0.609203	76.34	63.9	69.55	61.44	109.4	68.9	98	123.7	56.71	46.57	34.56	52.76	9.072e-06	6.305e-16	7.45	73.31
[R].QLLFTADKEIDNCIGGVILFHETLYQKADSGK.[T]	1xCarbamidomethyl [C13]	0.00101263	0.00028245	1	2	1	T_ilisha_TRINITY_DN17121_c0_g1_i8.p2	T_ilisha_TRINITY_DN17121_c0_g1_i8.p2 [61-92]		2	3623.84	0.508	100	100	1.337	0.721059	1.61286e-16	1.43723e-16	0.797164	120.68			145.68	211.9		107.6	80.5	26.31		99.12		9.072e-06	5.686e-07	2.73	71.95
[R].QLLNCLHIITFYNR.[I]	1xCarbamidomethyl [C5]	3.30402e-05	0.00028245	1	2	41	T_ilisha_TRINITY_DN856_c3_g1_i3.p1	T_ilisha_TRINITY_DN856_c3_g1_i3.p1 [577-590]		0	1804.95	0.54	1.976	1.868	0.572	0.41323	0.524118	0.669206	0.0409813	97.5	91.22	86.56	100.18	133.7	67.7	72.2	126.4	74.1	26.23	36.66	68.65	9.072e-06	7.259e-10	2.78	64.45
[K].QPAVEGSSAIVGYFIDR.[C]		0.000132228	0.00028245	1	2	16	T_ilisha_TRINITY_DN13515_c1_g1_i2.p1	T_ilisha_TRINITY_DN13515_c1_g1_i2.p1 [477-493]		0	1808.92	1.206	0.708	0.761	1.122	0.960551	0.905345	0.940609	0.967716	6.91	4.53	4.53	4.04	84.4	121.1	103	91.5	6.94	1.82	3.92	5.47	9.072e-06	1.074e-08	3.52	64.01
[R].QILPLDCITIQTYLAK.[C]	1xCarbamidomethyl [C7]	1.31756e-05	0.00028245	1	3	19	T_ilisha_TRINITY_DN699_c0_g1_i6.p1	T_ilisha_TRINITY_DN699_c0_g1_i6.p1 [121-136]		0	1890.04	0.425	1.331	1.043	0.641	0.519746	0.965571	0.95983	0.405321	67.15	50.4	38.15	67.07	133.6	100.4	56.9	109.1	48.26	20.55	44.7	44.3	9.072e-06	1.213e-10	2.06	71.24
[R].QLNDTSAQR.[A]		0.00513644	0.00028245	1	1	19	T_ilisha_TRINITY_DN581_c0_g1_i12.p1	T_ilisha_TRINITY_DN581_c0_g1_i12.p1 [354-362]		0	1032.51	0.356	0.356	0.119	1.275	0.0816266	0.219958	0.00254905	0.825556	63.09	43.25	38.2	77.31	74.5	256.2	38.8	30.5	87.87	63.33	83.74	26.53	9.072e-06	1.338e-05	2.52	27.79
[R].QINNQGICSLEIR.[K]	1xCarbamidomethyl [C8]	5.55415e-05	0.00028245	1	1	21	T_ilisha_TRINITY_DN35828_c0_g1_i1.p2	T_ilisha_TRINITY_DN35828_c0_g1_i1.p2 [65-77]		0	1544.78	2.571	0.417	1.141	0.94	0.0668736	0.396095	0.96997	0.967716	10.94	6.13	36.13	33.74	46	110.2	118.2	125.7		5.84	9.06	28.07	9.072e-06	2.003e-09	2.8	47.9
[R].QLPIATIFTTHATLLGR.[Y]		3.92802e-06	0.00028245	1	1	13	T_ilisha_TRINITY_DN1779_c4_g1_i2.p1	T_ilisha_TRINITY_DN1779_c4_g1_i2.p1 [195-211]		0	1853.06	0.861	1.373	1.1	0.838	0.947715	0.960268	0.966355	0.876421	65.63	49.02	36.63	46.32	114.1	83.1	111.4	91.4	51.5	19.67	29.09	39	9.072e-06	1.15e-11	3.68	72.64
[R].QISNLGVCSLEIR.[K]	1xCarbamidomethyl [C8]	0.000102517	0.00028245	1	3	10	T_ilisha_TRINITY_DN7085_c0_g1_i5.p1	T_ilisha_TRINITY_DN7085_c0_g1_i5.p1 [481-493]		0	1488.78	0.883	8.337	3.929	2.22	0.974451	0.000111983	0.359875	0.015099	35.91	20.36	27.93	30.25	151.7	18.2	158.7	71.5	39.02		33.79	26.18	9.072e-06	6.597e-09	3.69	53.85
[R].QITINDLPVGR.[S]		0.00328898	0.00028245	1	4	22	T_ilisha_TRINITY_DN29307_c1_g1_i4.p1	T_ilisha_TRINITY_DN29307_c1_g1_i4.p1 [140-150]		0	1225.69	0.959	0.692	0.897	0.901	0.981564	0.898281	0.96997	0.941575	25.6	44.42	63.42	38.52	87.9	127.1	84.3	100.6	6.68	37.95	65.98	55.36	9.072e-06	5.617e-06	2.37	51.32
[K].QLVPLRDQMLQEEVAR.[Q]		8.17031e-06	0.00028245	1	2	6	T_ilisha_TRINITY_DN682_c0_g1_i9.p1	T_ilisha_TRINITY_DN682_c0_g1_i9.p1 [619-634]		1	1925.03			100	0.01			1.43723e-16	2.8635e-16								400					9.072e-06	4.822e-11	4.41	53
[K].QIVWNGPVGVFEWDNFAK.[G]		8.98526e-07	0.00028245	1	4	54	T_ilisha_TRINITY_DN27151_c0_g1_i3.p1	T_ilisha_TRINITY_DN27151_c0_g1_i3.p1 [333-350]		0	2106.04	0.405	1.404	1.128	0.637	0.0673901	0.915821	0.969634	0.130968	74.46	85.36	75.03	74.46	155.4	82.8	63	98.9	56.67	45.58	29.05	55.19	9.072e-06	6.559e-13	4.53	75.38
[K].QIVWNGPVGVFEWEAFAR.[G]		0.00415325	0.00028245	1	1	12	T_ilisha_TRINITY_DN13552_c1_g1_i2.p1	T_ilisha_TRINITY_DN13552_c1_g1_i2.p1 [360-377]		0	2105.06	100	0.01	0.01	100	1.60285e-16	1.61286e-16	1.43723e-16	2.8635e-16						104.3	295.7			149.51	131.12		9.072e-06	8.845e-06	1.92	74.31
[R].QMGNLVKPNLLFSVDDQGVVSMK.[S]		0.00147159	0.00028245	1	1	5	T_ilisha_TRINITY_DN34606_c0_g1_i3.p2	T_ilisha_TRINITY_DN34606_c0_g1_i3.p2 [32-54]		0	2519.3	6.261	1.933	0.01	100	7.37189e-09	0.721468	1.43723e-16	2.8635e-16	178.95	182.28			52	26.9	321.1		109.71		2.02		9.072e-06	1.166e-06	3.36	67.38
[R].QMGNLVKPNLLFSVDDQGVVSMK.[S]	1xOxidation [M2]	0.0212254	0.00028245	1	1	1	T_ilisha_TRINITY_DN34606_c0_g1_i3.p2	T_ilisha_TRINITY_DN34606_c0_g1_i3.p2 [32-54]		0	2535.29																					9.072e-06	0.0002142	3.1
[R].QMQPLTVVSGR.[L]	1xOxidation [M2]	0.00465488	0.00028245	3	3	5	T_ilisha_TRINITY_DN2693_c0_g1_i6.p1; T_ilisha_TRINITY_DN2693_c0_g1_i2.p1; T_ilisha_TRINITY_DN2693_c0_g1_i10.p1	T_ilisha_TRINITY_DN2693_c0_g1_i6.p1 [2668-2678]; T_ilisha_TRINITY_DN2693_c0_g1_i2.p1 [2668-2678]; T_ilisha_TRINITY_DN2693_c0_g1_i10.p1 [2668-2678]		0	1231.65	2.349	0.788	2.113	0.759	0.655001	0.884253	0.859681	0.632482	62.65	55.83	23.92	0	50.6	74.1	118.8	156.5	55.04	30.36			9.072e-06	1.103e-05	2.12	38.09
[K].QMSSFVQNGSTLVK.[Q]	1xOxidation [M2]	0.00127913	0.00028245	1	3	3	T_ilisha_TRINITY_DN699_c0_g1_i6.p1	T_ilisha_TRINITY_DN699_c0_g1_i6.p1 [1022-1035]		0	1541.76	1.243	0.435	0.48	1.146	0.978236	0.313	0.605284	0.958686	39.88	35.71	32.84	33.94	69.7	160	91	79.3	31.4	7.26	31.07	31.51	9.072e-06	8.892e-07	1.62	42.09
[K].QILVGDIGDTVDDPYACFVK.[L]	1xCarbamidomethyl [C17]	2.0131e-07	0.00028245	1	1	11	T_ilisha_TRINITY_DN295391_c0_g1_i1.p1	T_ilisha_TRINITY_DN295391_c0_g1_i1.p1 [54-73]		0	2225.08	0.873	2.932	1.99	1.287	0.964503	0.224205	0.909484	0.812409	92.73	107.38	106.97	111.95	138.3	47.2	120.7	93.8	38.42	95.5	88.65	2.38	9.072e-06	3.557e-14	3.71	65.26
[R].NAYTIPSPPGEPEITAVGK.[E]		0.000818455	0.00028245	1	1	2	T_ilisha_TRINITY_DN2222_c0_g1_i5.p1	T_ilisha_TRINITY_DN2222_c0_g1_i5.p1 [113-131]		0	1941																					9.072e-06	3.746e-07	2.82
[R].NTLMLAEIEELR.[V]	1xOxidation [M4]	0.021665	0.00028245	1	2	4	T_ilisha_TRINITY_DN1605_c0_g1_i24.p1	T_ilisha_TRINITY_DN1605_c0_g1_i24.p1 [16-27]		0	1447.75	0.803	0.638	0.48	1.04	0.960551	0.848397	0.714128	0.98979	36.16	10.19	38.18	54.54	91.6	135.9	90.6	81.9	15.39	18.48	54.73	38.6	9.072e-06	0.0002231	2.05	54.83
[K].NTIIVVAGNK.[L]		0.0158391	0.00028245	1	3	5	T_ilisha_TRINITY_DN10726_c0_g1_i6.p1	T_ilisha_TRINITY_DN10726_c0_g1_i6.p1 [507-516]		0	1028.61	0.293	1.834	0.654	0.774	0.0425533	0.725747	0.748883	0.769739	40.09	18.74	36	37.78	185	100.9	48.2	66	42.72		18.65	33.37	9.072e-06	0.0001212	2.25	39.07
[R].NGLMLAEIEELR.[A]	1xOxidation [M4]	0.00183956	0.00028245	4	4	50	T_ilisha_TRINITY_DN54268_c2_g1_i19.p1; T_ilisha_TRINITY_DN1605_c0_g1_i2.p1; T_ilisha_TRINITY_DN1605_c0_g1_i5.p1; T_ilisha_TRINITY_DN1605_c0_g1_i14.p1	T_ilisha_TRINITY_DN54268_c2_g1_i19.p1 [12-23]; T_ilisha_TRINITY_DN1605_c0_g1_i2.p1 [70-81]; T_ilisha_TRINITY_DN1605_c0_g1_i5.p1 [240-251]; T_ilisha_TRINITY_DN1605_c0_g1_i14.p1 [146-157]		0	1403.72	2.566	1.158	2.948	1.008	0.00940718	0.98409	0.0696758	0.986858	37.76	46.42	34.02	23.57	56.7	56.6	150.3	136.4	61.61	40.02	41.76	51.45	9.072e-06	1.805e-06	3.39	58.28
[R].NGLMLAEIEELRAALDQTER.[G]		1.0215e-05	0.00028245	1	1	4	T_ilisha_TRINITY_DN54268_c2_g1_i19.p1	T_ilisha_TRINITY_DN54268_c2_g1_i19.p1 [12-31]		1	2272.16	100			100	1.60285e-16			2.8635e-16							400				95.26		9.072e-06	7.416e-11	3.47	76.92
[R].NGLMVAEIDELR.[S]		6.62694e-05	0.00028245	1	1	25	T_ilisha_TRINITY_DN581_c6_g1_i11.p1	T_ilisha_TRINITY_DN581_c6_g1_i11.p1 [335-346]		0	1359.69	0.983	0.839	1.193	0.69	0.967414	0.949579	0.948249	0.185101	24.11	25.1	20.82	15.7	88.7	97	82.4	131.9	21.05	11.62	9.77	15.71	9.072e-06	2.825e-09	3.74	56.2
[R].NGMMDPDDFR.[A]		0.00926466	0.00028245	2	3	51	T_ilisha_TRINITY_DN3925_c3_g1_i1.p2; T_ilisha_TRINITY_DN682_c0_g1_i9.p1	T_ilisha_TRINITY_DN3925_c3_g1_i1.p2 [22-31]; T_ilisha_TRINITY_DN682_c0_g1_i9.p1 [773-782]		0	1197.47	0.748	1.076	1.114	1.056	0.926955	0.996138	0.95983	0.967716	61.89	34.5	60.77	43.1	98.6	91.6	107.8	102	42.6	18.6	44.48	54.18	9.072e-06	4.239e-05	2.34	44.23
[K].NGTAEHSAYLFVK.[D]		6.16216e-05	0.00028245	2	5	7	T_ilisha_TRINITY_DN10895_c1_g1_i8.p1; T_ilisha_TRINITY_DN10895_c1_g1_i7.p1	T_ilisha_TRINITY_DN10895_c1_g1_i8.p1 [331-343]; T_ilisha_TRINITY_DN10895_c1_g1_i7.p1 [331-343]		0	1436.72	0.933	0.763	0.839	0.849	0.981695	0.925643	0.95983	0.872533	19.72	18.88	12.11	10.54	92.1	120.7	86	101.2	19.47	12.4	6.28	10.49	9.072e-06	2.44e-09	3.53	42.82
[K].NKDPLNDSVVQLYQK.[S]		6.26616e-09	0.00028245	1	3	160	T_ilisha_TRINITY_DN581_c1_g1_i13.p1	T_ilisha_TRINITY_DN581_c1_g1_i13.p1 [430-444]		1	1760.92	1.553	0.804	1.569	0.963	0.67337	0.925679	0.762375	0.990641	13.28	43.69	36.61	34.36	70	87	106.6	136.4	7.1	48.77	21.49	16.14	9.072e-06	6.305e-16	4.74	48.45
[K].NKDPLNDTVVQLYQK.[S]		1.2188e-05	0.00028245	2	2	6	T_ilisha_TRINITY_DN40340_c1_g1_i8.p1 ; T_ilisha_TRINITY_DN8551_c1_g1_i1.p1	T_ilisha_TRINITY_DN40340_c1_g1_i8.p1 [70-84]; T_ilisha_TRINITY_DN8551_c1_g1_i1.p1 [51-65]		1	1774.93	1.709	0.79	1.708	0.79	0.620181	0.948803	0.867391	0.659061	44.18	29.11	37.7	47.84	65.2	82.5	111.4	141	3.08	22.02	36.88	28.77	9.072e-06	1.046e-10	4.19	49.35
[K].NKDPLNESVVQLYQK.[S]		2.16151e-06	0.00028245	1	1	18	T_ilisha_TRINITY_DN8551_c4_g1_i1.p1	T_ilisha_TRINITY_DN8551_c4_g1_i1.p1 [74-88]		1	1774.93	1.709	0.79	1.708	0.79	0.620181	0.948803	0.867391	0.659061	44.18	29.11	37.7	47.84	65.2	82.5	111.4	141	3.08	22.02	36.88	28.77	9.072e-06	3.602e-12	3.35	49.35
[R].NLADCITVCVAMK.[F]	2xCarbamidomethyl [C5; C9]	0.000114927	0.00028245	2	2	31	T_ilisha_TRINITY_DN2741_c0_g1_i4.p2; T_ilisha_TRINITY_DN2741_c0_g1_i3.p2	T_ilisha_TRINITY_DN2741_c0_g1_i4.p2 [106-118]; T_ilisha_TRINITY_DN2741_c0_g1_i3.p2 [106-118]		0	1494.71	0.775	1.798	1.239	0.862	0.937943	0.837814	0.957234	0.877188	80.79	68.41	80.07	90.42	113.1	86.8	92.7	107.5	62.42	58.57	42.44	75.74	9.072e-06	8.203e-09	4.1	54.54
[K].NLAILGAGLMGAGIAQVSVDK.[G]		0.00590737	0.00028245	1	2	1	T_ilisha_TRINITY_DN3963_c0_g1_i14.p1	T_ilisha_TRINITY_DN3963_c0_g1_i14.p1 [363-383]		0	1998.11																					9.072e-06	1.755e-05	1.54
[R].NICHGSDSVESAK.[K]	1xCarbamidomethyl [C3]	1.99633e-05	0.00028245	1	1	34	T_ilisha_TRINITY_DN21102_c0_g1_i4.p1	T_ilisha_TRINITY_DN21102_c0_g1_i4.p1 [114-126]		0	1403.62	1.347	1.186	1.004	1.692	0.685293	0.965571	0.979524	0.0204449	62.63	60.72	85.33	64.21	97	81.8	139	82.2	53.51	23.23	43.56	63.83	9.072e-06	2.735e-10	3.56	29.22
[K].NICYVITHGEEK.[E]	1xCarbamidomethyl [C3]	5.49676e-05	0.00028245	2	2	190	T_ilisha_TRINITY_DN292_c0_g2_i2.p1; T_ilisha_TRINITY_DN292_c0_g1_i1.p2	T_ilisha_TRINITY_DN292_c0_g2_i2.p1 [155-166]; T_ilisha_TRINITY_DN292_c0_g1_i1.p2 [154-165]		0	1462.7	2.149	0.93	1.018	1.739	0.243504	0.990842	0.977458	0.00535592	9.44	51.56	56.71	49.21	76.8	82.5	164.9	75.8	2.95	54.01	16.69	47.69	9.072e-06	1.951e-09	2.77	41.32
[K].NICYVITHGEEKEE.[-]	1xCarbamidomethyl [C3]	7.51876e-06	0.00028245	1	1	149	T_ilisha_TRINITY_DN292_c0_g2_i2.p1	T_ilisha_TRINITY_DN292_c0_g2_i2.p1 [155-168]		1	1720.78	4.599	0.687	1.709	2.396	0.000738579	0.781091	0.664491	7.40328e-07	54.56	65.18	81.1	85.11	35	60.8	214.6	89.6	50.86	62.02	21.2	73.79	9.072e-06	4.073e-11	4.39	42
[K].NICYVITHGEEKEEE.[-]	1xCarbamidomethyl [C3]	2.63734e-07	0.00028245	1	1	65	T_ilisha_TRINITY_DN292_c0_g1_i1.p2	T_ilisha_TRINITY_DN292_c0_g1_i1.p2 [154-168]		1	1849.83	14.543	0.669	1.354	3.387	7.08925e-15	0.884253	0.876379	4.82541e-13	103.39	126.79	124.13	116.25	13.1	61.8	251	74.1	113.44	73.67	36.87	116.18	9.072e-06	6.017e-14	4.82	42.26
[R].NLDMDAIVAEVR.[A]		0.000364057	0.00028245	1	2	10	T_ilisha_TRINITY_DN5094_c0_g1_i1.p1	T_ilisha_TRINITY_DN5094_c0_g1_i1.p1 [33-44]		0	1345.68	1.287	2.059	2.546	1.089	0.739501	0.724083	0.548632	0.967716	25.9	53.9	53.9	24.22	102.2	49.6	121.8	126.4	19.74	97.84	20.62	16.56	9.072e-06	7.734e-08	3.24	59.83
[K].NLDPATEYELFVSAR.[Y]		0.000323067	0.00028245	1	1	3	T_ilisha_TRINITY_DN40747_c0_g1_i14.p1	T_ilisha_TRINITY_DN40747_c0_g1_i14.p1 [871-885]		0	1724.85																					9.072e-06	6.122e-08	2.92
[K].NIDYVAESIHEAVTK.[V]		8.69577e-06	0.00028245	1	1	27	T_ilisha_TRINITY_DN32028_c0_g1_i2.p1	T_ilisha_TRINITY_DN32028_c0_g1_i2.p1 [394-408]		0	1688.85	0.648	1.785	1.057	1.069	0.739501	0.754724	0.996196	0.974127	46.5	43.8	16.75	18.89	146.2	79.2	94.7	79.9	34.2	17.56	16.04	13.78	9.072e-06	5.429e-11	3.36	54.01
[K].NLEVTVKDLQHRLDEAENLAMK.[G]		0.00781182	0.00028245	2	5	1	T_ilisha_TRINITY_DN52_c0_g1_i5.p1; T_ilisha_TRINITY_DN52_c0_g1_i21.p1	T_ilisha_TRINITY_DN52_c0_g1_i5.p1 [32-53]; T_ilisha_TRINITY_DN52_c0_g1_i21.p1 [32-53]		2	2566.33	100	0.01	1.272	1.249	1.60285e-16	1.61286e-16	0.979526	0.889353			0	243.34		103.6	164.6	131.8			120.77		9.072e-06	3.02e-05	2.13	67.06
[R].NLFGLEMDSVTK.[N]		0.0165044	0.00028245	1	1	3	T_ilisha_TRINITY_DN2693_c0_g1_i2.p1	T_ilisha_TRINITY_DN2693_c0_g1_i2.p1 [9271-9282]		0	1353.67	1.298	0.721	0.35	2.672	0.925975	0.914708	0.354136	0.00112961	24.84	15.16	73.34	65.07	95.9	133.1	124.4	46.6	8.07	15.87	22.85	63.95	9.072e-06	0.0001308	1.72	60.84
[K].NIGGDYLECEIENGGMLGSK.[K]	1xCarbamidomethyl [C9]	1.02266e-09	0.00028245	1	1	104	T_ilisha_TRINITY_DN23_c0_g3_i1.p1	T_ilisha_TRINITY_DN23_c0_g3_i1.p1 [184-203]		0	2155.96	0.668	0.986	0.863	0.815	0.872137	0.996138	0.982127	0.766905	44.14	42.5	56.26	76.4	104.8	120.9	70	104.3	41.15	27.45	32.02	56	9.072e-06	6.305e-16	5.27	59.39
[K].NIGGDYLECEIENGGMLGSK.[K]	1xCarbamidomethyl [C9]; 1xOxidation [M16]	2.04471e-07	0.00028245	1	1	57	T_ilisha_TRINITY_DN23_c0_g3_i1.p1	T_ilisha_TRINITY_DN23_c0_g3_i1.p1 [184-203]		0	2171.96	1.044	0.622	0.498	1.121	0.956098	0.748575	0.654886	0.941575	95.67	54.42	67.7	118.93	100.2	161	58.6	80.1	70.64	19.04	82.15	81.18	9.072e-06	3.698e-14	3.58	54.77
[K].NIHGVTTEIIK.[A]		0.00281506	0.00028245	1	1	3	T_ilisha_TRINITY_DN2693_c0_g1_i10.p1	T_ilisha_TRINITY_DN2693_c0_g1_i10.p1 [11112-11122]		0	1224.69			100	0.01			1.43723e-16	2.8635e-16								400				59.02	9.072e-06	4.123e-06	2.53	40.79
[K].NLKPEDAGLYQLDVEGVNVFSTDFK.[L]		3.65831e-07	0.00028245	2	3	23	T_ilisha_TRINITY_DN13494_c2_g1_i5.p1; T_ilisha_TRINITY_DN13494_c2_g1_i8.p1	T_ilisha_TRINITY_DN13494_c2_g1_i5.p1 [309-333]; T_ilisha_TRINITY_DN13494_c2_g1_i8.p1 [309-333]		0	2798.39	0.902	1.032	2.085	0.446	0.964503	0.996138	0.709564	0.00641712	12.41	31.4	31.4	20.02	81.8	79.2	73.7	165.2		49.19	28.19	36.76	9.072e-06	1.146e-13	4.16	70.28
[K].NLKPVKPMQFLGDEETVR.[K]	1xOxidation [M8]	0.000569026	0.00028245	1	2	3	T_ilisha_TRINITY_DN509_c0_g1_i4.p1	T_ilisha_TRINITY_DN509_c0_g1_i4.p1 [224-241]		0	2117.11																					9.072e-06	1.836e-07	1.35
[K].NLKPVKPMQFLGDEETVRK.[A]	1xOxidation [M8]	0.00065808	0.00028245	1	2	5	T_ilisha_TRINITY_DN509_c0_g1_i4.p1	T_ilisha_TRINITY_DN509_c0_g1_i4.p1 [224-242]		1	2245.2																					9.072e-06	2.454e-07	3.48
[R].NGLMLAEIEELR.[A]		2.45733e-05	0.00028245	4	4	148	T_ilisha_TRINITY_DN54268_c2_g1_i19.p1; T_ilisha_TRINITY_DN1605_c0_g1_i2.p1; T_ilisha_TRINITY_DN1605_c0_g1_i5.p1; T_ilisha_TRINITY_DN1605_c0_g1_i14.p1	T_ilisha_TRINITY_DN54268_c2_g1_i19.p1 [12-23]; T_ilisha_TRINITY_DN1605_c0_g1_i2.p1 [70-81]; T_ilisha_TRINITY_DN1605_c0_g1_i5.p1 [240-251]; T_ilisha_TRINITY_DN1605_c0_g1_i14.p1 [146-157]		0	1387.72	2.014	1.608	3.183	0.979	0.322061	0.600432	0.0670218	0.998682	36.28	49.67	49.67	36.28	71.2	44.3	143.5	141	2.86	51.65	34.03	22.74	9.072e-06	4.076e-10	3.29	63.77
[K].NGFFVNPSDSVAAIAANITCIPYFK.[K]	1xCarbamidomethyl [C20]	8.6469e-09	0.00028245	1	4	50	T_ilisha_TRINITY_DN2760_c0_g1_i1.p1	T_ilisha_TRINITY_DN2760_c0_g1_i1.p1 [299-323]		0	2716.34	0.545	1.163	0.963	0.658	0.46497	0.989236	0.999031	0.214125	64.2	58.3	29.34	24.5	123.7	106.4	67.5	102.5	45.66	28.93	28.36	14.15	9.072e-06	6.305e-16	5.2	85.21
[K].NFSMADVVSFPAVALAFR.[L]	1xOxidation [M4]	0.0139263	0.00028245	1	2	1	T_ilisha_TRINITY_DN18568_c0_g1_i7.p1	T_ilisha_TRINITY_DN18568_c0_g1_i7.p1 [162-179]		0	1957.98	1.112	0.524	0.698	0.903	0.986346	0.518129	0.714747	0.968542	26.28	38.08	41.36	55.47	74.4	144.6	81.4	99.5	18.95	37.73	29.75	37.83	9.072e-06	9.378e-05	1.62	75.92
[K].NFSMADVVSFPAVALAFR.[L]		0.000797479	0.00028245	1	2	3	T_ilisha_TRINITY_DN18568_c0_g1_i7.p1	T_ilisha_TRINITY_DN18568_c0_g1_i7.p1 [162-179]		0	1941.99	0.973	0.841	0.646	1.267	0.985224	0.925643	0.677981	0.88964	0	76.03	76.03	0	101.8	121	99	78.2		64.53			9.072e-06	3.544e-07	2.31	84.46
[K].NCNPQDESVFAFK.[L]	1xCarbamidomethyl [C2]	0.000961392	0.00028245	1	1	10	T_ilisha_TRINITY_DN2693_c0_g1_i6.p1	T_ilisha_TRINITY_DN2693_c0_g1_i6.p1 [2191-2203]		0	1555.68	0.936	0.999	0.721	1.098	0.985224	0.993409	0.909484	0.978004	68.54	34.72	20.46	26.96	127.9	116.7	81.3	74.1	30.74	20.09	28.33	16.31	9.072e-06	5.097e-07	2.05	50.3
[R].NCPEAMICIIANPVNSTIPITSEVMK.[K]	2xCarbamidomethyl [C2; C8]	0.000306717	0.00028245	1	2	4	T_ilisha_TRINITY_DN6956_c0_g1_i3.p1	T_ilisha_TRINITY_DN6956_c0_g1_i3.p1 [24-49]		0	2902.42	1.258	1.83	1.866	1.146	0.978236	0.883641	0.948249	0.958482	29.04	35.81	64.44	58.98	110	58	123.9	108.1	27.84	27.85	30.21	69.65	9.072e-06	5.565e-08	2.09	75.07
[K].NCQSSDQGNYR.[I]	1xCarbamidomethyl [C2]	0.00980631	0.00028245	1	4	5	T_ilisha_TRINITY_DN15237_c0_g1_i11.p1	T_ilisha_TRINITY_DN15237_c0_g1_i11.p1 [191-201]		0	1328.53	0.756	2.794	2.544	0.924	0.913155	0.24475	0.750398	0.958482	61.41	50.6	23.17	73.54	138.2	44.4	104.4	113	25.23	49.67	62.84		9.072e-06	4.721e-05	1.22	27.77
[K].NDAGFSPPK.[E]		0.0131589	0.00028245	1	1	5	T_ilisha_TRINITY_DN2693_c0_g1_i10.p1	T_ilisha_TRINITY_DN2693_c0_g1_i10.p1 [9916-9924]		0	932.447	0.873	0.817	0.774	0.965	0.995949	0.925643	0.957234	0.994609	7.27	7.39	21.03	7.24	99.5	126.3	86.8	87.4	3.2	20.43	6.33	7.96	9.072e-06	8.384e-05	1.3	31.01
[R].NDANPATHAFVTSPEIVTAMAIAGR.[L]		5.27303e-05	0.00028245	1	1	5	T_ilisha_TRINITY_DN193465_c0_g1_i1.p1	T_ilisha_TRINITY_DN193465_c0_g1_i1.p1 [482-506]		0	2554.27	0.815	100	100	2.283	0.950316	1.61286e-16	1.43723e-16	0.0249886	6.22			4.72	184.1		150.1	65.8	5.93			4.5	9.072e-06	1.797e-09	3.87	66.76
[K].NDGGAEVTSYILEAR.[M]		0.000261105	0.00028245	2	2	9	T_ilisha_TRINITY_DN2693_c0_g1_i2.p1; T_ilisha_TRINITY_DN2693_c0_g1_i10.p1	T_ilisha_TRINITY_DN2693_c0_g1_i2.p1 [6607-6621]; T_ilisha_TRINITY_DN2693_c0_g1_i10.p1 [6607-6621]		0	1594.77	1.048	1.113	1.482	0.827	0.999688	0.996138	0.962316	0.842603	26.96	28.53	31.52	25.6	87.4	91.1	108.2	113.4	13.64	29.95	19.14	21.4	9.072e-06	4.045e-08	2.04	53.56
[K].NDLELAVAAESEGLSDAEER.[C]		3.4427e-08	0.00028245	1	1	11	T_ilisha_TRINITY_DN18795_c1_g1_i1.p1	T_ilisha_TRINITY_DN18795_c1_g1_i1.p1 [55-74]		0	2117.98	1.324	0.756	1.556	0.706	0.967414	0.821794	0.96537	0.446048	35.26	46.26	40.13	26.48	68	94.7	90	147.4	32.33	37.18	16.21	19.31	9.072e-06	1.368e-15	4.55	57.81
[K].NDLQLAVAAETESLSDAEER.[C]		1.37721e-10	0.00028245	1	1	641	T_ilisha_TRINITY_DN2229_c0_g1_i1.p1	T_ilisha_TRINITY_DN2229_c0_g1_i1.p1 [74-93]		0	2161.03	1.374	1.074	1.876	0.912	0.821079	0.985398	0.550359	0.958482	19.35	30.02	30.02	23.51	79.2	73.7	108.8	138.3	14.23	40.69	10.1	11.42	9.072e-06	6.305e-16	5.76	59.74
[K].NDLQLAVASETESLSDAEER.[C]		6.59261e-05	0.00028245	1	2	8	T_ilisha_TRINITY_DN2229_c0_g1_i5.p1	T_ilisha_TRINITY_DN2229_c0_g1_i5.p1 [74-93]		0	2177.02	1.485	0.241	0.619	0.308	0.950316	0.0202328	0.841797	2.42561e-06	4.66	4.65	61.12	92.37	43.5	180.3	64.5	111.7		4.43	45.98	122.51	9.072e-06	2.785e-09	4.71	60.2
[R].NDLQLQVSSGSESLSDAEER.[C]		1.08451e-10	0.00028245	1	1	6	T_ilisha_TRINITY_DN8551_c2_g1_i1.p1	T_ilisha_TRINITY_DN8551_c2_g1_i1.p1 [201-220]		0	2164	0.945	100	100	0.671	0.983876	1.61286e-16	1.43723e-16	0.610167	21.32			45.28	119.3		112.7	168	20.13			41.31	9.072e-06	6.305e-16	4.89	68.65
[K].NDMGLSPPSESPK.[W]		5.72997e-05	0.00028245	2	3	16	T_ilisha_TRINITY_DN13494_c2_g1_i5.p1; T_ilisha_TRINITY_DN13494_c2_g1_i8.p1	T_ilisha_TRINITY_DN13494_c2_g1_i5.p1 [1313-1325]; T_ilisha_TRINITY_DN13494_c2_g1_i8.p1 [1350-1362]		0	1358.63	0.826	1.119	1.007	0.814	0.96163	0.996138	0.996937	0.766905	41.63	39.06	14.89	32.83	90.4	109.7	89.7	110.1	31.72	26.92	31.76	7.56	9.072e-06	2.124e-09	2.49	38.58
[K].NDQEVEPGDQYTIAIDSGK.[F]		6.4879e-08	0.00028245	1	1	17	T_ilisha_TRINITY_DN35779_c0_g1_i1.p1	T_ilisha_TRINITY_DN35779_c0_g1_i1.p1 [1325-1343]		0	2078.95	1.26	0.662	0.665	1.178	0.960303	0.875542	0.866705	0.941575	26.41	35.25	23.86	25.23	88.1	118.8	111	82	30.76	16.33	18.84	21.21	9.072e-06	3.956e-15	3.54	46.51
[R].NILGGTVFREPIICK.[N]	1xCarbamidomethyl [C14]	0.000114927	0.00028245	1	4	2	T_ilisha_TRINITY_DN38718_c0_g2_i6.p1	T_ilisha_TRINITY_DN38718_c0_g2_i6.p1 [140-154]		1	1716.95																					9.072e-06	8.226e-09	3.09
[K].NDQGVASVSCK.[L]	1xCarbamidomethyl [C10]	0.00995942	0.00028245	1	3	3	T_ilisha_TRINITY_DN7085_c0_g1_i5.p1	T_ilisha_TRINITY_DN7085_c0_g1_i5.p1 [509-519]		0	1164.53	1.26	7.515	3.608	1.797	0.767142	0.00343282	0.105739	0.0234239	27.98	15.25	73.07	132.34	135.3	18	181.8	64.9	11.83		79.18	62.52	9.072e-06	4.863e-05	1.07	29.59
[K].NEDIVTQLIELNAQK.[T]		2.98748e-07	0.00028245	1	1	47	T_ilisha_TRINITY_DN5816_c1_g1_i1.p1	T_ilisha_TRINITY_DN5816_c1_g1_i1.p1 [221-235]		0	1727.92	1.405	0.965	1.629	0.832	0.661074	0.98736	0.876379	0.797164	11.44	15.48	17.28	15.62	78	80.8	109.6	131.7	6.17	18.46	21.51	11.97	9.072e-06	7.713e-14	4.49	66.65
[K].NEELEAMVK.[E]		0.0101673	0.00028245	1	1	238	T_ilisha_TRINITY_DN292_c0_g2_i2.p1	T_ilisha_TRINITY_DN292_c0_g2_i2.p1 [64-72]		0	1062.51	0.776	0.868	0.689	1.063	0.964503	0.965571	0.932646	0.955883	20.53	20.18	36.13	28.26	109.8	116.5	80.9	92.8	15.07	14.07	19.16	28.73	9.072e-06	5.049e-05	1.91	40.9
[K].NEELEAMVK.[E]	1xOxidation [M7]	0.0138547	0.00028245	1	1	92	T_ilisha_TRINITY_DN292_c0_g2_i2.p1	T_ilisha_TRINITY_DN292_c0_g2_i2.p1 [64-72]		0	1078.51	1.131	0.609	0.491	1.087	0.944833	0.597998	0.637114	0.929312	100.91	59.43	79.37	88.48	99.1	155.5	69	76.4	88.45	30.22	76.7	75.57	9.072e-06	9.306e-05	1.72	32.99
[K].NEFGTVEAYGQLIVLDKPTPPLGPLEIIEASSNCVEIK.[W]	1xCarbamidomethyl [C34]	0.000401812	0.00028245	2	3	7	T_ilisha_TRINITY_DN13494_c2_g1_i5.p1; T_ilisha_TRINITY_DN13494_c2_g1_i8.p1	T_ilisha_TRINITY_DN13494_c2_g1_i5.p1 [821-858]; T_ilisha_TRINITY_DN13494_c2_g1_i8.p1 [858-895]		0	4141.14	0.48	6.438	9.528	0.632	0.670873	0.00920045	0.00806203	0.311504	148.69	32.28	82.03	130.02	123.1	19.1	59	198.8		30.09	100.15	84.19	9.072e-06	9.397e-08	2.09	84.75
[R].NELTVVFSSDASTSLR.[G]		0.00041453	0.00028245	1	6	9	T_ilisha_TRINITY_DN22651_c0_g1_i7.p1	T_ilisha_TRINITY_DN22651_c0_g1_i7.p1 [255-270]		0	1725.87	1.522	0.842	0.817	0.966	0.745048	0.965571	0.957234	0.979136	56.89	71.67	76.61	60.86	71.9	94.5	109.4	124.2	61.52	59.88	22.09	55.29	9.072e-06	9.978e-08	2.54	59.69
[R].NENTFLDLTVQQIEHLNK.[T]		7.31429e-05	0.00028245	1	4	27	T_ilisha_TRINITY_DN18018_c0_g1_i13.p1	T_ilisha_TRINITY_DN18018_c0_g1_i13.p1 [134-151]		0	2156.1	0.745	1.434	1.089	0.996	0.911927	0.905345	0.999685	0.988242	23.43	22.02	28.35	23.99	130.4	85	92.1	92.5	17.34	18.86	13.95	27.35	9.072e-06	3.408e-09	3.1	70.79
[K].NEQEVVSDAHSK.[I]		0.000178712	0.00028245	1	1	49	T_ilisha_TRINITY_DN10895_c1_g1_i5.p2	T_ilisha_TRINITY_DN10895_c1_g1_i5.p2 [298-309]		0	1342.62	1.277	0.308	0.265	1.484	0.882105	0.0197049	0.0614224	0.0863161	121.63	81.32	100.08	123.23	43.7	148.5	180.8	26.9	93.59	31.19	64.48	106.2	9.072e-06	1.932e-08	3.15	29.19
[R].NESCNFHYTTDFLFNLYSEEGK.[G]	1xCarbamidomethyl [C4]	4.08817e-05	0.00028245	1	5	15	T_ilisha_TRINITY_DN15999_c1_g1_i15.p1	T_ilisha_TRINITY_DN15999_c1_g1_i15.p1 [628-649]		0	2715.17	0.869	1.209	1.236	0.973	0.960551	0.993564	0.995989	0.981768	49.63	39.69	47.47	60.92	106.3	88	92.4	113.3	30.96	21.99	54.71	45.33	9.072e-06	1.095e-09	4.12	68.52
[K].NEYGEATISCK.[L]	1xCarbamidomethyl [C10]	0.00194763	0.00028245	1	1	22	T_ilisha_TRINITY_DN35828_c0_g1_i1.p2	T_ilisha_TRINITY_DN35828_c0_g1_i1.p2 [93-103]		0	1271.56	1.808	0.45	0.894	1.141	0.310921	0.470859	0.979524	0.917528	43.88	34.84	22.47	43.88	57.7	128.2	99.4	114.7	32.86	10.35	27.29	35.4	9.072e-06	2.026e-06	2.09	33.01
[R].NFAEPGSNVYLR.[R]		0.000563147	0.00028245	1	3	40	T_ilisha_TRINITY_DN699_c0_g1_i6.p1	T_ilisha_TRINITY_DN699_c0_g1_i6.p1 [467-478]		0	1366.67	0.711	0.726	0.677	0.77	0.872137	0.900276	0.926313	0.577255	17.74	12.74	17.98	13.05	106.8	136.4	68.2	88.6	11.1	12.75	17.02	13.27	9.072e-06	1.808e-07	2.67	46.08
[-].NFIAQTEALMK.[G]		0.017286	0.00028245	1	1	2	T_ilisha_TRINITY_DN294539_c0_g1_i1.p1	T_ilisha_TRINITY_DN294539_c0_g1_i1.p1 [1-11]		0	1265.66	0.783	0.68	0.779	0.93	0.945068	0.721711	0.861514	0.967716	37.43	32.46	44.38	90.41	78.6	140.9	61.5	119	29.07	18.44	45.16	43.91	9.072e-06	0.0001431	1.64	58.45
[K].NFQLITEVIAK.[V]		0.000502348	0.00028245	1	1	19	T_ilisha_TRINITY_DN15739_c0_g1_i5.p1	T_ilisha_TRINITY_DN15739_c0_g1_i5.p1 [99-109]		0	1275.73	2.247	0.043	0.205	0.434	0.715791	6.52327e-10	0.0184102	0.00362678	81.27	117.32	37.56	51.87	12.7	297.8	28.5	61.1	87.75		49.71	30.56	9.072e-06	1.44e-07	2.95	62.86
[R].NEALAALLR.[E]		0.00980631	0.00028245	1	2	1	T_ilisha_TRINITY_DN1346_c1_g1_i1.p1	T_ilisha_TRINITY_DN1346_c1_g1_i1.p1 [244-252]		0	970.568																					9.072e-06	4.702e-05	1.87
[K].NILGTVSESFGIK.[V]		0.000119803	0.00028245	1	1	11	T_ilisha_TRINITY_DN16005_c1_g1_i1.p1	T_ilisha_TRINITY_DN16005_c1_g1_i1.p1 [931-943]		0	1364.74	1.431	0.846	1.123	1.013	0.552152	0.958428	0.955595	0.982263	38.3	20.59	34.68	37.66	90.3	98.4	105.8	105.5	33.93	35.79	23.92	33.32	9.072e-06	8.891e-09	2.53	65.12
[R].NIILAFAGTLR.[H]		0.0010179	0.00028245	1	3	32	T_ilisha_TRINITY_DN699_c0_g1_i6.p1	T_ilisha_TRINITY_DN699_c0_g1_i6.p1 [1119-1129]		0	1188.71	0.581	0.759	0.71	0.667	0.567084	0.925643	0.937743	0.23005	24.15	27.21	33.33	20.12	108.8	133.4	63.2	94.7	29.87	27	8.5	18.86	9.072e-06	5.717e-07	2.76	67.6
[K].NLINEDVMAMLLELAK.[S]		4.52655e-07	0.00028245	1	5	52	T_ilisha_TRINITY_DN15282_c0_g1_i44.p1	T_ilisha_TRINITY_DN15282_c0_g1_i44.p1 [57-72]		0	1816.95	0.525	1.005	0.817	0.57	0.373475	0.997456	0.96537	0.036673	21.63	78.71	45.13	54.77	141.5	92	74.2	92.4	30.93	48.91	38.81	43.71	9.072e-06	1.719e-13	3.93	87.21
[R].NPAFLNNFPLGK.[V]		0.00240934	0.00028245	1	1	6	T_ilisha_TRINITY_DN50407_c0_g1_i1.p1	T_ilisha_TRINITY_DN50407_c0_g1_i1.p1 [54-65]		0	1331.71	1.357	0.883	1.273	0.906	0.964503	0.925643	0.999685	0.943793	7.46	19.78	31.3	30.51	78.2	93.3	108.7	119.8	17.12	6.47	2.62	29.23	9.072e-06	3.047e-06	2.4	59.95
[K].NPPGAPSNPEIADK.[T]		0.000504964	0.00028245	1	1	6	T_ilisha_TRINITY_DN16005_c0_g1_i1.p1	T_ilisha_TRINITY_DN16005_c0_g1_i1.p1 [983-996]		0	1406.69	0.836	1.407	1.108	1.122	0.973313	0.919444	0.977458	0.941575	14.29	8.93	14.3	12.91	115.1	84.4	106	94.5	10.6	12.04	13.57	6.88	9.072e-06	1.468e-07	2.37	34.81
[R].NPVITQDQK.[Q]		0.0123696	0.00028245	1	1	11	T_ilisha_TRINITY_DN2693_c0_g1_i6.p1	T_ilisha_TRINITY_DN2693_c0_g1_i6.p1 [6667-6675]		0	1042.55	1.516	1.12	1.281	1.326	0.462859	0.996138	0.95983	0.574442	23.7	25.14	65.92	67.07	89.4	78.2	130.3	102.2	23.19	26.07	9.67	62.86	9.072e-06	7.44e-05	1.88	29.78
[R].NPVVIVLTDGR.[S]		0.00257744	0.00028245	1	1	5	T_ilisha_TRINITY_DN23687_c0_g1_i2.p1	T_ilisha_TRINITY_DN23687_c0_g1_i2.p1 [721-731]		0	1182.68																					9.072e-06	3.486e-06	2.22
[R].NPYKPPSAPSAPEASEITK.[D]		0.00115898	0.00028245	1	1	5	T_ilisha_TRINITY_DN9784_c0_g2_i1.p1	T_ilisha_TRINITY_DN9784_c0_g2_i1.p1 [2568-2586]		0	1984	2.124	0.678	0.87	1.478	0.758883	0.739147	0.917757	0.543594	16.44	1.53	77.98	71.13	68	100.3	144.5	87.2	0.74	1.46	30.84	68.14	9.072e-06	7.362e-07	3.02	41.28
[K].NQDFTLLILSK.[G]		0.00516312	0.00028245	1	1	2	T_ilisha_TRINITY_DN6451_c0_g1_i1.p1	T_ilisha_TRINITY_DN6451_c0_g1_i1.p1 [136-146]		0	1291.73	0.01	3.626	0.01		1.60285e-16	0.205381	1.43723e-16			12.7			313.5	86.5				124.79			9.072e-06	1.344e-05	2.1	64
[R].NQEHISSVLYSDSFR.[K]		0.00441978	0.00028245	1	3	1	T_ilisha_TRINITY_DN5021_c0_g1_i50.p1	T_ilisha_TRINITY_DN5021_c0_g1_i50.p1 [265-279]		0	1781.85	0.34	1.462	0.742	0.67	0.00808864	0.884253	0.948675	0.248781	43.88	36.03	68.4	54.83	158.7	106.9	53.9	80.5	32.9	20.92	49.67	66.59	9.072e-06	9.972e-06	1.81	45.96
[K].NQFDPPDAPNMPR.[V]		0.0139982	0.00028245	1	1	15	T_ilisha_TRINITY_DN16005_c0_g1_i1.p1	T_ilisha_TRINITY_DN16005_c0_g1_i1.p1 [178-190]		0	1498.67	1.42	1.253	1.263	1.404	0.595643	0.988267	0.96334	0.396371	47.37	32.48	20.68	43.81	94.5	75.7	134.2	95.6	13.58	22.85	36.13	9.85	9.072e-06	9.434e-05	2.36	44.62
[K].NQIQVNDANYR.[T]		0.000857611	0.00028245	1	3	9	T_ilisha_TRINITY_DN4719_c0_g1_i9.p1	T_ilisha_TRINITY_DN4719_c0_g1_i9.p1 [723-733]; [966-976]; [1209-1219]		0	1334.64	3.025	2.231	3.636	1.472	0.0286402	0.476941	0.353097	0.335046	23.69	11	4.68	52.87	63.2	28.3	205.6	102.9	10.46		18.31	44.48	9.072e-06	4.106e-07	3.48	34.77
[K].NQMIIGDDPK.[F]		0.00430672	0.00028245	1	1	22	T_ilisha_TRINITY_DN35828_c0_g1_i1.p2	T_ilisha_TRINITY_DN35828_c0_g1_i1.p2 [53-62]		0	1130.55	1.178	0.785	1.196	1.035	0.889274	0.925643	0.940609	0.970813	61.24	31.36	49.8	46.89	71.2	95.7	118.6	114.5	33.37	12.57	22.82	42.66	9.072e-06	9.45e-06	2.11	39.11
[K].NQSGVYTILAENASGSK.[T]		7.44105e-06	0.00028245	1	1	1	T_ilisha_TRINITY_DN2693_c0_g1_i2.p1	T_ilisha_TRINITY_DN2693_c0_g1_i2.p1 [9283-9299]		0	1738.86																					9.072e-06	4.013e-11	3.57
[K].NQSSLVLVGDVFR.[A]		1.89529e-05	0.00028245	1	1	88	T_ilisha_TRINITY_DN10895_c1_g1_i5.p2	T_ilisha_TRINITY_DN10895_c1_g1_i5.p2 [16-28]		0	1433.77	1.033	0.998	0.972	1.047	0.950001	0.996138	0.985138	0.967716	18.24	6.87	14.49	19.27	99.8	100	103.1	97.2	2.61	7.23	13.61	13.97	9.072e-06	2.474e-10	4.09	62.27
[K].NPAEIPVLELDLSIK.[N]		0.00100217	0.00028245	1	1	2	T_ilisha_TRINITY_DN16005_c0_g2_i1.p1	T_ilisha_TRINITY_DN16005_c0_g2_i1.p1 [1288-1302]		0	1650.93	1.152	0.962	1.353	0.819	0.987538	0.964851	0.989921	0.840011	23.95	26.65	32.49	34.48	87	90.5	100.2	122.4		28.68	35.62	12.78	9.072e-06	5.535e-07	2.25	72.07
[K].NQVAMNPNNTVFDAK.[R]		0.00201968	0.00028245	1	2	1	T_ilisha_TRINITY_DN208_c0_g1_i4.p1	T_ilisha_TRINITY_DN208_c0_g1_i4.p1 [57-71]		0	1662.79																					9.072e-06	2.163e-06	1.53
[R].NSDRDSILFIR.[T]		0.00789303	0.00028245	1	3	9	T_ilisha_TRINITY_DN7085_c0_g1_i5.p1	T_ilisha_TRINITY_DN7085_c0_g1_i5.p1 [275-285]		1	1335.7	0.717	13.461	5.137	1.394	0.888324	4.12429e-07	0.123981	0.596436	19.95	22.27	56.45	87.46	186.7	12.9	134	66.4	8.22	22.58	57.08	52.72	9.072e-06	3.078e-05	2.17	49.61
[R].NSFVDSILFIR.[S]		6.25893e-05	0.00028245	1	1	108	T_ilisha_TRINITY_DN39528_c0_g1_i2.p1	T_ilisha_TRINITY_DN39528_c0_g1_i2.p1 [480-490]		0	1310.71	0.963	1.042	1.142	0.86	0.977882	0.999985	0.953103	0.872764	35.27	34.2	26.29	37.61	87.2	108.7	102	102.1	27.14	19.56	32.74	26.76	9.072e-06	2.521e-09	2.45	71.15
[K].NSLAQALQSSR.[R]		0.0086181	0.00028245	1	1	42	T_ilisha_TRINITY_DN5816_c1_g1_i1.p1	T_ilisha_TRINITY_DN5816_c1_g1_i1.p1 [285-295]		0	1174.62	1.249	0.893	1.328	0.84	0.800406	0.984878	0.926313	0.841173	4.01	14.8	8.99	12.31	79.4	97.8	98.3	124.5	12.44	6.93	14.09	9.13	9.072e-06	3.654e-05	2.62	41.18
[K].NSLGSAYGSIR.[V]		0.00734172	0.00028245	1	1	7	T_ilisha_TRINITY_DN19148_c0_g1_i1.p1	T_ilisha_TRINITY_DN19148_c0_g1_i1.p1 [1554-1564]		0	1124.57	100	0.01	1.792	1.243	1.60285e-16	1.61286e-16	0.940609	0.876222			41.73	40.81		83.7	151.3	165		15.43	23.06	32.15	9.072e-06	2.695e-05	1.59	38.47
[K].NSITLQWEIPIIDGGSK.[I]		0.00239688	0.00028245	1	1	1	T_ilisha_TRINITY_DN16005_c0_g2_i1.p1	T_ilisha_TRINITY_DN16005_c0_g2_i1.p1 [7138-7154]		0	1870.99																					9.072e-06	3.036e-06	2.07
[K].NSVALAWTKPR.[D]		0.00320479	0.00028245	1	1	4	T_ilisha_TRINITY_DN2693_c0_g1_i10.p1	T_ilisha_TRINITY_DN2693_c0_g1_i10.p1 [11641-11651]		0	1242.7	1.48	100	100	1.102	0.950316	1.61286e-16	1.43723e-16	0.97224	49.61			60.27	106.4		157.5	136.1			34.88	66.53	9.072e-06	5.306e-06	2.89	42.56
[K].NSVTLNWNPPEK.[D]		0.0171092	0.00028245	1	1	1	T_ilisha_TRINITY_DN16005_c0_g1_i1.p1	T_ilisha_TRINITY_DN16005_c0_g1_i1.p1 [999-1010]		0	1398.7																					9.072e-06	0.0001409	3.1
[K].NSYEEALDHLETLK.[R]		2.02679e-08	0.00028245	2	3	270	T_ilisha_TRINITY_DN52_c1_g1_i3.p1; T_ilisha_TRINITY_DN1322_c2_g1_i2.p1	T_ilisha_TRINITY_DN52_c1_g1_i3.p1 [74-87]; T_ilisha_TRINITY_DN1322_c2_g1_i2.p1 [92-105]		0	1661.8	1.51	1.139	2.112	0.899	0.712771	0.965571	0.404407	0.941575	12.85	45.88	45.88	26.86	76.3	67	115.2	141.5	5.32	45.98	24.78	12.94	9.072e-06	6.305e-16	4.77	55.73
[K].NSYEEALDHLETLKR.[E]		1.59351e-07	0.00028245	2	3	59	T_ilisha_TRINITY_DN52_c1_g1_i3.p1; T_ilisha_TRINITY_DN1322_c2_g1_i2.p1	T_ilisha_TRINITY_DN52_c1_g1_i3.p1 [74-88]; T_ilisha_TRINITY_DN1322_c2_g1_i2.p1 [92-106]		1	1817.9	1.659	2.001	3.422	0.911	0.596122	0.484769	0.0409102	0.958482	21.8	46.15	50.21	23.46	81.8	40.9	137.5	139.8	15.34	57.39	19.05	25.14	9.072e-06	2.274e-14	3.53	52.48
[R].NTDHDSIFFIR.[Q]		0.00105011	0.00028245	1	2	23	T_ilisha_TRINITY_DN14968_c0_g1_i2.p1	T_ilisha_TRINITY_DN14968_c0_g1_i2.p1 [244-254]		0	1364.66	2.627	0.448	1.317	0.862	0.00553859	0.319697	0.866705	0.874813	5.61	9.62	15.48	17.4	44.2	103.4	116.1	136.2	8	6.38	7.81	28	9.072e-06	6.091e-07	2.6	52.95
[R].NTGIICTIGPASR.[S]	1xCarbamidomethyl [C6]	2.35731e-05	0.00028245	1	2	134	T_ilisha_TRINITY_DN23_c0_g3_i1.p1	T_ilisha_TRINITY_DN23_c0_g3_i1.p1 [41-53]		0	1359.7	0.722	0.908	0.689	0.933	0.944833	0.984878	0.932646	0.971275	8.57	28.23	9.22	19.46	102.8	134.8	74.2	88.2	11.87	11.39	16.15	12.42	9.072e-06	3.782e-10	3.88	44.71
[K].NTGVIEMFMETLSNQDEGTYTFQLQDGK.[A]		0.00132647	0.00028245	1	4	7	T_ilisha_TRINITY_DN2716_c0_g1_i2.p1	T_ilisha_TRINITY_DN2716_c0_g1_i2.p1 [1085-1112]		0	3196.44	0.455	0.758	1.053	0.328	0.663151	0.889643	0.955595	0.00643222	91.05	69.63	34.24	24.04	96.1	126.7	43.7	133.4	74.01	37.04		22.63	9.072e-06	9.535e-07	1.66	81.86
[K].NSATLGWLKPLR.[D]		0.00472781	0.00028245	1	1	1	T_ilisha_TRINITY_DN16005_c0_g2_i1.p1	T_ilisha_TRINITY_DN16005_c0_g2_i1.p1 [5070-5081]		0	1355.78																					9.072e-06	1.132e-05	3.03
[R].NTLMLAEIEELR.[V]		0.00018922	0.00028245	1	2	23	T_ilisha_TRINITY_DN1605_c0_g1_i24.p1	T_ilisha_TRINITY_DN1605_c0_g1_i24.p1 [16-27]		0	1431.75	1.012	2.222	2.618	1.24	0.998506	0.476941	0.733816	0.858655	68.08	122.81	122.81	22.14	97.5	43.9	143.9	114.8	39.06	129.37	41.5	35.8	9.072e-06	2.172e-08	3.35	64.49
[K].NNMILGEDPK.[Y]		0.00535378	0.00028245	1	1	45	T_ilisha_TRINITY_DN39528_c0_g1_i2.p1	T_ilisha_TRINITY_DN39528_c0_g1_i2.p1 [674-683]		0	1130.55	1.35	0.868	1.171	0.943	0.842838	0.965571	0.948249	0.978004	13.1	13.07	16.43	24.68	82.8	94.6	111.7	110.8	5.52	10.02	10.94	18.78	9.072e-06	1.444e-05	2.83	41.14
[R].NNIEDIPQDYFK.[D]		0.0205826	0.00028245	1	1	6	T_ilisha_TRINITY_DN296755_c0_g1_i1.p1	T_ilisha_TRINITY_DN296755_c0_g1_i1.p1 [260-271]		0	1495.71	0.866	0.848	0.722	1.001	0.956098	0.942843	0.814971	0.997074	45.76	51.28	22.83	23.26	127.5	102	84.4	86.1	22.3	53.5	39.82	39.78	9.072e-06	0.000202	1.22	52.49
[K].NLINEDVMAMLLELAK.[S]	1xOxidation [M]	8.57489e-07	0.00028245	1	5	85	T_ilisha_TRINITY_DN15282_c0_g1_i44.p1	T_ilisha_TRINITY_DN15282_c0_g1_i44.p1 [57-72]		0	1832.95	0.572	0.689	0.518	1.018	0.558818	0.864632	0.750398	0.997443	40.72	34.36	32.4	66.54	102.3	157.5	58.6	81.6	14.61	44.53	45.62	50.99	9.072e-06	5.996e-13	3.28	83.88
[K].NLINEDVMAMLLELAK.[S]	2xOxidation [M8; M10]	2.29688e-05	0.00028245	1	5	18	T_ilisha_TRINITY_DN15282_c0_g1_i44.p1	T_ilisha_TRINITY_DN15282_c0_g1_i44.p1 [57-72]		0	1848.94	0.561	0.796	0.952	0.573	0.739501	0.947709	0.96537	0.12271	89.52	62.72	79.93	91.03	94.5	143.8	53	108.7	49.37	50.87	96.31	83.77	9.072e-06	3.596e-10	2.93	70.52
[R].NLLSSLSIK.[A]		0.0182911	0.00028245	1	1	7	T_ilisha_TRINITY_DN16005_c0_g1_i1.p1	T_ilisha_TRINITY_DN16005_c0_g1_i1.p1 [234-242]		0	974.588	1.327	1.73	2.517	0.879	0.964503	0.820346	0.769658	0.916804	19.46	45.3	47.35	35.64	92.2	53.3	119	135.6	8.04	53.83	27.06	33.21	9.072e-06	0.0001595	1.6	56.45
[R].NIMDMNYFGPATLVK.[G]		0.00305864	0.00028245	1	2	3	T_ilisha_TRINITY_DN32604_c0_g2_i1.p1	T_ilisha_TRINITY_DN32604_c0_g2_i1.p1 [145-159]		0	1713.83	0.8	1.428	1.104	1.141	0.944833	0.951948	0.969634	0.967716	63.75	28.61	98.77	65.03	106	70.4	94.1	129.5	38.74	36.77	60.89	51.63	9.072e-06	4.875e-06	2.57	65.87
[K].NLMQLNLAHNILR.[K]		0.0169342	0.00028245	1	1	3	T_ilisha_TRINITY_DN296755_c0_g1_i1.p1	T_ilisha_TRINITY_DN296755_c0_g1_i1.p1 [230-242]		0	1549.86	1.348	1.725	2.244	1.036	0.937943	0.839846	0.844905	0.999876	40.71	32.56	29.74	43.15	94.9	56.4	135.4	113.3	31.23	29.18	14.56	35.92	9.072e-06	0.000138	1.5	59.79
[K].NLMQLNLAHNILR.[K]	1xOxidation [M3]	0.00665431	0.00028245	1	1	1	T_ilisha_TRINITY_DN296755_c0_g1_i1.p1	T_ilisha_TRINITY_DN296755_c0_g1_i1.p1 [230-242]		0	1565.86	1.131	0.509	0.437	1.316	0.985224	0.476941	0.297401	0.841688	0	69.42	69.42	0	80.7	158.6	91.3	69.4		66.69			9.072e-06	2.209e-05	1.65	54.76
[K].NLNENEEFIFR.[V]		0.0164198	0.00028245	1	1	11	T_ilisha_TRINITY_DN16005_c1_g1_i1.p1	T_ilisha_TRINITY_DN16005_c1_g1_i1.p1 [815-825]		0	1424.68	1.232	0.976	1.511	0.856	0.964503	0.991585	0.957234	0.877188	25.69	34.32	23.43	25.69	95.9	80	103.4	120.8	27.36	21.5	23.11	10.08	9.072e-06	0.00013	2.02	52.92
[K].NIPLLNLIGEHAVFVAVKPADGPAIER.[L]		0.000231706	0.00028245	1	1	3	T_ilisha_TRINITY_DN386_c0_g1_i11.p1	T_ilisha_TRINITY_DN386_c0_g1_i11.p1 [1002-1028]		0	2853.6	0.01	4.339	0.01		1.60285e-16	0.0285765	1.43723e-16			59.33			325.1	74.9				69.14			9.072e-06	3.219e-08	2.32	78.08
[R].NIQASLAK.[V]		0.0139263	0.00028245	1	2	85	T_ilisha_TRINITY_DN6977_c0_g1_i1.p1	T_ilisha_TRINITY_DN6977_c0_g1_i1.p1 [757-764]		0	844.489	0.871	1.469	0.98	1.167	0.987538	0.837762	0.995985	0.755409	41.16	38.97	30.86	41.16	117.6	84.4	106.6	91.4	18.95	29.83	39.11	32.29	9.072e-06	9.344e-05	2.04	41.27
[K].NLQEEISDLTEQLGETGK.[S]		2.46123e-06	0.00028245	1	3	30	T_ilisha_TRINITY_DN581_c6_g1_i11.p1	T_ilisha_TRINITY_DN581_c6_g1_i11.p1 [161-178]		0	2003.98	1.292	1.059	8.283	0.169	0.977882	0.985398	0.000533342	2.8635e-16	88.29	85.77	85.77	64.21	36.1	34.1	47.7	282.1	140.85	58.35	33.53	156.27	9.072e-06	4.647e-12	3.61	69.7
[K].NLQQEISDLTEQLGETGK.[ST]		2.41827e-08	0.00028245	3	5	465	T_ilisha_TRINITY_DN52_c1_g1_i15.p1; T_ilisha_TRINITY_DN52_c1_g1_i3.p1; T_ilisha_TRINITY_DN1605_c0_g1_i5.p1	T_ilisha_TRINITY_DN52_c1_g1_i15.p1 [92-109]; T_ilisha_TRINITY_DN52_c1_g1_i3.p1 [92-109]; T_ilisha_TRINITY_DN1605_c0_g1_i5.p1 [66-83]		0	2002.99	1.491	1.38	2.3	1.059	0.721313	0.839471	0.304399	0.958482	16.31	59.23	50.06	32.88	84	60.8	115.3	139.9	7.06	49.48	26.78	18.97	9.072e-06	7.862e-16	4.77	69.67
[K].NLSMQGEVEDLR.[A]		0.000537432	0.00028245	1	1	33	T_ilisha_TRINITY_DN13963_c0_g1_i1.p1	T_ilisha_TRINITY_DN13963_c0_g1_i1.p1 [49-60]		0	1390.66	1.666	0.65	1.264	0.805	0.49123	0.848397	0.948675	0.704723	66.74	31.33	10.6	23.16	62.8	102.8	104.6	129.9	37.37	20.37	70.74	3.75	9.072e-06	1.654e-07	3.34	47.11
[K].NNLLPENSVTMIILLTDGNPTK.[G]		0.00584651	0.00028245	1	2	2	T_ilisha_TRINITY_DN646_c1_g1_i1.p1	T_ilisha_TRINITY_DN646_c1_g1_i1.p1 [388-409]		0	2397.27																					9.072e-06	1.72e-05	2.07
[K].NLTEEMAALDEIIAK.[L]		0.00789303	0.00028245	1	4	3	T_ilisha_TRINITY_DN581_c0_g1_i17.p1	T_ilisha_TRINITY_DN581_c0_g1_i17.p1 [62-76]		0	1660.85	100	0.01	0.885	0.41	1.60285e-16	1.61286e-16	0.901293	0.0210078			22.23	26.15		178	64.5	157.5				27.91	9.072e-06	3.077e-05	1.53	73.58
[K].NLTEEMASQDESIAK.[L]		2.66488e-07	0.00028245	2	2	191	T_ilisha_TRINITY_DN16_c0_g1_i16.p1; T_ilisha_TRINITY_DN581_c0_g1_i12.p1	T_ilisha_TRINITY_DN16_c0_g1_i16.p1 [10-24]; T_ilisha_TRINITY_DN581_c0_g1_i12.p1 [62-76]		0	1665.76	1.627	0.894	1.612	0.914	0.62342	0.979028	0.734034	0.960573	11.47	49.53	37.13	9.59	71.3	79.8	120.2	128.6	8.46	45.74	11.42	12.15	9.072e-06	6.162e-14	3.82	43.16
[K].NLTEEMASQDESIAK.[L]	1xOxidation [M6]	1.4096e-05	0.00028245	2	2	54	T_ilisha_TRINITY_DN16_c0_g1_i16.p1; T_ilisha_TRINITY_DN581_c0_g1_i12.p1	T_ilisha_TRINITY_DN16_c0_g1_i16.p1 [10-24]; T_ilisha_TRINITY_DN581_c0_g1_i12.p1 [62-76]		0	1681.76	1.08	1.024	1.033	1.077	0.959346	0.996138	0.973597	0.941575	12.55	12.55	33.26	20.75	96.8	95.9	104.6	102.6	6.14	13.6	9.44	26.54	9.072e-06	1.387e-10	4.28	32.7
[R].NITVQTISGTGSLR.[I]		0.00122074	0.00028245	1	1	10	T_ilisha_TRINITY_DN128_c0_g2_i1.p1	T_ilisha_TRINITY_DN128_c0_g2_i1.p1 [124-137]		0	1446.79	0.739	1.465	1.513	0.809	0.913806	0.921636	0.969634	0.793268	51.08	21.8	49.4	45.17	118	87	87.2	107.7	11.22	36.89	49.43	28.27	9.072e-06	8.156e-07	1.94	46.54
[K].NIVAVGAGFCDGLGYGDNTK.[A]	1xCarbamidomethyl [C10]	4.95226e-08	0.00028245	2	6	8	T_ilisha_TRINITY_DN8579_c0_g1_i2.p1; T_ilisha_TRINITY_DN12642_c0_g1_i9.p1	T_ilisha_TRINITY_DN8579_c0_g1_i2.p1 [206-225]; T_ilisha_TRINITY_DN12642_c0_g1_i9.p1 [205-224]		0	2027.95	0.721	0.608	0.601	0.749	0.917574	0.602746	0.669806	0.687259	60.58	50.56	27.47	38.44	89.3	157.3	65.7	87.7	47.91	30.65	39.11	20.35	9.072e-06	2.421e-15	4.24	55.05
[K].NLWAAFPPDVAGNVDYK.[N]		2.79241e-07	0.00028245	1	1	188	T_ilisha_TRINITY_DN292_c0_g2_i2.p1	T_ilisha_TRINITY_DN292_c0_g2_i2.p1 [138-154]		0	1876.92	0.696	0.962	0.728	1.134	0.925975	0.996138	0.947841	0.837195	49.39	18.09	22.73	45.66	115.9	120.5	72.5	91	20.57	11.6	45.49	30.42	9.072e-06	6.736e-14	4.43	64.37
[K].NMDDVTGTYAPLSQLHCLK.[L]	1xCarbamidomethyl [C17]	0.000242794	0.00028245	1	2	20	T_ilisha_TRINITY_DN8759_c0_g1_i3.p1	T_ilisha_TRINITY_DN8759_c0_g1_i3.p1 [78-96]		0	2163.02	0.658	1.206	1.061	0.933	0.77024	0.970841	0.999661	0.967716	90.25	90.22	102.07	97.74	113.1	95.2	90.6	101.1	67.34	42.41	62.5	79.71	9.072e-06	3.515e-08	2.99	55.85
[K].NMDDVTGTYAPLSQLHCLK.[L]	1xCarbamidomethyl [C17]; 1xOxidation [M2]	0.00038546	0.00028245	1	2	8	T_ilisha_TRINITY_DN8759_c0_g1_i3.p1	T_ilisha_TRINITY_DN8759_c0_g1_i3.p1 [78-96]		0	2179.02	1.05	0.458	0.446	1.102	0.987538	0.502373	0.518694	0.977556	55.71	51.22	62.95	37.69	79.2	173.1	83.2	64.4	52.45	41.98	37.04	46.01	9.072e-06	8.643e-08	4.01	53.68
[K].NMLFSGTNIAAGK.[A-]		0.00011198	0.00028245	3	8	72	T_ilisha_TRINITY_DN1691_c0_g2_i22.p1; T_ilisha_TRINITY_DN35471_c0_g1_i2.p1; T_ilisha_TRINITY_DN1691_c0_g2_i19.p1	T_ilisha_TRINITY_DN1691_c0_g2_i22.p1 [25-37]; T_ilisha_TRINITY_DN35471_c0_g1_i2.p1 [206-218]; T_ilisha_TRINITY_DN1691_c0_g2_i19.p1 [206-218]		0	1323.67	0.682	1.528	1.208	0.974	0.922793	0.691471	0.937743	0.997443	52.65	42.69	59.94	53.62	122.6	80.2	97.3	99.9	39.75	27.31	41.95	51.08	9.072e-06	7.817e-09	3.07	49.82
[K].NMLFSGTNIAAGK.[A-]	1xOxidation [M2]	0.000213229	0.00028245	3	8	61	T_ilisha_TRINITY_DN1691_c0_g2_i22.p1; T_ilisha_TRINITY_DN35471_c0_g1_i2.p1; T_ilisha_TRINITY_DN1691_c0_g2_i19.p1	T_ilisha_TRINITY_DN1691_c0_g2_i22.p1 [25-37]; T_ilisha_TRINITY_DN35471_c0_g1_i2.p1 [206-218]; T_ilisha_TRINITY_DN1691_c0_g2_i19.p1 [206-218]		0	1339.67	0.831	0.784	0.639	0.886	0.980176	0.915821	0.879532	0.925478	93.87	42.96	56.83	108.33	109.8	139.9	61	89.4	66.7	8.28	57.22	75.17	9.072e-06	2.727e-08	3.03	45.09
[K].NMITGTSQADCAVLIVAAGVGEFEAGISK.[N]	1xCarbamidomethyl [C11]	4.33544e-06	0.00028245	3	9	2	T_ilisha_TRINITY_DN2648_c0_g1_i7.p1; T_ilisha_TRINITY_DN2648_c0_g1_i1.p1; T_ilisha_TRINITY_DN2648_c0_g1_i13.p1	T_ilisha_TRINITY_DN2648_c0_g1_i7.p1 [101-129]; T_ilisha_TRINITY_DN2648_c0_g1_i1.p1 [101-129]; T_ilisha_TRINITY_DN2648_c0_g1_i13.p1 [101-129]		0	2909.44	1.094	1.69	3.26	0.567	0.999736	0.920872	0.561829	0.163516	67.36	86	2.47	13.15	86.7	51.3	94.9	167.2	68.8	18.22	29.26		9.072e-06	1.405e-11	1.93	84.6
[K].NNAEIFAGDKYR.[M]		0.0128904	0.00028245	1	1	4	T_ilisha_TRINITY_DN29052_c0_g1_i1.p1	T_ilisha_TRINITY_DN29052_c0_g1_i1.p1 [87-98]		1	1397.68	0.912	1.155	0.727	1.653	0.967414	0.999985	0.798996	0.339728	25.84	29.52	29.52	7.5	112.3	98.2	118.1	71.4	13.14	30.05	19.86		9.072e-06	8.055e-05	2.35	38.19
[K].NNDVHIIYLPFTENLISIADNLR.[L]		0.00243447	0.00028245	1	2	1	T_ilisha_TRINITY_DN1052_c0_g1_i7.p1	T_ilisha_TRINITY_DN1052_c0_g1_i7.p1 [1692-1714]		0	2684.4																					9.072e-06	3.127e-06	1.85
[K].NLTEEMAAQDESVAK.[L]		4.83509e-06	0.00028245	1	1	13	T_ilisha_TRINITY_DN4819_c0_g1_i1.p1	T_ilisha_TRINITY_DN4819_c0_g1_i1.p1 [92-106]		0	1635.75	100		100	0.691	1.60285e-16		1.43723e-16	0.293569				79.8			206.7	193.3			60.9	41.86	9.072e-06	1.724e-11	4.04	41.64
[K].LVQLPSTTDSFLYLGAEYMSIVR.[S]	1xOxidation [M19]	0.00218316	0.00028245	1	1	6	T_ilisha_TRINITY_DN10927_c1_g1_i34.p1	T_ilisha_TRINITY_DN10927_c1_g1_i34.p1 [351-373]		0	2619.34	0.444	2.781	1.656	0.53	0.665188	0.513661	0.961369	0.243182	124.49	53.25	97.18	78.2	151.4	54.4	67.3	126.9	4.29	102.18	92.55	64.83	9.072e-06	2.531e-06	2.24	77.5
[K].LVQLPSTTDSFLYLGAEYMSIVR.[S]		1.29047e-05	0.00028245	1	1	61	T_ilisha_TRINITY_DN10927_c1_g1_i34.p1	T_ilisha_TRINITY_DN10927_c1_g1_i34.p1 [351-373]		0	2603.34	0.599	2.131	1.326	0.982	0.629027	0.75268	0.948249	0.988242	81.73	96.76	59.33	43.37	149.3	70.1	89.5	91.1	69.66	49.75	30.52	44.28	9.072e-06	1.165e-10	2.16	85.29
[R].LVPYALLDER.[T]		0.0206884	0.00028245	1	2	12	T_ilisha_TRINITY_DN2653_c2_g2_i1.p1	T_ilisha_TRINITY_DN2653_c2_g2_i1.p1 [1034-1043]		0	1188.66	0.756	2.437	1.74	1.048	0.922793	0.392945	0.948249	0.997443	34.64	34.95	46.1	34.64	131.9	54.2	99.7	114.3	7.25	32.48	28.88	32.52	9.072e-06	0.0002032	1.52	56.07
[K].IIIGMDVAASEFYRK.[G]		3.34383e-06	0.00028245	1	3	61	T_ilisha_TRINITY_DN3613_c1_g2_i4.p2	T_ilisha_TRINITY_DN3613_c1_g2_i4.p2 [39-53]		1	1712.9	0.413	6.79	3.536	0.874	0.0637331	0.0026351	0.225196	0.898178	112.6	91.8	88.95	113.07	167.1	24.6	69	139.3	51.89	70	103.85	54.38	9.072e-06	8.434e-12	3.6	59.03
[K].LILGNPTPEDMAAK.[R]		1.63875e-05	0.00028245	1	1	37	T_ilisha_TRINITY_DN143023_c0_g1_i1.p1	T_ilisha_TRINITY_DN143023_c0_g1_i1.p1 [94-107]		0	1469.77	0.787	0.846	0.705	0.928	0.967414	0.9557	0.936603	0.967716	11.31	19.74	7.13	5.88	105.8	125.1	80.9	88.2	12.46	19.81	5.28	2.71	9.072e-06	1.853e-10	2.72	48.33
[K].LILGNPTPEDMAAK.[R]	1xOxidation [M11]	1.46941e-05	0.00028245	1	1	93	T_ilisha_TRINITY_DN143023_c0_g1_i1.p1	T_ilisha_TRINITY_DN143023_c0_g1_i1.p1 [94-107]		0	1485.76	1.048	0.604	0.532	1.065	0.949125	0.590625	0.739078	0.950381	96.42	75.44	83.07	87.79	96	152.4	70.6	81	78.26	38.19	72.32	69.31	9.072e-06	1.496e-10	2.61	42.59
[K].LILLEELSLAENQLVK.[L]		0.0182911	0.00028245	1	1	6	T_ilisha_TRINITY_DN15145_c0_g1_i1.p1	T_ilisha_TRINITY_DN15145_c0_g1_i1.p1 [158-173]		0	1825.07	0.823	1.536	1.521	0.74	0.964503	0.956437	0.978592	0.800649	67.11	103.73	117.35	38.02	112.6	73.3	96.9	117.1	53.74	105.38	36.6	33.29	9.072e-06	0.0001601	1.6	81.19
[R].ILIIQDLR.[M]		0.0116874	0.00028245	1	1	25	T_ilisha_TRINITY_DN87453_c0_g1_i1.p1	T_ilisha_TRINITY_DN87453_c0_g1_i1.p1 [242-249]		0	983.625	1.966	1.271	2.512	1.1	0.596122	0.971611	0.548496	0.971266	22.11	63.07	69	34.26	70.8	55.7	133.5	139.9	19.61	65.28	22.09	28.3	9.072e-06	6.64e-05	1.51	55.49
[K].LLLNILAAQTDQTR.[I]		0.00026937	0.00028245	1	1	5	T_ilisha_TRINITY_DN2_c0_g1_i17.p1	T_ilisha_TRINITY_DN2_c0_g1_i17.p1 [599-612]		0	1569.9	0.01	0.827	0.01		1.60285e-16	0.964851	1.43723e-16			0			181.1	218.9							9.072e-06	4.301e-08	4.17	63.07
[R].LLLNNDNLLR.[E]		0.0187668	0.00028245	2	4	23	T_ilisha_TRINITY_DN33311_c0_g1_i1.p2; T_ilisha_TRINITY_DN25201_c0_g1_i2.p1	T_ilisha_TRINITY_DN33311_c0_g1_i1.p2 [38-47]; T_ilisha_TRINITY_DN25201_c0_g1_i2.p1 [43-52]		0	1197.69	0.706	1.897	1.362	0.995	0.926955	0.602746	0.866705	0.997074	24.42	20.76	16.47	17.38	137	72.2	95.2	95.6	26.13	15.25	14.16	9.4	9.072e-06	0.0001693	1.71	52.65
[K].ILLPLVNQYFK.[N]		0.00704406	0.00028245	1	2	20	T_ilisha_TRINITY_DN8484_c0_g1_i1.p1	T_ilisha_TRINITY_DN8484_c0_g1_i1.p1 [964-974]		0	1347.8	0.724	1.394	1.428	1.042	0.921884	0.9618	0.98543	0.997443	88.35	48.36	70.97	51.77	113.4	83.7	82.2	120.7	48.27	20.81	69.53	53.98	9.072e-06	2.464e-05	1.95	71.94
[K].LLLQVQHASK.[Q]		0.0139263	0.00028245	2	7	31	T_ilisha_TRINITY_DN197953_c0_g1_i1.p3; T_ilisha_TRINITY_DN294_c0_g1_i8.p1	T_ilisha_TRINITY_DN197953_c0_g1_i1.p3 [34-43]; T_ilisha_TRINITY_DN294_c0_g1_i8.p1 [36-45]		0	1136.68	0.941	2.364	3.023	0.731	0.979544	0.285348	0.0657357	0.327659	25.58	25.96	32.32	22.86	111.2	43.5	113.8	131.6	20.59	34.4	14.47	18.68	9.072e-06	9.399e-05	2.22	38.1
[K].ILIRPIYSNPPMNGAR.[I]		0.00672354	0.00028245	2	2	17	T_ilisha_TRINITY_DN128_c0_g1_i3.p1; T_ilisha_TRINITY_DN128_c0_g2_i1.p1	T_ilisha_TRINITY_DN128_c0_g1_i3.p1 [308-323]; T_ilisha_TRINITY_DN128_c0_g2_i1.p1 [308-323]		0	1811.99	0.624	2.622	1.573	0.829	0.722625	0.286149	0.957234	0.827374	38.81	38.81	95.79	62.83	153.5	58.6	95.7	92.1	16.81	40.32	58.97	68.51	9.072e-06	2.259e-05	3.42	50.38
[K].LLMAGNKPANSSTDGK.[S]		0.0107613	0.00028245	1	3	2	T_ilisha_TRINITY_DN699_c0_g1_i6.p1	T_ilisha_TRINITY_DN699_c0_g1_i6.p1 [315-330]		0	1603.81																					9.072e-06	5.651e-05	2.91
[K].LLMAGNKPANSSTDGK.[S]	1xOxidation [M3]	5.75981e-05	0.00028245	1	3	21	T_ilisha_TRINITY_DN699_c0_g1_i6.p1	T_ilisha_TRINITY_DN699_c0_g1_i6.p1 [315-330]		0	1619.81	0.778	0.694	0.789	0.732	0.944833	0.902678	0.957234	0.432417	36.47	47.33	43.89	38.64	104.6	102.6	81.4	111.3	31.96	42.33	9.27	30.59	9.072e-06	2.132e-09	3.38	29.69
[K].ILMANFLAQTEALMK.[G]		1.41184e-06	0.00028245	1	7	104	T_ilisha_TRINITY_DN15282_c0_g1_i44.p1	T_ilisha_TRINITY_DN15282_c0_g1_i44.p1 [423-437]		0	1693.9	0.498	1.265	1.567	0.707	0.404381	0.947709	0.738377	0.314333	82.55	88.14	89.73	67.42	105.2	83.2	81.3	130.3	71.42	33.81	66.84	69.62	9.072e-06	1.573e-12	3.05	78.12
[K].ILMANFLAQTEALMK.[G]	1xOxidation [M]	1.87868e-06	0.00028245	1	7	93	T_ilisha_TRINITY_DN15282_c0_g1_i44.p1	T_ilisha_TRINITY_DN15282_c0_g1_i44.p1 [423-437]		0	1709.9	0.801	0.699	0.622	1.067	0.96231	0.874403	0.865584	0.972995	50.79	44.66	51.74	38.48	108.4	123.4	86.8	81.4	39.21	31.79	20.42	45.73	9.072e-06	2.759e-12	3.31	69.3
[K].ILMANFLAQTEALMK.[G]	2xOxidation [M3; M14]	1.18756e-05	0.00028245	1	7	37	T_ilisha_TRINITY_DN15282_c0_g1_i44.p1	T_ilisha_TRINITY_DN15282_c0_g1_i44.p1 [423-437]		0	1725.89	0.683	0.768	0.485	0.8	0.872137	0.938361	0.726326	0.716661	68.14	56.16	66.61	63.65	117.2	152.5	56.4	73.9	32.05	42.39	66.71	75.99	9.072e-06	9.964e-11	3.62	59.69
[R].LLMDDLAALKPTVFPVVPR.[L]		0.0195534	0.00028245	1	1	5	T_ilisha_TRINITY_DN42913_c2_g1_i1.p1	T_ilisha_TRINITY_DN42913_c2_g1_i1.p1 [29-47]		0	2095.2	0.71	2.003	2.31	0.861	0.922793	0.845901	0.854457	0.941575	84.31	75.9	30.68	7.16	107	55.3	110	127.8	72.95	33.87	40.81	2.43	9.072e-06	0.0001823	1.74	75.05
[R].ILMSLYSLGTGK.[N]		0.000801631	0.00028245	1	1	5	T_ilisha_TRINITY_DN2653_c2_g1_i2.p1	T_ilisha_TRINITY_DN2653_c2_g1_i2.p1 [3123-3134]		0	1282.71																					9.072e-06	3.583e-07	2.74
[R].IINEPTAAAIAYGLDK.[KRG-]		0.00291915	0.00028245	2	25	9	T_ilisha_TRINITY_DN208_c0_g1_i4.p1; T_ilisha_TRINITY_DN5943_c0_g1_i13.p1	T_ilisha_TRINITY_DN208_c0_g1_i4.p1 [172-187]; T_ilisha_TRINITY_DN5943_c0_g1_i13.p1 [195-210]		0	1659.9	0.915	0.985	0.853	1.056	0.975772	0.98736	0.926313	0.997074	35.35	20.89	20.22	10.07	93.4	100.9	106	99.7	30.88	19.8	15.45	17.16	9.072e-06	4.465e-06	1.08	56.03
[K].IINLDDGSLYR.[F]		0.00318822	0.00028245	1	1	14	T_ilisha_TRINITY_DN16005_c0_g2_i1.p1	T_ilisha_TRINITY_DN16005_c0_g2_i1.p1 [3384-3394]		0	1278.67	2.193	0.833	1.485	1.216	0.530133	0.907378	0.95983	0.909769	38.45	40.58	53.15	35.7	63.7	76.5	142.5	117.2	33.83	29.83	21.98	40.15	9.072e-06	5.278e-06	2.46	50.12
[R].LLNLPVVSCTCEMMER.[T]	2xCarbamidomethyl [C9; C11]	0.000557328	0.00028245	1	1	1	T_ilisha_TRINITY_DN1620_c1_g1_i1.p1	T_ilisha_TRINITY_DN1620_c1_g1_i1.p1 [22-37]		0	1951.91	0.199	100	100	0.962	0.0400359	1.61286e-16	1.43723e-16	0.990641	0			0	284.5		56.7	58.9					9.072e-06	1.777e-07	2.78	65
[R].LLNNNLGIDDAPWMK.[R]		0.00170178	0.00028245	1	1	1	T_ilisha_TRINITY_DN2653_c2_g1_i2.p1	T_ilisha_TRINITY_DN2653_c2_g1_i2.p1 [3272-3286]		0	1713.86																					9.072e-06	1.559e-06	2.3
[K].LIPGFGSAAAALPIR.[V]		0.000177787	0.00028245	1	2	3	T_ilisha_TRINITY_DN386_c0_g1_i11.p1	T_ilisha_TRINITY_DN386_c0_g1_i11.p1 [495-509]		0	1453.85	0.01	1.73	0.01		1.60285e-16	0.861401	1.43723e-16			81.28			253.5	146.5				70.19			9.072e-06	1.921e-08	2.48	64.74
[K].LLPGNEYIFR.[V]		0.0188634	0.00028245	2	2	10	T_ilisha_TRINITY_DN27_c4_g1_i1.p1; T_ilisha_TRINITY_DN255962_c0_g1_i1.p1	T_ilisha_TRINITY_DN27_c4_g1_i1.p1 [213-222]; T_ilisha_TRINITY_DN255962_c0_g1_i1.p1 [183-192]		0	1221.66	1.565	1.239	1.29	1.364	0.522789	0.965571	0.882285	0.242682	17.14	24.4	32.99	19.38	88.2	69.9	139.5	102.3	9.18	30.53	14.33	12.58	9.072e-06	0.0001704	1.99	52.69
[K].LLPILYPPVVEEAGGK.[K]		3.69651e-07	0.00028245	1	1	48	T_ilisha_TRINITY_DN8551_c4_g1_i1.p1	T_ilisha_TRINITY_DN8551_c4_g1_i1.p1 [93-108]		0	1694.97	100		100	1.069	1.60285e-16		1.43723e-16	0.958482				52.44			206.6	193.4			70.01	24.29	9.072e-06	1.166e-13	3.65	69.12
[R].LIPPEVELDAELRK.[T]		0.000678906	0.00028245	1	1	11	T_ilisha_TRINITY_DN16005_c1_g1_i1.p1	T_ilisha_TRINITY_DN16005_c1_g1_i1.p1 [1646-1659]		1	1621.92	1.284	1.144	2.05	0.976	0.977882	0.999985	0.878287	0.979136	19.31	25.86	47.82	76.27	79.4	67.9	93.9	158.9	7.96	23.78	36.37	34.62	9.072e-06	2.613e-07	2.83	55.41
[K].IIIGMDVAASEFYR.[K]	1xOxidation [M5]	1.79936e-05	0.00028245	1	3	101	T_ilisha_TRINITY_DN3613_c1_g2_i4.p2	T_ilisha_TRINITY_DN3613_c1_g2_i4.p2 [39-52]		0	1600.8	0.982	1.113	1.084	1.06	0.971437	0.993409	0.957234	0.961407	84.99	34.67	47.11	55.87	102.3	109.9	100.5	87.3	34.12	20.9	70.73	59.99	9.072e-06	2.222e-10	3.25	55.62
[K].IIIGMDVAASEFYR.[K]		1.51046e-06	0.00028245	1	3	570	T_ilisha_TRINITY_DN3613_c1_g2_i4.p2	T_ilisha_TRINITY_DN3613_c1_g2_i4.p2 [39-52]		0	1584.81	0.635	0.549	0.555	0.724	0.872667	0.430808	0.777007	0.303638	6.48	31.84	19.09	19.09	101.5	145.1	64.4	89	16.69	20.16	0.81	12.96	9.072e-06	1.798e-12	3.66	63.55
[K].IIIGMDVAASEFYK.[N]		0.000145943	0.00028245	1	3	46	T_ilisha_TRINITY_DN1887_c0_g1_i2.p1	T_ilisha_TRINITY_DN1887_c0_g1_i2.p1 [240-253]		0	1556.8	0.875	1.022	0.96	1.005	0.984853	0.996138	0.999685	0.99888	44.4	26.04	7.18	44.4	105.8	103.6	95.5	95.1	24.89	5.82	44.46	5.92	9.072e-06	1.308e-08	2.53	62.97
[K].LLIEDTNRDDAGTYSFVVPAQDISTSGK.[L]		0.0128904	0.00028245	1	1	2	T_ilisha_TRINITY_DN148675_c0_g1_i1.p1	T_ilisha_TRINITY_DN148675_c0_g1_i1.p1 [50-77]		1	3012.48																					9.072e-06	8.078e-05	4.12
[K].ILDPEGTGILKK.[E]		0.000432115	0.00028245	1	1	56	T_ilisha_TRINITY_DN292_c0_g1_i1.p2	T_ilisha_TRINITY_DN292_c0_g1_i1.p2 [105-116]		1	1283.76	0.614	2.431	1.414	1.009	0.854849	0.0800057	0.866705	0.986677	22.29	14.88	46.09	45.48	143.5	59	88.1	109.4	3.64	29.88	38.14	20.4	9.072e-06	1.076e-07	2.55	44.02
[R].LLDQTTLTK.[A]		0.00715425	0.00028245	1	3	17	T_ilisha_TRINITY_DN1588_c0_g3_i2.p1	T_ilisha_TRINITY_DN1588_c0_g3_i2.p1 [171-179]		0	1032.59	1.538	1.256	1.381	1.4	0.475501	0.983564	0.936603	0.432417	72.99	79.48	79.48	60.93	90.2	71.8	138.8	99.2	28.26	86.73	71.92	38.71	9.072e-06	2.554e-05	1.67	38.1
[K].ILDTPGPPGPITFK.[D]		0.000371699	0.00028245	1	1	20	T_ilisha_TRINITY_DN54044_c0_g1_i1.p1	T_ilisha_TRINITY_DN54044_c0_g1_i1.p1 [1234-1247]		0	1452.81	2.013	1.255	2.443	1.148	0.768758	0.990794	0.780502	0.958482	34.91	69.7	65.37	42.39	70.8	56.4	135.1	137.8	18.22	63.4	37.79	26.44	9.072e-06	8.017e-08	2.73	55.46
[K].LLEGHEYFFR.[V]		0.0128904	0.00028245	1	1	5	T_ilisha_TRINITY_DN16005_c0_g2_i1.p1	T_ilisha_TRINITY_DN16005_c0_g2_i1.p1 [4271-4280]		0	1310.65	1.951	1.122	2.197	1.297	0.849815	0.996138	0.844905	0.792984	20.58	40.44	49.17	34.52	69	61.5	134.4	135.1	13.55	47.74	27.9	25.37	9.072e-06	8.04e-05	1.41	49.83
[R].ILEGMGVTFHCK.[M]	1xCarbamidomethyl [C11]	0.010817	0.00028245	4	4	11	T_ilisha_TRINITY_DN2693_c0_g1_i6.p1; T_ilisha_TRINITY_DN2693_c0_g1_i2.p1; T_ilisha_TRINITY_DN2693_c0_g1_i10.p1; T_ilisha_TRINITY_DN2693_c0_g1_i9.p1	T_ilisha_TRINITY_DN2693_c0_g1_i6.p1 [740-751]; T_ilisha_TRINITY_DN2693_c0_g1_i2.p1 [740-751]; T_ilisha_TRINITY_DN2693_c0_g1_i10.p1 [740-751]; T_ilisha_TRINITY_DN2693_c0_g1_i9.p1 [283-294]		0	1391.68	0.855	1.974	1.4	1.434	0.960551	0.673552	0.986811	0.563304	67.95	52.77	73.82	75.24	123.7	62.7	125.8	87.8	56.03	24.78	47.53	68.4	9.072e-06	5.73e-05	1.98	47.2
[K].LLEGNEYIFR.[V]		0.00341056	0.00028245	2	2	32	T_ilisha_TRINITY_DN9784_c0_g2_i1.p1; T_ilisha_TRINITY_DN2693_c0_g1_i10.p1	T_ilisha_TRINITY_DN9784_c0_g2_i1.p1 [351-360]; [1454-1463]; T_ilisha_TRINITY_DN2693_c0_g1_i10.p1 [7237-7246]		0	1253.65	1.728	0.794	1.3	1.076	0.252103	0.94633	0.936603	0.967716	29.92	17.94	35.46	32.44	78	86.5	107.6	128	18.83	21.59	24.42	25.1	9.072e-06	6.003e-06	2.61	52.22
[R].LIEGSEYQFR.[V]		0.0049535	0.00028245	1	1	12	T_ilisha_TRINITY_DN16005_c0_g1_i1.p1	T_ilisha_TRINITY_DN16005_c0_g1_i1.p1 [948-957]		0	1241.62	1.359	1.18	1.301	1.232	0.679438	0.996138	0.953719	0.756233	62.23	66.44	66.44	62.23	92.8	78.7	126.1	102.4	14.02	63.97	52.41	16.06	9.072e-06	1.241e-05	2.26	41.71
[K].LLELSYNIR.[H]		0.00125284	0.00028245	2	6	71	T_ilisha_TRINITY_DN10895_c1_g1_i8.p1; T_ilisha_TRINITY_DN10895_c1_g1_i7.p1	T_ilisha_TRINITY_DN10895_c1_g1_i8.p1 [852-860]; T_ilisha_TRINITY_DN10895_c1_g1_i7.p1 [975-983]		0	1120.64	1.025	0.883	0.853	1.069	0.950316	0.965571	0.979524	0.958482	13.45	3.62	11.37	16.25	97.5	109	100	93.6	4.97	5.6	18.42	11.86	9.072e-06	8.601e-07	2.13	53.51
[K].ILEVVTVMNK.[N]		0.0178273	0.00028245	1	1	2	T_ilisha_TRINITY_DN2_c0_g1_i17.p1	T_ilisha_TRINITY_DN2_c0_g1_i17.p1 [854-863]		0	1145.66	0.688	0.935	0.462	1.207	0.904023	0.951948	0.366174	0.924989	80.25	59.29	76.85	65.05	118.7	126.9	81.7	72.7	83.54	76.42	41.45	58.76	9.072e-06	0.0001528	1.88	51.52
[K].ILFSTFSVLAGDDLK.[I]		4.48882e-05	0.00028245	1	1	5	T_ilisha_TRINITY_DN16005_c0_g2_i1.p1	T_ilisha_TRINITY_DN16005_c0_g2_i1.p1 [8410-8424]		0	1625.88	0.411	100		100	0.519406	1.61286e-16		2.8635e-16	91.77				283.5		116.5				74.43		9.072e-06	1.316e-09	1.93	72.05
[K].IIFVVGGPGSGK.[G]		0.00458307	0.00028245	1	1	144	T_ilisha_TRINITY_DN29801_c0_g1_i4.p1	T_ilisha_TRINITY_DN29801_c0_g1_i4.p1 [10-21]		0	1130.66	0.799	1.323	1.103	0.899	0.971914	0.884946	0.957234	0.941575	9.91	15.5	21.13	22.3	118.5	89.6	90.9	101	5.82	13.89	8.99	18.37	9.072e-06	1.069e-05	2.3	50.12
[K].ILGADTGAELEETGR.[V]		1.20812e-06	0.00028245	1	2	12	T_ilisha_TRINITY_DN4584_c0_g1_i4.p1	T_ilisha_TRINITY_DN4584_c0_g1_i4.p1 [58-72]		0	1531.76	1.244	0.945	1.767	0.665	0.89815	0.984878	0.837035	0.225839	22	13.5	74.59	73.72	79.8	81.2	95.5	143.5	6.03	28.21	21.56	140.18	9.072e-06	1.168e-12	4.2	44.54
[K].ILPPVLPIVIPTPK.[S]		3.57741e-06	0.00028245	1	1	115	T_ilisha_TRINITY_DN35779_c0_g1_i1.p1	T_ilisha_TRINITY_DN35779_c0_g1_i1.p1 [1398-1411]		0	1496.98	0.985	1.135	1.062	1.053	0.967414	0.984878	0.966355	0.961407	27.81	17.7	30.48	23.94	106.8	88	106.6	98.6	16.33	13	28.07	22.44	9.072e-06	9.587e-12	2.21	76.96
[R].LIGDFEEVVK.[L]		0.00260432	0.00028245	1	2	23	T_ilisha_TRINITY_DN1426_c0_g1_i1.p1	T_ilisha_TRINITY_DN1426_c0_g1_i1.p1 [388-397]		0	1148.62	0.987	1.197	1.09	1.132	0.971914	0.965571	0.969634	0.906875	10.64	21.67	25.37	22.18	106.2	88.7	109.1	95.9	5.52	37.58	10.48	16.49	9.072e-06	3.543e-06	1.96	52.81
[K].LLGGVTIAQGGVLPNIQAVLLPK.[K]		5.07452e-07	0.00028245	1	6	43	T_ilisha_TRINITY_DN449_c0_g1_i10.p1	T_ilisha_TRINITY_DN449_c0_g1_i10.p1 [122-144]		0	2271.38	0.689	0.932	1.128	0.569	0.872137	0.98409	0.974401	0.0358964	46.13	44.31	92.38	62.7	101.6	79	63.2	156.2	37.99	41.43	32.96	44.25	9.072e-06	2.156e-13	4.59	79.98
[K].LLGNPSLEDMANK.[R]		1.81815e-05	0.00028245	1	3	193	T_ilisha_TRINITY_DN420_c0_g1_i1.p1	T_ilisha_TRINITY_DN420_c0_g1_i1.p1 [59-71]		0	1401.7	0.782	0.8	0.743	0.94	0.964503	0.925643	0.948675	0.977556	23.31	22.1	15.74	35.26	102.3	128	73.2	96.4	15.18	26.34	22.25	24.63	9.072e-06	2.284e-10	3.74	47.18
[K].LLGNPSLEDMANK.[R]	1xOxidation [M10]	5.72997e-05	0.00028245	1	3	104	T_ilisha_TRINITY_DN420_c0_g1_i1.p1	T_ilisha_TRINITY_DN420_c0_g1_i1.p1 [59-71]		0	1417.7	1.487	0.397	0.436	0.919	0.722625	0.0651297	0.490796	0.966321	108.85	82.28	103.59	107.08	71.4	179.7	70.5	78.3	85.54	30.95	99.05	103.98	9.072e-06	2.125e-09	3.19	39.93
[K].LLGNPSLEDMANKR.[M]		3.55888e-06	0.00028245	1	3	130	T_ilisha_TRINITY_DN420_c0_g1_i1.p1	T_ilisha_TRINITY_DN420_c0_g1_i1.p1 [59-72]		1	1557.81	0.702	1.319	1.182	0.812	0.937943	0.925643	0.948249	0.685004	34.68	35.71	53.5	31.97	115.6	82.6	90.4	111.4	30.47	24.33	38.92	48.79	9.072e-06	9.517e-12	3.78	45.35
[K].LLGNPSLEDMANKR.[M]	1xOxidation [M10]	0.000145187	0.00028245	1	3	39	T_ilisha_TRINITY_DN420_c0_g1_i1.p1	T_ilisha_TRINITY_DN420_c0_g1_i1.p1 [59-72]		1	1573.8	0.794	0.807	0.636	1.014	0.96163	0.949579	0.868637	0.996204	65.1	30.85	63.64	61.69	107.1	136.4	84.9	71.6	26.36	34.07	60.13	53.35	9.072e-06	1.293e-08	3.1	38.08
[K].LIGPGCSAEIHQYEK.[C]	1xCarbamidomethyl [C6]	4.23954e-05	0.00028245	1	2	39	T_ilisha_TRINITY_DN10927_c1_g1_i28.p1	T_ilisha_TRINITY_DN10927_c1_g1_i28.p1 [104-118]		0	1701.83	0.636	2.05	1.474	0.899	0.816344	0.449233	0.820655	0.948709	21.41	54.79	55.67	5.56	139.6	68.1	91.8	100.4	23.36	54.27	9.42	2.68	9.072e-06	1.186e-09	2.81	40.94
[R].IIHGNQVATNGVVHVIDR.[V]		0.0010179	0.00028245	1	3	6	T_ilisha_TRINITY_DN23369_c0_g1_i1.p1	T_ilisha_TRINITY_DN23369_c0_g1_i1.p1 [211-228]		0	1942.06	1.091	0.622	0.471	1.411	0.978236	0.811877	0.586409	0.610167	31.26	10.02	9.38	36.49	88.8	145.6	96.9	68.6	12.78	10.79	26	3.44	9.072e-06	5.729e-07	3.11	43.64
[K].LIHHYTLLPDAMSLELAR.[T]		0.00661996	0.00028245	1	1	2	T_ilisha_TRINITY_DN2044_c0_g1_i1.p1	T_ilisha_TRINITY_DN2044_c0_g1_i1.p1 [275-292]		0	2093.12	2.372	100	100	1.682	0.698943	1.61286e-16	1.43723e-16	0.352595	85.01			80.96	83.6		198.4	118	4.34		84.42	51.77	9.072e-06	2.196e-05	2.21	61.96
[K].LIHHYTLLPDAMSLELAR.[T]	1xOxidation [M12]	0.016675	0.00028245	1	1	1	T_ilisha_TRINITY_DN2044_c0_g1_i1.p1	T_ilisha_TRINITY_DN2044_c0_g1_i1.p1 [275-292]		0	2109.12	100		100	2.196	1.60285e-16		1.43723e-16	0.0331703				44.29			269.9	130.1			42.63	42.02	9.072e-06	0.0001341	2.21	59.66
[K].LIHHYTLLPDSMNLELAR.[T]		0.000172332	0.00028245	1	3	3	T_ilisha_TRINITY_DN2044_c0_g1_i4.p1	T_ilisha_TRINITY_DN2044_c0_g1_i4.p1 [874-891]; [1118-1135]; [1362-1379]		0	2136.13	100	0.01	1.107	1.643	1.60285e-16	1.61286e-16	0.95983	0.389353			23.19	56.56		101.9	185.3	112.8			59.47	21.15	9.072e-06	1.814e-08	3.88	59.14
[K].LIKPPIQVYGVEGR.[Y]		3.04054e-05	0.00028245	1	5	26	T_ilisha_TRINITY_DN11917_c0_g1_i12.p1	T_ilisha_TRINITY_DN11917_c0_g1_i12.p1 [24-37]		0	1568.92	0.935	2.16	2.381	0.959	0.983156	0.544905	0.761941	0.977556	28.77	49.95	13.53	25.63	127.1	44	118.8	110	23.82	32.57	17.51	25	9.072e-06	6.181e-10	3.39	51.7
[R].LIIDNVKPEDAGDYTFIPDGYALSLSAK.[L]		9.49433e-09	0.00028245	1	1	53	T_ilisha_TRINITY_DN39528_c0_g1_i2.p1	T_ilisha_TRINITY_DN39528_c0_g1_i2.p1 [78-105]		0	3025.54	1.037	0.679	0.852	0.89	0.960551	0.892511	0.96997	0.928545	43.08	20.34	15.08	15.08	81.5	120	96.2	102.3	36.82	7.26	15.87	15.14	9.072e-06	6.305e-16	4.61	68.74
[K].LLGETIVVQAGSDVVLDAAVGGKPEPK.[V]		0.000761068	0.00028245	1	1	1	T_ilisha_TRINITY_DN54044_c0_g1_i1.p1	T_ilisha_TRINITY_DN54044_c0_g1_i1.p1 [1841-1867]		0	2662.47	100		100	0.884	1.60285e-16		1.43723e-16	0.958482				54.75			187.6	212.4			48.99		9.072e-06	3.244e-07	3.14	67.11
[K].LLQDFFNGR.[D]		0.0189605	0.00028245	1	2	17	T_ilisha_TRINITY_DN208_c0_g1_i4.p1	T_ilisha_TRINITY_DN208_c0_g1_i4.p1 [349-357]		0	1109.57	1.186	1.192	1.161	1.071	0.964503	0.977724	0.996196	0.986858	13.09	13.09	25.56	11.78	95.2	79.8	116.3	108.7	6.7	13	20.03	14.24	9.072e-06	0.000171	1.96	54.38
[R].ILQGIMETMQTK.[I]		0.00482682	0.00028245	1	3	3	T_ilisha_TRINITY_DN15808_c0_g1_i8.p1	T_ilisha_TRINITY_DN15808_c0_g1_i8.p1 [194-205]		0	1392.72																					9.072e-06	1.182e-05	2.87
[R].LLQRPPEFTLPLMNR.[T]		0.000103587	0.00028245	1	1	7	T_ilisha_TRINITY_DN2693_c0_g1_i10.p1	T_ilisha_TRINITY_DN2693_c0_g1_i10.p1 [12982-12996]		0	1825.02	4.611	0.361	0.999	1.319	0.157862	0.149609	0.940654	0.784573	51.25	0	8.04	48.95	35.9	99.4	165.3	99.4			66.28	69.32	9.072e-06	6.702e-09	3.58	63.79
[K].IMFYNVEMLPK.[G]		0.00342829	0.00028245	1	1	3	T_ilisha_TRINITY_DN9784_c0_g2_i1.p1	T_ilisha_TRINITY_DN9784_c0_g2_i1.p1 [2998-3008]		0	1384.7	100		100	0.745	1.60285e-16		1.43723e-16	0.551373				65.76			174.9	225.1			67.18	59.41	9.072e-06	6.097e-06	2.72	62.49
[K].IMGVIISDIDSTYK.[E]		2.49592e-05	0.00028245	1	1	11	T_ilisha_TRINITY_DN15739_c0_g1_i5.p1	T_ilisha_TRINITY_DN15739_c0_g1_i5.p1 [128-141]		0	1554.81	100	0.01	0.171	0.511	1.60285e-16	1.61286e-16	0.0158743	0.028668			58.1	58.32		317.8	27.8	54.4				48.35	9.072e-06	4.191e-10	3.27	60.17
[K].IMGVIISDIDSTYK.[E]	1xOxidation [M2]	0.000208845	0.00028245	1	1	2	T_ilisha_TRINITY_DN15739_c0_g1_i5.p1	T_ilisha_TRINITY_DN15739_c0_g1_i5.p1 [128-141]		0	1570.8	100	0.01	0.482	0.482	1.60285e-16	1.61286e-16	0.630172	0.0312212			0	0		233.3	54.2	112.5					9.072e-06	2.62e-08	2.32	54.23
[K].LMLDMDGTENK.[S]		0.000637893	0.00028245	1	2	50	T_ilisha_TRINITY_DN7058_c0_g1_i2.p1	T_ilisha_TRINITY_DN7058_c0_g1_i2.p1 [93-103]		0	1266.57	0.756	0.688	0.591	0.908	0.925975	0.875542	0.846688	0.943793	18.05	38.79	38.79	16.34	96.5	140.2	80.4	82.9	12.41	33.26	13.65	9.01	9.072e-06	2.306e-07	2.49	44.36
[K].LMLDMDGTENK.[S]	1xOxidation [M5]	0.00745653	0.00028245	1	2	2	T_ilisha_TRINITY_DN7058_c0_g1_i2.p1	T_ilisha_TRINITY_DN7058_c0_g1_i2.p1 [93-103]		0	1282.57																					9.072e-06	2.767e-05	1.7
[K].IMIELDGTENK.[S]		0.000215456	0.00028245	1	3	29	T_ilisha_TRINITY_DN1887_c0_g1_i2.p1	T_ilisha_TRINITY_DN1887_c0_g1_i2.p1 [93-103]		0	1262.63	0.955	1.264	0.983	1.088	0.978236	0.951948	0.995985	0.945788	23.49	18.24	21.55	31.52	113.5	89.8	108.4	88.3	9.15	12.72	25.7	22.56	9.072e-06	2.778e-08	2.47	46.62
[K].LMLLLEVISGER.[L]		2.16933e-05	0.00028245	3	8	95	T_ilisha_TRINITY_DN34255_c0_g1_i4.p1; T_ilisha_TRINITY_DN682_c0_g1_i9.p1; T_ilisha_TRINITY_DN682_c0_g1_i8.p1	T_ilisha_TRINITY_DN34255_c0_g1_i4.p1 [64-75]; T_ilisha_TRINITY_DN682_c0_g1_i9.p1 [75-86]; T_ilisha_TRINITY_DN682_c0_g1_i8.p1 [75-86]		0	1372.79	0.76	1.014	1.165	0.662	0.952462	0.999985	0.938617	0.172716	86.22	81.66	81.66	85.78	102.7	101.3	78	118	64.32	32.77	44.8	65.4	9.072e-06	3.216e-10	1.97	78.65
[K].LMLLLEVISGER.[L]	1xOxidation [M2]	3.76215e-05	0.00028245	3	8	87	T_ilisha_TRINITY_DN34255_c0_g1_i4.p1; T_ilisha_TRINITY_DN682_c0_g1_i9.p1; T_ilisha_TRINITY_DN682_c0_g1_i8.p1	T_ilisha_TRINITY_DN34255_c0_g1_i4.p1 [64-75]; T_ilisha_TRINITY_DN682_c0_g1_i9.p1 [75-86]; T_ilisha_TRINITY_DN682_c0_g1_i8.p1 [75-86]		0	1388.78	1.023	0.42	0.54	0.674	0.962227	0.23694	0.748883	0.22877	69.57	57.92	77.3	76.93	75.8	171.4	60.1	92.7	52.82	41.65	37.49	62.45	9.072e-06	9.309e-10	2.48	70.38
[R].IMPLGMEHIVTGLMEGAIYQFR.[V]		0.00111183	0.00028245	1	1	5	T_ilisha_TRINITY_DN16005_c0_g2_i1.p1	T_ilisha_TRINITY_DN16005_c0_g2_i1.p1 [2580-2601]		0	2506.27	0.976	2.04	2.771	0.689	0.981564	0.806077	0.719	0.557822	76.08	0	61.15	75.81	104.6	51.3	102	142.1			72.5	53.93	9.072e-06	6.76e-07	2.85	86.59
[K].LMPIIEAVR.[A]		0.0094581	0.00028245	1	2	61	T_ilisha_TRINITY_DN36113_c0_g1_i1.p1	T_ilisha_TRINITY_DN36113_c0_g1_i1.p1 [183-191]		0	1041.61	0.414	1.907	0.989	0.826	0.347618	0.326409	0.990511	0.749688	79.51	42.62	42.62	48.33	151.1	90.3	69.4	89.2	41.82	21.34	55.25	43.8	9.072e-06	4.404e-05	1.85	55.78
[K].LMTFQLPEAEVVEEEPEPAVVYHQDISTRPSFNR.[T]		8.69577e-06	0.00028245	1	1	3	T_ilisha_TRINITY_DN7646_c0_g1_i1.p1	T_ilisha_TRINITY_DN7646_c0_g1_i1.p1 [255-288]		0	3957.93	0.899	100	100	0.525	0.975772	1.61286e-16	1.43723e-16	0.11254	36.2			114.17	110.8		99.6	189.6			33.54	99.02	9.072e-06	5.404e-11	5.95	66.47
[R].LNATVSDLIMGNSYNFR.[V]		3.19111e-06	0.00028245	1	3	8	T_ilisha_TRINITY_DN7085_c0_g1_i5.p1	T_ilisha_TRINITY_DN7085_c0_g1_i5.p1 [374-390]		0	1914.94	0.814	7.707	3.413	2.173	0.947715	2.18537e-05	0.504872	0.0114947	68.29	7.75	40.78	71.92	157.8	20.5	151.9	69.9	36.67	3.19	70.26	30.18	9.072e-06	7.708e-12	3.59	63.01
[R].IMEVVDCITTTAQSHQR.[A]	1xCarbamidomethyl [C7]; 1xOxidation [M2]	1.58024e-05	0.00028245	1	5	9	T_ilisha_TRINITY_DN15999_c1_g1_i15.p1	T_ilisha_TRINITY_DN15999_c1_g1_i15.p1 [186-202]		0	2004.95	1.135	1.201	3.197	0.439	0.980176	0.985398	0.170139	0.0019902	47.13	48.51	42.25	76.13	71.4	59.5	81.1	188.1	17.53	43.93	112.01	29.66	9.072e-06	1.725e-10	3.8	43.64
[K].LNEEFDETTADDR.[K]		6.46738e-06	0.00028245	1	2	35	T_ilisha_TRINITY_DN31405_c0_g1_i5.p1	T_ilisha_TRINITY_DN31405_c0_g1_i5.p1 [68-80]		0	1554.66	0.923	0.484	0.413	1.147	0.987538	0.574524	0.569838	0.948709	83.91	67.53	17.65	58.3	84.5	174.8	75.2	65.5	56.85	25.14	70.36	19.99	9.072e-06	3.037e-11	3.9	36.89
[R].INEFVIANLQSGGK.[Y]		0.00970554	0.00028245	1	1	6	T_ilisha_TRINITY_DN16005_c0_g2_i1.p1	T_ilisha_TRINITY_DN16005_c0_g2_i1.p1 [6985-6998]		0	1489.8	1.043	1.792	1.618	1.339	0.960303	0.884229	0.901607	0.535476	103.87	13.12	31.08	101.65	118.4	66.1	123.4	92.2	5.84	14.14	81.77	31.71	9.072e-06	4.653e-05	2.65	13.01
[K].LNEHYVNTTDFLDAIR.[A]		2.29224e-07	0.00028245	1	3	40	T_ilisha_TRINITY_DN38718_c0_g2_i6.p1	T_ilisha_TRINITY_DN38718_c0_g2_i6.p1 [426-441]		0	1920.95	0.794	2.067	2.136	0.911	0.952462	0.758929	0.679504	0.948709	23.2	51.71	51	29.99	115.7	56	108.9	119.5	20.19	42.81	15.27	27.24	9.072e-06	4.591e-14	4.73	59.88
[R].LNELAAEFISRPQPQEVVEGEK.[A]		7.2764e-05	0.00028245	3	3	3	T_ilisha_TRINITY_DN2693_c0_g1_i6.p1; T_ilisha_TRINITY_DN2693_c0_g1_i2.p1; T_ilisha_TRINITY_DN2693_c0_g1_i10.p1	T_ilisha_TRINITY_DN2693_c0_g1_i6.p1 [4645-4666]; T_ilisha_TRINITY_DN2693_c0_g1_i2.p1 [4645-4666]; T_ilisha_TRINITY_DN2693_c0_g1_i10.p1 [4645-4666]		0	2483.28	0.632	2.751	2.267	0.937	0.765725	0.289898	0.837035	0.967716	25.13	0	41.91	68.16	141.9	51.6	89.6	116.9			58.85	38.47	9.072e-06	3.385e-09	2.87	55.76
[R].INEMLDTKQPR.[Q]		0.00128579	0.00028245	2	3	4	T_ilisha_TRINITY_DN581_c3_g1_i3.p1; T_ilisha_TRINITY_DN581_c3_g1_i13.p1	T_ilisha_TRINITY_DN581_c3_g1_i3.p1 [96-106]; T_ilisha_TRINITY_DN581_c3_g1_i13.p1 [96-106]		1	1344.69																					9.072e-06	9.029e-07	1.9
[R].INEMLDTKQPR.[Q]	1xOxidation [M4]	0.0214441	0.00028245	2	3	1	T_ilisha_TRINITY_DN581_c3_g1_i3.p1; T_ilisha_TRINITY_DN581_c3_g1_i13.p1	T_ilisha_TRINITY_DN581_c3_g1_i3.p1 [96-106]; T_ilisha_TRINITY_DN581_c3_g1_i13.p1 [96-106]		1	1360.69																					9.072e-06	0.0002185	1.54
[K].LNEVDFYEPFMDDPVTIPGKPYSEDELVDFIEDNDRPTLR.[K]		1.40835e-11	0.00028245	1	1	110	T_ilisha_TRINITY_DN3242_c0_g2_i2.p1	T_ilisha_TRINITY_DN3242_c0_g2_i2.p1 [288-327]		0	4730.21	0.698	1.696	1.674	0.774	0.888324	0.725714	0.663778	0.610167	42.32	20.16	44.48	56.13	123.3	71.5	85.5	119.7	23.09	8.72	34.19	38.1	9.072e-06	6.305e-16	5.44	78.87
[K].LNEVDFYEPFMDDPVTIPGKPYSEDELVDFIEDNDRPTLR.[K]	1xOxidation [M11]	1.2523e-09	0.00028245	1	1	54	T_ilisha_TRINITY_DN3242_c0_g2_i2.p1	T_ilisha_TRINITY_DN3242_c0_g2_i2.p1 [288-327]		0	4746.21	0.794	1.158	0.717	1.669	0.958125	0.996138	0.920324	0.146768	65.01	41.79	102.53	99.17	123.6	92	118.3	66	40.07	29.86	78.87	112.45	9.072e-06	6.305e-16	4.35	76.39
[K].LNFDIFESTSYEAK.[K]		0.021009	0.00028245	1	3	1	T_ilisha_TRINITY_DN10726_c0_g1_i6.p1	T_ilisha_TRINITY_DN10726_c0_g1_i6.p1 [643-656]		0	1663.78																					9.072e-06	0.0002104	2.57
[K].INFDSNAAYR.[Q]		0.0097558	0.00028245	1	1	6	T_ilisha_TRINITY_DN2839_c0_g1_i1.p1	T_ilisha_TRINITY_DN2839_c0_g1_i1.p1 [306-315]		0	1170.55																					9.072e-06	4.673e-05	1.59
[K].LNFDVYESTTYEAK.[R]		2.26137e-05	0.00028245	1	1	12	T_ilisha_TRINITY_DN39528_c0_g1_i2.p1	T_ilisha_TRINITY_DN39528_c0_g1_i2.p1 [278-291]		0	1679.78	0.698	1.617	1.269	0.95	0.926955	0.590625	0.926313	0.980874	36.39	29.22	43.18	49.02	130.6	73.5	91.1	104.8	23.3	23.5	29.4	36.54	9.072e-06	3.463e-10	3.32	52.5
[K].YYPLSGMTDQEQEQLIADHFLFDKPVSPLLLAAGMAR.[D]	2xOxidation [M7; M35]	9.61294e-07	0.00028245	1	1	110	T_ilisha_TRINITY_DN2144_c0_g1_i3.p2	T_ilisha_TRINITY_DN2144_c0_g1_i3.p2 [171-207]		0	4197.07	0.945	0.84	0.725	1.094	0.98009	0.957156	0.941105	0.919168	72.57	44.55	91.82	91.82	100	119.1	94.5	86.4	55.1	20.05	71.13	90.22	9.072e-06	7.503e-13	3.61	77.2
[K].INGGQIEEVIAQAEHELFLAR.[K]		4.49597e-06	0.00028245	1	1	14	T_ilisha_TRINITY_DN4542_c0_g1_i5.p1	T_ilisha_TRINITY_DN4542_c0_g1_i5.p1 [72-92]		0	2337.22	0.694	2.393	1.846	0.91	0.872137	0.399282	0.937743	0.958482	24.82	29.47	30.77	43.8	135	55.3	86.5	123.2	23.91	21.01	21.87	19.19	9.072e-06	1.506e-11	2.96	86.43
[K].LNEEFDETTADDRK.[T]		6.01378e-06	0.00028245	1	2	111	T_ilisha_TRINITY_DN31405_c0_g1_i5.p1	T_ilisha_TRINITY_DN31405_c0_g1_i5.p1 [68-81]		1	1682.75	0.986	0.816	0.458	2.103	0.978236	0.92353	0.554982	4.63149e-05	79.73	67.32	44.35	79.03	88.8	128.5	123.8	58.9	55.53	36.51	54.05	21.14	9.072e-06	2.65e-11	4.18	34.66
[K].ILDPEGTGILK.[K]		0.00105011	0.00028245	1	1	17	T_ilisha_TRINITY_DN292_c0_g1_i1.p2	T_ilisha_TRINITY_DN292_c0_g1_i1.p2 [105-115]		0	1155.66	0.807	1.323	1.077	0.991	0.975772	0.884946	0.96537	0.997443	16.75	28.25	20.74	17.16	118.4	89.5	95.6	96.5	12.25	31.11	18.48	7.1	9.072e-06	6.09e-07	1.46	48.77
[R].IMEVVDCITTTAQSHQR.[A]	1xCarbamidomethyl [C7]	7.54582e-05	0.00028245	1	5	22	T_ilisha_TRINITY_DN15999_c1_g1_i15.p1	T_ilisha_TRINITY_DN15999_c1_g1_i15.p1 [186-202]		0	1988.95	0.786	1.39	1.151	1.142	0.952462	0.965571	0.979524	0.938304	48.45	57.76	34.66	57.17	115.5	83.1	90.8	110.6	47.68	29.98	29.68	41.26	9.072e-06	3.631e-09	4.34	49.93
[R].IMDPNIVGTEHYEIAR.[G]	1xOxidation [M2]	2.51689e-07	0.00028245	1	2	20	T_ilisha_TRINITY_DN44830_c2_g1_i4.p1	T_ilisha_TRINITY_DN44830_c2_g1_i4.p1 [397-412]		0	1873.91	0.821	1.376	0.986	1.142	0.964503	0.954868	0.999685	0.925478	23.08	29.32	48.58	40.79	121.5	95.2	97.8	85.6	26.19	25.71	31.16	52.65	9.072e-06	5.525e-14	4.77	46.45
[R].IIQYLVEMQVK.[G]		0.0143633	0.00028245	1	1	5	T_ilisha_TRINITY_DN9784_c0_g2_i1.p1	T_ilisha_TRINITY_DN9784_c0_g2_i1.p1 [833-843]		0	1363.77	1.46	1.032	1.849	0.873	0.950316	0.98409	0.937743	0.916345	45.02	48.3	22.19	57.66	84.6	75.5	112.9	127	44.6	25.71	44.76	36.04	9.072e-06	9.928e-05	2.51	57.68
[K].LLSGAHWMDNHFHTAPLEK.[N]	1xOxidation [M8]	0.000229311	0.00028245	1	4	20	T_ilisha_TRINITY_DN15282_c0_g1_i44.p1	T_ilisha_TRINITY_DN15282_c0_g1_i44.p1 [295-313]		0	2220.07	0.941	0.584	0.475	1.158	0.983876	0.648631	0.58876	0.898178	83.52	69.07	59.7	55.51	110.9	135.7	72.8	80.6	55.03	37.79	29.58	50.47	9.072e-06	3.137e-08	2.88	45.98
[K].ILSHNILVALAVNFPADFTAEVHVAVDK.[F]		1.67507e-09	0.00028245	1	1	40	T_ilisha_TRINITY_DN1355_c2_g1_i2.p2	T_ilisha_TRINITY_DN1355_c2_g1_i2.p2 [102-129]		0	3003.63	1.034	0.582	0.649	1.037	0.998506	0.75175	0.831151	0.99888	81.14	74.98	47.77	69.71	75.5	129.6	78.1	116.8	64.75	23	34.9	48.34	9.072e-06	6.305e-16	4.11	86.41
[R].IISLAWSDPLDNGGSDIMGYVVER.[K]		0.00497924	0.00028245	1	1	4	T_ilisha_TRINITY_DN16005_c0_g1_i1.p1	T_ilisha_TRINITY_DN16005_c0_g1_i1.p1 [492-515]		0	2607.28																					9.072e-06	1.258e-05	2.87
[K].LLSQASFIPIPVDTSQVVLPPQLEHVR.[D]		2.05211e-06	0.00028245	1	1	16	T_ilisha_TRINITY_DN2653_c2_g2_i1.p1	T_ilisha_TRINITY_DN2653_c2_g2_i1.p1 [858-884]		0	2983.66	0.995	1.176	0.895	1.237	0.985224	0.999985	0.896637	0.898178	43.25	45.09	26.14	36.39	125.5	94.2	95.9	84.4	47.74	19.05	40.25	24.18	9.072e-06	3.281e-12	2.74	75.72
[R].LISQIVSSITASLR.[F]		1.57205e-05	0.00028245	1	2	18	T_ilisha_TRINITY_DN2001_c0_g1_i10.p1	T_ilisha_TRINITY_DN2001_c0_g1_i10.p1 [230-243]		0	1487.88	1.123	1.324	1.573	0.989	0.995949	0.991585	0.975133	0.997074	28.1	39.76	52.63	26.97	99.5	64.2	129.3	107	27.96	52.14	22.73	22.44	9.072e-06	1.713e-10	2.96	74.49
[K].LISTLLIMGALTSDEVR.[L]		7.70424e-05	0.00028245	1	1	13	T_ilisha_TRINITY_DN2653_c2_g1_i2.p1	T_ilisha_TRINITY_DN2653_c2_g1_i2.p1 [1820-1836]		0	1832.02	0.608	1.001	0.779	0.957	0.872137	0.965571	0.816954	0.98545	59.79	69.75	79.25	73.78	123.5	96.9	75.1	104.5	52.78	51.69	66.59	59.4	9.072e-06	3.772e-09	3.16	78.48
[K].LISTLLIMGIFNDEDTMHILK.[M]		0.000105762	0.00028245	1	1	3	T_ilisha_TRINITY_DN2653_c2_g1_i1.p1	T_ilisha_TRINITY_DN2653_c2_g1_i1.p1 [1820-1840]		0	2417.28	0.917	1.121	1.155	0.943	0.975772	0.996138	0.96537	0.979136	38.4	42.97	22.94	38.29	101.7	95.2	93.3	109.9	45.59	18.02	22.85	29.47	9.072e-06	6.991e-09	1.97	86.68
[K].LISWYDNEFGYSNR.[V]		0.017645	0.00028245	1	1	7	T_ilisha_TRINITY_DN14240_c2_g1_i1.p1	T_ilisha_TRINITY_DN14240_c2_g1_i1.p1 [91-104]		0	1763.8	0.682	1.18	0.813	0.922	0.888324	0.971497	0.967045	0.967716	27.47	15.23	22.96	27.47	126.1	106.9	80	86.9	19.31	16.46	10.37	21.77	9.072e-06	0.0001486	2.13	55.53
[K].LISWYDNEYGYSNR.[V]		0.000462295	0.00028245	1	3	54	T_ilisha_TRINITY_DN24655_c0_g1_i24.p1	T_ilisha_TRINITY_DN24655_c0_g1_i24.p1 [310-323]		0	1779.8	0.697	0.731	0.611	0.914	0.865965	0.902678	0.85067	0.957305	35.65	19	25.64	38.27	108.1	138	67.6	86.3	12.04	16.97	31.4	20.94	9.072e-06	1.226e-07	1.47	52.53
[R].LITAIGEVVNHDPVVGDR.[L]		8.98129e-10	0.00028245	1	1	145	T_ilisha_TRINITY_DN856_c3_g1_i3.p1	T_ilisha_TRINITY_DN856_c3_g1_i3.p1 [623-640]		0	1904.02	0.711	0.744	0.55	0.925	0.937943	0.887654	0.768952	0.967716	21.57	10.46	19.12	18.83	103.2	134	78.3	84.6	15.68	14.64	16.11	11.23	9.072e-06	6.305e-16	6.18	55.09
[K].IITDLSHVSQNEFEDEPEASEFDLGTK.[V]		1.42595e-09	0.00028245	1	1	27	T_ilisha_TRINITY_DN7646_c0_g1_i1.p1	T_ilisha_TRINITY_DN7646_c0_g1_i1.p1 [19-45]		0	3050.41	1.573	0.585	0.85	1.065	0.712771	0.744631	0.961369	0.979136	21.2	64.03	64.03	25.35	72.6	124.1	97.8	105.5	10.76	45.66	11.14	25.28	9.072e-06	6.305e-16	5.31	58.58
[R].LMEDTQDWQPR.[T]		0.00141173	0.00028245	1	2	23	T_ilisha_TRINITY_DN10629_c0_g1_i6.p1	T_ilisha_TRINITY_DN10629_c0_g1_i6.p1 [136-146]		0	1418.64	1.366	0.921	0.887	1.383	0.803805	0.978378	0.969634	0.463655	23.05	12.2	26.61	19.95	88.4	93.3	120.7	97.5	7.43	12.66	23.74	26.85	9.072e-06	1.08e-06	2.73	42.41
[R].LLVDDVTDTTCALK.[W]	1xCarbamidomethyl [C11]	0.00359207	0.00028245	1	3	2	T_ilisha_TRINITY_DN10726_c0_g1_i6.p1	T_ilisha_TRINITY_DN10726_c0_g1_i6.p1 [698-711]		0	1563.79	0.179	1.678	0.878	0.342	0.00226953	0.811845	0.940654	0.000279252	0	11.45	12.41	0	174.1	103.7	31.1	91.1		39.87			9.072e-06	6.664e-06	2.62	52.12
[K].LIVEELPVK.[F]		0.00870765	0.00028245	4	4	43	T_ilisha_TRINITY_DN40569_c0_g1_i1.p1; T_ilisha_TRINITY_DN2693_c0_g1_i6.p1; T_ilisha_TRINITY_DN2693_c0_g1_i2.p1; T_ilisha_TRINITY_DN2693_c0_g1_i10.p1	T_ilisha_TRINITY_DN40569_c0_g1_i1.p1 [363-371]; T_ilisha_TRINITY_DN2693_c0_g1_i6.p1 [3838-3846]; T_ilisha_TRINITY_DN2693_c0_g1_i2.p1 [3838-3846]; T_ilisha_TRINITY_DN2693_c0_g1_i10.p1 [3838-3846]		0	1039.64	1.591	1.146	1.943	1.178	0.368674	0.996138	0.756146	0.872533	21.59	37.89	30.97	42.33	75.1	65.5	118.6	140.9	14.38	34.26	26.59	24.73	9.072e-06	3.727e-05	2.26	51.64
[R].ILVSLVQGAR.[E]		0.0156769	0.00028245	1	2	17	T_ilisha_TRINITY_DN10060_c0_g1_i2.p1	T_ilisha_TRINITY_DN10060_c0_g1_i2.p1 [495-504]		0	1055.66	0.982	1.086	1.14	0.975	0.999688	0.996138	0.979524	0.979136	14.2	21.62	29.25	29.25	106	90.4	100.5	103.1	11.77	17.4	7.84	29.58	9.072e-06	0.0001179	2.16	49.23
[R].LLWTILAEQVTECHYVATK.[L]	1xCarbamidomethyl [C13]	6.83672e-05	0.00028245	1	1	4	T_ilisha_TRINITY_DN16005_c1_g1_i1.p1	T_ilisha_TRINITY_DN16005_c1_g1_i1.p1 [306-324]		0	2275.18	0.845	3.012	2.508	1.268	0.960551	0.404526	0.798985	0.877188	102.87	45.12	66.62	70.21	140.6	46.7	118.9	93.8		41.18	91.67	68.94	9.072e-06	3.004e-09	4.3	73.21
[K].ILYDNGNFK.[I]		0.0190581	0.00028245	1	3	1	T_ilisha_TRINITY_DN23369_c0_g1_i1.p1	T_ilisha_TRINITY_DN23369_c0_g1_i1.p1 [502-510]		0	1083.55	0.898	0.503	0.604	0.959	0.967414	0.555688	0.795538	0.970813	53.12	83.1	83.1	41.78	78.7	156.3	70.6	94.4	43.35	62.56	20.78	18.23	9.072e-06	0.0001735	1.61	40.15
[R].LLYECNPIAFLIEQAGGMATTGTER.[V]	1xCarbamidomethyl [C5]	5.23284e-10	0.00028245	1	2	19	T_ilisha_TRINITY_DN9361_c0_g1_i28.p1	T_ilisha_TRINITY_DN9361_c0_g1_i28.p1 [210-234]		0	2755.34	0.01	1.674	1.904	0.01	1.60285e-16	0.84582	0.716713	2.8635e-16		36.86	30.04		158.9	94.9		146.3	41	25.74		34.34	9.072e-06	6.305e-16	4.53	86.75
[R].LLYECNPIAFLIEQAGGMATTGTER.[V]	1xCarbamidomethyl [C5]; 1xOxidation [M18]	3.5501e-11	0.00028245	1	2	62	T_ilisha_TRINITY_DN9361_c0_g1_i28.p1	T_ilisha_TRINITY_DN9361_c0_g1_i28.p1 [210-234]		0	2771.34	0.474	1.116	1.241	0.334	0.336099	0.996138	0.957234	5.71911e-05	68.05	45.15	51.4	54.3	133.5	107.6	43.3	115.6	45.71	31.41	45.43	47.87	9.072e-06	6.305e-16	4.9	82.67
[R].IIYGGSVTGGTCK.[E]	1xCarbamidomethyl [C12]	1.25739e-05	0.00028245	1	2	178	T_ilisha_TRINITY_DN10727_c0_g1_i2.p1	T_ilisha_TRINITY_DN10727_c0_g1_i2.p1 [206-218]		0	1312.66	0.576	0.838	0.517	0.929	0.77024	0.950669	0.702469	0.967716	16.38	19.19	19.19	18.42	118.1	141	68	72.9	1.47	21.97	18.43	9.11	9.072e-06	1.107e-10	3.18	36.45
[R].LMAPDIYIDASFR.[Q]		0.00818393	0.00028245	1	1	9	T_ilisha_TRINITY_DN2693_c0_g1_i10.p1	T_ilisha_TRINITY_DN2693_c0_g1_i10.p1 [9646-9658]		0	1511.76	2.366	0.573	1.475	1.069	0.522339	0.476941	0.93391	0.982263	25.58	25.25	42.43	43.18	52	90.8	123.1	134		23.75	36.95	45.41	9.072e-06	3.324e-05	2.57	63.33
[R].LMAPDIYIDASFR.[Q]	1xOxidation [M2]	0.00364839	0.00028245	1	1	1	T_ilisha_TRINITY_DN2693_c0_g1_i10.p1	T_ilisha_TRINITY_DN2693_c0_g1_i10.p1 [9646-9658]		0	1527.75	100	0.01	0.657	0.724	1.60285e-16	1.61286e-16	0.748883	0.615715			40.33	65.76		177.5	106	116.6		9.46	68.8	51.28	9.072e-06	6.837e-06	2.43	59.58
[K].LMDDYHVTVGER.[V]		9.0033e-05	0.00028245	1	1	64	T_ilisha_TRINITY_DN50179_c0_g1_i1.p1	T_ilisha_TRINITY_DN50179_c0_g1_i1.p1 [135-146]		0	1434.67	1.244	0.953	1.08	1.083	0.831016	0.995408	0.957234	0.938304	57.05	8.58	44.44	59.55	85.9	90.6	125.7	97.9	29.73	4.62	44.76	41.83	9.072e-06	5.112e-09	2.45	41.56
[K].LMDDYHVTVGER.[V]	1xOxidation [M2]	0.000590091	0.00028245	1	1	33	T_ilisha_TRINITY_DN50179_c0_g1_i1.p1	T_ilisha_TRINITY_DN50179_c0_g1_i1.p1 [135-146]		0	1450.66	1.189	0.593	0.694	1.113	0.862521	0.689431	0.932646	0.938304	87.82	46.94	58.02	58.23	58.8	123.2	132.5	85.5	55.85	25.89	37.26	61.77	9.072e-06	1.97e-07	2.95	37.74
[K].IMDPIERPSPPLNFNYSHQTR.[N]		0.00587687	0.00028245	3	3	1	T_ilisha_TRINITY_DN2693_c0_g1_i6.p1; T_ilisha_TRINITY_DN2693_c0_g1_i2.p1; T_ilisha_TRINITY_DN2693_c0_g1_i10.p1	T_ilisha_TRINITY_DN2693_c0_g1_i6.p1 [5382-5402]; T_ilisha_TRINITY_DN2693_c0_g1_i2.p1 [5382-5402]; T_ilisha_TRINITY_DN2693_c0_g1_i10.p1 [5382-5402]		0	2512.24	0.01	100	100	0.01	1.60285e-16	1.61286e-16	1.43723e-16	2.8635e-16					105.5			294.5	19.02				9.072e-06	1.74e-05	4.67	53.21
[K].LIVEDSSLNHEYLPILGLPEFR.[S]		9.3665e-07	0.00028245	1	1	87	T_ilisha_TRINITY_DN32028_c0_g1_i2.p1	T_ilisha_TRINITY_DN32028_c0_g1_i2.p1 [57-78]		0	2554.36	0.66	2.153	1.366	1.162	0.765725	0.739147	0.940609	0.904842	32.51	32.51	31.32	24.07	143.3	58	106.7	91.9	25.33	27.08	26.97	18.44	9.072e-06	7.108e-13	3.4	76.22
[R].INIDNTATSTILNIR.[E]		1.25087e-05	0.00028245	1	1	4	T_ilisha_TRINITY_DN16005_c0_g2_i1.p1	T_ilisha_TRINITY_DN16005_c0_g2_i1.p1 [7371-7385]		0	1658.91	2.471	0.457	1.245	1.187	0.671705	0.339857	0.996937	0.941575	15.33	0	49.46	46.64	47.7	104.4	117.9	130			38.11	36.67	9.072e-06	1.098e-10	3.55	58.41
[R].LLDLSFDHKFPVIPFK.[S]		0.0133639	0.00028245	1	2	12	T_ilisha_TRINITY_DN13515_c1_g1_i2.p1	T_ilisha_TRINITY_DN13515_c1_g1_i2.p1 [1079-1094]		1	1916.07	0.921	1.182	1.194	0.972	0.978236	0.980877	0.978663	0.979136	50.91	41.3	41.68	17.79	85.9	84	120.4	109.7	42.08	27.96	30.86	30.42	9.072e-06	8.695e-05	2.36	70.69
[R].LIDDMVAQVLK.[S]	1xOxidation [M5]	0.00516312	0.00028245	1	3	6	T_ilisha_TRINITY_DN38718_c0_g2_i6.p1	T_ilisha_TRINITY_DN38718_c0_g2_i6.p1 [288-298]		0	1260.69	0.75	3.359	1.757	1.493	0.922793	0.0826052	0.947978	0.439784	37.69	31.49	93.36	95.73	153.8	45.8	120.1	80.4	21.01	34.87	33.7	92.64	9.072e-06	1.347e-05	1.75	51.28
[K].IGGIGTVPVGR.[VI]		0.000793349	0.00028245	3	23	26	T_ilisha_TRINITY_DN2648_c0_g1_i7.p1; T_ilisha_TRINITY_DN2648_c0_g1_i1.p1; T_ilisha_TRINITY_DN2648_c0_g1_i13.p1	T_ilisha_TRINITY_DN2648_c0_g1_i7.p1 [256-266]; T_ilisha_TRINITY_DN2648_c0_g1_i1.p1 [256-266]; T_ilisha_TRINITY_DN2648_c0_g1_i13.p1 [256-266]		0	1025.61	0.95	1.006	0.951	0.987	0.977882	0.996138	0.990627	0.997443	25.41	28.36	27.04	26.95	98.4	97.9	111.3	92.3	11.34	20.68	19.64	18.77	9.072e-06	3.512e-07	2.73	42.75
[K].LGGNVVVSLEGRPL.[-]		0.000169667	0.00028245	1	1	61	T_ilisha_TRINITY_DN295391_c0_g1_i1.p1	T_ilisha_TRINITY_DN295391_c0_g1_i1.p1 [153-166]		0	1409.81	0.861	1.593	1.255	1.059	0.978263	0.902678	0.957234	0.977556	5.05	27.79	26.64	11.12	126.1	66.7	108.5	98.7	12.56	22.1	14.43	15.74	9.072e-06	1.747e-08	3.29	56.77
[K].LGGSSVVSLEGKPLNE.[-]		0.0193538	0.00028245	1	1	4	T_ilisha_TRINITY_DN19592_c1_g1_i1.p1	T_ilisha_TRINITY_DN19592_c1_g1_i1.p1 [150-165]		0	1585.84	100	0.01	0.89	1.658	1.60285e-16	1.61286e-16	0.969634	0.102284			0	22.36		118.8	175.4	105.8			15.1		9.072e-06	0.0001786	2.58	47.47
[R].IGGTAEMAWMQICEPTDKEK.[G]	1xCarbamidomethyl [C13]	0.000448112	0.00028245	1	1	13	T_ilisha_TRINITY_DN10895_c1_g1_i5.p2	T_ilisha_TRINITY_DN10895_c1_g1_i5.p2 [196-215]		1	2295.05	0.863	1.714	1.723	0.847	0.961607	0.793228	0.878287	0.874813	65.34	55.24	45.01	65.22	106.1	61.9	113.1	118.9	57.04	28.87	53.28	40.95	9.072e-06	1.158e-07	4.4	55.98
[R].IGGTPAMATIEIVEPVDK.[D]		0.00458307	0.00028245	1	1	1	T_ilisha_TRINITY_DN35779_c0_g1_i1.p1	T_ilisha_TRINITY_DN35779_c0_g1_i1.p1 [1223-1240]		0	1840.97	1.214	0.697	0.806	1.367	0.981564	0.784853	0.836879	0.73198	27.61	1.8	55.71	47.72	83.3	119.4	101.1	96.3	1.72		56.55	49.75	9.072e-06	1.066e-05	2.19	58.91
[R].IGGTPAMATIEIVEPVDKDK.[G]		2.13579e-05	0.00028245	1	1	47	T_ilisha_TRINITY_DN35779_c0_g1_i1.p1	T_ilisha_TRINITY_DN35779_c0_g1_i1.p1 [1223-1242]		1	2084.09	0.953	0.978	0.965	1.11	0.978354	0.996138	0.989921	0.929851	27.09	18.97	22.64	39.01	100.9	103.2	96.2	99.6	17.78	8.61	32.13	36.42	9.072e-06	3.112e-10	3.41	55.76
[R].IGGTPAMATIEIVEPVDKDK.[G]	1xOxidation [M7]	5.75981e-05	0.00028245	1	1	11	T_ilisha_TRINITY_DN35779_c0_g1_i1.p1	T_ilisha_TRINITY_DN35779_c0_g1_i1.p1 [1223-1242]		1	2100.09	1.372	0.445	0.467	1.101	0.872137	0.480905	0.709564	0.971466	103.98	58.27	72.52	95.65	77.2	173.6	68.1	81.1	82.21	25.19	81.21	81.96	9.072e-06	2.152e-09	5.73	50.84
[K].IGLFGGAGVGK.[T]		3.96273e-05	0.00028245	2	11	40	T_ilisha_TRINITY_DN97430_c0_g1_i1.p1; T_ilisha_TRINITY_DN44830_c2_g1_i4.p1	T_ilisha_TRINITY_DN97430_c0_g1_i1.p1 [208-218]; T_ilisha_TRINITY_DN44830_c2_g1_i4.p1 [192-202]		0	975.562	0.834	2.382	2.529	0.921	0.981564	0.294155	0.266033	0.967716	26.06	36.26	24.11	23.81	131.6	44.4	106.3	117.8	24.27	26.83	16.59	16.15	9.072e-06	1.032e-09	2.37	49.16
[R].IGIFTEDEDVTGR.[A]		2.21487e-05	0.00028245	1	1	174	T_ilisha_TRINITY_DN1691_c0_g2_i19.p1	T_ilisha_TRINITY_DN1691_c0_g2_i19.p1 [636-648]		0	1451.7	0.78	1.061	0.75	1.047	0.964503	0.988267	0.953719	0.967716	12.42	17.55	23.46	13.09	117	101.4	91.3	90.3	10.7	17.31	7.64	12.33	9.072e-06	3.332e-10	3.75	50.23
[K].IGIGAPLESPPTIAK.[H]		0.00171064	0.00028245	1	1	18	T_ilisha_TRINITY_DN2693_c0_g1_i2.p1	T_ilisha_TRINITY_DN2693_c0_g1_i2.p1 [7551-7565]		0	1463.85	1.669	1.044	2.099	1.017	0.682428	0.996138	0.597813	0.997443	17.42	42.84	42.84	38.61	73	69.9	110.4	146.8	18.45	41.24	19.08	23.79	9.072e-06	1.572e-06	2.4	53.71
[R].LGLMEMIAFAK.[FL]		0.00342829	0.00028245	2	7	20	T_ilisha_TRINITY_DN12642_c0_g1_i9.p1; T_ilisha_TRINITY_DN242287_c0_g1_i1.p1	T_ilisha_TRINITY_DN12642_c0_g1_i9.p1 [230-240]; T_ilisha_TRINITY_DN242287_c0_g1_i1.p1 [231-241]		0	1223.65	1.161	1.286	1.46	1.056	0.89815	0.985398	0.926313	0.977556	43.59	49.99	28.56	37.4	96.2	74.8	119.6	109.3	66.49	29.44	21.56	32.85	9.072e-06	6.092e-06	2.06	71.82
[R].LGLMEMIAFAK.[FL]	1xOxidation [M4]	0.00222895	0.00028245	2	7	24	T_ilisha_TRINITY_DN12642_c0_g1_i9.p1; T_ilisha_TRINITY_DN242287_c0_g1_i1.p1	T_ilisha_TRINITY_DN12642_c0_g1_i9.p1 [230-240]; T_ilisha_TRINITY_DN242287_c0_g1_i1.p1 [231-241]		0	1239.65	0.842	0.794	0.976	0.656	0.969398	0.925643	0.999685	0.189625	20.95	7.38	42.4	52.19	93.1	117.3	75.1	114.5	17.35	18.32	8.65	39.92	9.072e-06	2.629e-06	2.88	63.45
[R].LGLMEMIAFAK.[FL]	2xOxidation [M4; M6]	0.0126273	0.00028245	2	7	6	T_ilisha_TRINITY_DN12642_c0_g1_i9.p1; T_ilisha_TRINITY_DN242287_c0_g1_i1.p1	T_ilisha_TRINITY_DN12642_c0_g1_i9.p1 [230-240]; T_ilisha_TRINITY_DN242287_c0_g1_i1.p1 [231-241]		0	1255.64	1.44	0.601	0.721	1.327	0.865965	0.767927	0.922092	0.719363	28.72	30.25	30.56	22.55	79.5	119.7	114.5	86.3	31.1	34.6	21.26		9.072e-06	7.778e-05	2.55	52.07
[R].LGISEHLDSPPVTVNLPYTLPGAPPAPFVSHVTR.[E]		4.31298e-06	0.00028245	1	1	5	T_ilisha_TRINITY_DN19148_c0_g1_i1.p1	T_ilisha_TRINITY_DN19148_c0_g1_i1.p1 [1255-1288]		0	3578.9	3.904	0.762	1.409	1.691	0.263539	0.889643	0.997857	0.309433	53.15	116.02	102.41	69.77	46.9	61.6	183.2	108.3	26.37	97.13	52.14	30.35	9.072e-06	1.382e-11	3.87	71.44
[R].LGITMTVLMGANLANEVAEGK.[F]		1.14516e-05	0.00028245	1	4	63	T_ilisha_TRINITY_DN12642_c0_g1_i9.p1	T_ilisha_TRINITY_DN12642_c0_g1_i9.p1 [140-160]		0	2132.11	0.597	1.785	1.971	0.508	0.664408	0.743159	0.668692	0.0156403	97.1	89.54	58.84	66.94	120.1	67.3	71.7	140.9	68.37	25.15	46.96	67.36	9.072e-06	9.272e-11	2.74	76.43
[R].LGITMTVLMGANLANEVAEGK.[F]	1xOxidation [M]	0.000360295	0.00028245	1	4	30	T_ilisha_TRINITY_DN12642_c0_g1_i9.p1	T_ilisha_TRINITY_DN12642_c0_g1_i9.p1 [140-160]		0	2148.1	0.698	0.698	0.643	0.901	0.867689	0.892511	0.861534	0.941575	34.8	59.2	42.35	34.8	110.3	127.2	77	85.5	72.83	26.44	12.45	38.87	9.072e-06	7.582e-08	2.7	69.03
[R].LGITMTVLMGANLANEVAEGK.[F]	2xOxidation [M5; M9]	4.116e-06	0.00028245	1	4	12	T_ilisha_TRINITY_DN12642_c0_g1_i9.p1	T_ilisha_TRINITY_DN12642_c0_g1_i9.p1 [140-160]		0	2164.1	1.309	0.735	0.588	1.635	0.922793	0.915821	0.761941	0.288723	45.82	57.98	88.49	94.85	83.5	140.4	109.3	66.8	57.78	40.29	50.11	96.12	9.072e-06	1.265e-11	4.07	64.94
[K].LGITNLCVIGGDGSLTGANQFR.[T]	1xCarbamidomethyl [C7]	4.80791e-09	0.00028245	1	5	10	T_ilisha_TRINITY_DN15999_c1_g1_i15.p1	T_ilisha_TRINITY_DN15999_c1_g1_i15.p1 [109-130]		0	2263.15	0.98	0.991	1.361	0.731	0.985224	0.996138	0.941533	0.5329	48.07	43.18	42.41	46.72	84.6	83.5	83	148.9	44.3	40.38	22.28	33.92	9.072e-06	6.305e-16	4.64	63.81
[R].LGITSLIR.[GE]		0.0152002	0.00028245	1	3	7	T_ilisha_TRINITY_DN699_c0_g1_i6.p1	T_ilisha_TRINITY_DN699_c0_g1_i6.p1 [568-575]		0	872.556	0.624	1.148	0.862	0.779	0.68212	0.984878	0.979524	0.62279	17.54	16.94	16.75	12.41	117.3	111.7	73.2	97.7	19.2	12.14	8.17	11.11	9.072e-06	0.0001114	1.74	54.84
[K].IGIVYKPPEYQEHDFSEAPK.[F]		0.00711733	0.00028245	1	2	2	T_ilisha_TRINITY_DN7085_c0_g1_i5.p1	T_ilisha_TRINITY_DN7085_c0_g1_i5.p1 [415-434]		0	2347.16																					9.072e-06	2.527e-05	2.26
[R].LGIYTVLFER.[M]		0.0124335	0.00028245	1	1	4	T_ilisha_TRINITY_DN26074_c0_g1_i5.p1	T_ilisha_TRINITY_DN26074_c0_g1_i5.p1 [91-100]		0	1210.68	0.947	2.367	2.917	0.852	0.978236	0.689335	0.684578	0.938304	35.72	26.99	19.7	11.47	119.3	47.9	107.1	125.7	25.33	18.57	13.8	19.29	9.072e-06	7.52e-05	2.05	66.7
[R].LGMGPFTETTDPIK.[A]		0.000596251	0.00028245	1	1	2	T_ilisha_TRINITY_DN16005_c0_g2_i1.p1	T_ilisha_TRINITY_DN16005_c0_g2_i1.p1 [2198-2211]		0	1506.75	100	0.01	1.392	0.743	1.60285e-16	1.61286e-16	0.990511	0.711974			20.47	63.55		119.4	114.5	166.2			66.36	28.4	9.072e-06	2.01e-07	2.59	54.74
[R].LGPAGASGPR.[G]		0.00189774	0.00028245	1	2	80	T_ilisha_TRINITY_DN1929_c1_g1_i1.p2	T_ilisha_TRINITY_DN1929_c1_g1_i1.p2 [172-181]		0	882.479	0.801	1.137	1.457	0.96	0.971914	0.965571	0.829051	0.988242	49.01	110.51	18.29	20.49	135.8	68.4	95.9	99.9	43.12	86	29.8	10.85	9.072e-06	1.918e-06	2.72	30.44
[K].LGPALATGNTVVMK.[V]		0.000826999	0.00028245	1	4	13	T_ilisha_TRINITY_DN51842_c0_g1_i10.p1	T_ilisha_TRINITY_DN51842_c0_g1_i10.p1 [197-210]		0	1371.77	0.737	1.409	1.998	0.553	0.888324	0.915821	0.653218	0.0511435	18.06	28.36	26.05	15.98	103.5	73.4	76.3	146.7	6.07	25.57	14.78	10.41	9.072e-06	3.817e-07	2.83	47.95
[K].IGPTEILFEMQDWSGAK.[T]		0.000644552	0.00028245	1	2	2	T_ilisha_TRINITY_DN15808_c0_g1_i8.p1	T_ilisha_TRINITY_DN15808_c0_g1_i8.p1 [331-347]		0	1921.94	0.516	1.437	0.617	1.365	0.767142	0.970222	0.609934	0.773223	47.77	29.18	0	21.35	147.5	102.6	86.5	63.4	27.31		51.4		9.072e-06	2.346e-07	3.07	74.05
[K].LGEYGFQNALIVR.[Y]		1.8757e-05	0.00028245	1	2	145	BSA	BSA [397-409]		0	1479.8	1.108	0.821	0.823	1.059	0.950316	0.942843	0.969634	0.958482	16.93	10.39	37.69	27.67	92.7	114.1	99.4	93.9	9.9	13.99	13.76	29.94	9.072e-06	2.405e-10	4.12	57.42
[K].LGELLSWVGTR.[D]		0.00421834	0.00028245	1	1	30	T_ilisha_TRINITY_DN15414_c0_g1_i2.p1	T_ilisha_TRINITY_DN15414_c0_g1_i2.p1 [36-46]		0	1230.68	0.878	2.542	2.301	1.02	0.967414	0.332151	0.828172	0.997443	43.47	24.64	41.68	46.14	128.5	48.1	112.8	110.6	22.28	23.59	35.16	38.08	9.072e-06	9.138e-06	2.59	61.68
[K].LGEEFDETTADDR.[K]		0.00118946	0.00028245	1	3	1	T_ilisha_TRINITY_DN1187_c0_g1_i4.p1	T_ilisha_TRINITY_DN1187_c0_g1_i4.p1 [90-102]		0	1497.63																					9.072e-06	7.774e-07	2.62
[K].LGDVYVNDAFGTAHR.[A]		1.49485e-06	0.00028245	2	6	138	T_ilisha_TRINITY_DN13552_c1_g1_i2.p1; T_ilisha_TRINITY_DN27151_c0_g1_i3.p1	T_ilisha_TRINITY_DN13552_c1_g1_i2.p1 [184-198]; T_ilisha_TRINITY_DN27151_c0_g1_i3.p1 [157-171]		0	1634.79	0.646	1.384	1.038	0.861	0.888324	0.837814	0.96997	0.874813	14.08	12.92	20.65	20.65	128.3	92.7	82.9	96.2	17.78	4.18	6.28	29.55	9.072e-06	1.756e-12	3.73	47.39
[K].LFGPVGIYTEATNLGGK.[G]		0.0086181	0.00028245	1	2	1	T_ilisha_TRINITY_DN1051_c2_g1_i2.p1	T_ilisha_TRINITY_DN1051_c2_g1_i2.p1 [72-88]		0	1736.92																					9.072e-06	3.663e-05	1.47
[R].IFLDTLPDIATTVNGAVFR.[W]		0.0128904	0.00028245	1	1	1	T_ilisha_TRINITY_DN1051_c1_g1_i1.p1	T_ilisha_TRINITY_DN1051_c1_g1_i1.p1 [79-97]		0	2063.12	0.954	0.185	0.393	0.491	0.983876	0.00204655	0.217345	0.17501	134.23	158.04	20.71	57.83	42.2	228	40.3	89.5	103.14		22.89	62.04	9.072e-06	8.035e-05	1.4	77.19
[K].IFLGGIDQK.[T]		0.00907516	0.00028245	1	1	46	T_ilisha_TRINITY_DN352956_c0_g1_i1.p1	T_ilisha_TRINITY_DN352956_c0_g1_i1.p1 [26-34]		0	990.562	0.825	2.081	2.984	0.782	0.981564	0.502373	0.061691	0.559636	33.83	70.6	30.25	21.4	129	37.6	106.3	127.1	31.67	34.77	12.18	17.33	9.072e-06	4.048e-05	1.92	46.65
[K].IFLSLMEAAGLTDLLK.[Q]		0.00028373	0.00028245	1	3	4	T_ilisha_TRINITY_DN23369_c0_g1_i1.p1	T_ilisha_TRINITY_DN23369_c0_g1_i1.p1 [511-526]		0	1734.97	0.493	0.515	0.511	0.341	0.732814	0.476941	0.404841	0.00462885	100.68	55.04	73.83	39.17	82	159.3	40.4	118.3	82.5	82.91	7.93	51.84	9.072e-06	4.774e-08	1.69	86.42
[R].LFLVEDLVDSLK.[FL]		0.000401812	0.00028245	3	14	2	T_ilisha_TRINITY_DN1839_c0_g1_i18.p1; T_ilisha_TRINITY_DN38720_c1_g1_i5.p1; T_ilisha_TRINITY_DN3909_c0_g1_i3.p1	T_ilisha_TRINITY_DN1839_c0_g1_i18.p1 [252-263]; T_ilisha_TRINITY_DN38720_c1_g1_i5.p1 [202-213]; T_ilisha_TRINITY_DN3909_c0_g1_i3.p1 [1003-1014]		0	1390.78	0.907	0.77	0.694	0.933	0.978236	0.892511	0.750269	0.982384	33.5	25.76	17.24	37.79	91.2	133.4	82.7	92.6	15.05	22.03	36.21	14	9.072e-06	9.4e-08	1.88	78.67
[K].IFNSLLAYINR.[Q]		0.00105557	0.00028245	1	1	14	T_ilisha_TRINITY_DN9844_c2_g1_i1.p1	T_ilisha_TRINITY_DN9844_c2_g1_i1.p1 [26-36]		0	1323.74	0.489	0.557	0.498	1.114	0.665052	0.457317	0.474965	0.967716	80.92	51.7	30.57	33.85	84	150.6	90.5	74.9	61.36	13.34	50.2	40.39	9.072e-06	6.163e-07	1.74	66.46
[K].IFNTNNLWISLPAIK.[R]		0.00192752	0.00028245	1	3	7	T_ilisha_TRINITY_DN18018_c0_g1_i13.p1	T_ilisha_TRINITY_DN18018_c0_g1_i13.p1 [326-340]		0	1743.98	0.531	1.657	1.028	0.863	0.748181	0.911582	0.94087	0.941575	46.47	25.67	71.07	70.36	145.2	87.6	77.1	90.1	21.59	29.97	47.14	50.01	9.072e-06	1.989e-06	1.82	74.12
[R].IFPKPEFMVTELLPGCEYEFR.[V]	1xCarbamidomethyl [C16]	0.000144435	0.00028245	1	1	13	T_ilisha_TRINITY_DN16005_c0_g2_i1.p1	T_ilisha_TRINITY_DN16005_c0_g2_i1.p1 [3273-3293]		0	2602.27	1.408	1.434	2.471	0.958	0.958367	0.965571	0.819937	0.979136	69.41	64.63	55.56	69.41	98.4	60	138.6	103	21.33	67.2	58.64	73.36	9.072e-06	1.284e-08	2.27	74.71
[K].IFQFLTGELGLSEDR.[I]		0.00122074	0.00028245	1	1	3	T_ilisha_TRINITY_DN19034_c0_g1_i1.p2	T_ilisha_TRINITY_DN19034_c0_g1_i1.p2 [81-95]		0	1724.89																					9.072e-06	8.122e-07	2.72
[R].LFQSTLLQDGLK.[E]		0.0052986	0.00028245	1	1	5	T_ilisha_TRINITY_DN354225_c0_g1_i1.p1	T_ilisha_TRINITY_DN354225_c0_g1_i1.p1 [12-23]		0	1362.76	0.748	1.681	1.452	0.958	0.925975	0.881627	0.984488	0.980625	29.15	16.27	15.86	30.88	128.1	76.2	95.8	100	15.39	14.47	30.52	14.52	9.072e-06	1.413e-05	1.38	56.68
[R].LFQVEYAIEAIK.[L]		0.00822635	0.00028245	1	3	4	T_ilisha_TRINITY_DN21371_c1_g1_i4.p1	T_ilisha_TRINITY_DN21371_c1_g1_i4.p1 [34-45]		0	1423.78	100	0.01	0.528	0.661	1.60285e-16	1.61286e-16	0.440493	0.62285			10.31	0		213	74.4	112.5		14.37			9.072e-06	3.344e-05	1.1	65.34
[R].LFTENPGTQDLFPK.[F]		4.55931e-05	0.00028245	1	1	6	T_ilisha_TRINITY_DN15739_c0_g1_i5.p1	T_ilisha_TRINITY_DN15739_c0_g1_i5.p1 [29-42]		0	1606.81	100	0.01	1.116	0.688	1.60285e-16	1.61286e-16	0.986811	0.322724			283.5	20.84		138.7	106.5	154.8		128.74		19.68	9.072e-06	1.363e-09	3.64	55.16
[K].LGQIPGEAYYK.[D]		0.00318822	0.00028245	2	3	39	T_ilisha_TRINITY_DN13494_c2_g1_i5.p1; T_ilisha_TRINITY_DN13494_c2_g1_i8.p1	T_ilisha_TRINITY_DN13494_c2_g1_i5.p1 [888-898]; T_ilisha_TRINITY_DN13494_c2_g1_i8.p1 [925-935]		0	1238.64	0.83	0.827	0.702	0.972	0.969777	0.949579	0.929493	0.985468	14.43	15.61	14.8	6.47	102.6	124.7	85.1	87.6	12.17	14.83	3.5	7.15	9.072e-06	5.297e-06	2.33	44
[K].LFTFHADICTLPDTEK.[Q]	1xCarbamidomethyl [C9]	3.8857e-09	0.00028245	1	1	342	BSA	BSA [505-520]		0	1907.92	1.121	0.702	0.78	0.933	0.947715	0.820214	0.95726	0.970813	14.89	19.86	36.47	34.01	83.4	126.2	91.9	98.5	10.06	17.51	15.93	29.91	9.072e-06	6.305e-16	5.89	57.33
[K].IFVQGVMWDINSFDQWGVELGK.[Q]	1xOxidation [M7]	0.00110607	0.00028245	1	2	19	T_ilisha_TRINITY_DN15282_c0_g1_i44.p1	T_ilisha_TRINITY_DN15282_c0_g1_i44.p1 [497-518]		0	2584.25	0.291	0.765	0.455	0.414	0.263965	0.854104	0.374873	0.0309299	81.1	46	68.83	81.1	113.1	174.6	32.9	79.5	48.59	31.98	72.55	63.98	9.072e-06	6.742e-07	2.55	78
[K].LFWGLFDALSQK.[K]		0.0101149	0.00028245	1	1	3	T_ilisha_TRINITY_DN2653_c2_g1_i2.p1	T_ilisha_TRINITY_DN2653_c2_g1_i2.p1 [2639-2650]		0	1424.76	0.782	100	100	0.771	0.931838	1.61286e-16	1.43723e-16	0.711974	48.13			49.26	143.2		112	144.8	34.99		50.02	27.73	9.072e-06	5.037e-05	1.64	78
[R].IGAEVYHNLK.[SN]		2.65644e-05	0.00028245	2	6	411	T_ilisha_TRINITY_DN1887_c0_g1_i2.p1; T_ilisha_TRINITY_DN7058_c0_g1_i2.p1	T_ilisha_TRINITY_DN1887_c0_g1_i2.p1 [184-193]; T_ilisha_TRINITY_DN7058_c0_g1_i2.p1 [184-193]		0	1143.62	0.705	0.875	0.709	0.882	0.931838	0.965571	0.937743	0.916943	15.6	35.94	38.23	13.96	108.6	124.1	79.2	88	12.46	34.37	17.37	13.95	9.072e-06	4.764e-10	2.01	36
[K].IGAGGLDGYIIEYCK.[E]	1xCarbamidomethyl [C14]	1.54462e-07	0.00028245	1	1	78	T_ilisha_TRINITY_DN39528_c0_g1_i2.p1	T_ilisha_TRINITY_DN39528_c0_g1_i2.p1 [353-367]		0	1628.8	0.806	1.043	1.235	0.815	0.977882	0.999985	0.923864	0.711974	39.74	12.43	22.86	21.39	94.2	90.4	103.7	111.7	27.06	5.64	21.88	16.78	9.072e-06	2.138e-14	4.43	56.69
[R].LGALQLLTAGAIAGVPAASLVTPADVIK.[T]		1.09064e-07	0.00028245	1	1	21	T_ilisha_TRINITY_DN3233_c0_g1_i5.p1	T_ilisha_TRINITY_DN3233_c0_g1_i5.p1 [484-511]		0	2630.55	0.721	2.028	1.755	0.835	0.917574	0.735234	0.954678	0.898178	23.66	32.92	18.15	17.96	124.6	69.3	93.8	112.3	30.11	14.9	14.66	8.82	9.072e-06	1.08e-14	3.21	84.86
[R].IGANFLSR.[F]		0.0175546	0.00028245	2	2	45	T_ilisha_TRINITY_DN128_c0_g1_i3.p1; T_ilisha_TRINITY_DN128_c0_g2_i1.p1	T_ilisha_TRINITY_DN128_c0_g1_i3.p1 [138-145]; T_ilisha_TRINITY_DN128_c0_g2_i1.p1 [138-145]		0	877.489	0.835	1.928	1.463	1.022	0.975281	0.648631	0.919643	0.997074	14.36	23.04	14.36	28.92	133.5	69.3	104.2	93	30.4	8.62	24.72	12.64	9.072e-06	0.000148	2.15	43.74
[R].LGANSLLDLVVFGR.[AM]		0.000403904	0.00028245	1	5	3	T_ilisha_TRINITY_DN1583_c0_g1_i2.p1	T_ilisha_TRINITY_DN1583_c0_g1_i2.p1 [451-464]		0	1473.84	0.488	3.409	2.789	0.523	0.703717	0.285348	0.71153	0.168586	37.59	30.21	67.62	56.67	166.2	44.6	65	124.3	35.68	13.08	26.72	53.95	9.072e-06	9.454e-08	2.04	79.81
[K].IGAPSLLLYVDASGDTMVK.[R]		5.44623e-09	0.00028245	1	1	233	T_ilisha_TRINITY_DN29801_c0_g1_i4.p1	T_ilisha_TRINITY_DN29801_c0_g1_i4.p1 [109-127]		0	1950.03	0.833	2.087	2.131	1.026	0.980864	0.467887	0.42533	0.977556	44.46	39.86	31.88	28.76	118.1	56.6	104.6	120.6	36.95	12.12	46.36	50.73	9.072e-06	6.305e-16	4.65	70.04
[K].IGAPSLLLYVDASGDTMVK.[R]	1xOxidation [M17]	1.18516e-07	0.00028245	1	1	159	T_ilisha_TRINITY_DN29801_c0_g1_i4.p1	T_ilisha_TRINITY_DN29801_c0_g1_i4.p1 [109-127]		0	1966.02	0.935	0.995	1.004	0.927	0.981564	0.996138	0.96997	0.967716	42.45	37.09	49.46	47.54	101.3	101.8	94.7	102.2	55.38	16.96	43.8	58.22	9.072e-06	1.274e-14	3.97	66.34
[R].IGDLVEGGIYYFR.[I]		5.05841e-05	0.00028245	1	1	10	T_ilisha_TRINITY_DN93210_c0_g1_i1.p1	T_ilisha_TRINITY_DN93210_c0_g1_i1.p1 [110-122]		0	1501.77	2.261	0.844	1.656	1.134	0.678102	0.910025	0.957234	0.966789	50.61	54.51	52.69	29.48	61.8	74.6	140.1	123.5	48.03	48.35	13.41	30.62	9.072e-06	1.662e-09	3.57	61.22
[K].IGDPHTHLEGYPKPLK.[E]		0.00217186	0.00028245	1	4	5	T_ilisha_TRINITY_DN15395_c0_g1_i2.p1	T_ilisha_TRINITY_DN15395_c0_g1_i2.p1 [395-410]		0	1801.96	0.624	1.328	0.674	1.383	0.718291	0.92501	0.926554	0.427982	36.52	41.55	49.94	26.73	125.9	94.8	104.1	75.3	31.67	57.63	16.74	29.18	9.072e-06	2.51e-06	3.33	38.76
[K].LGDSVEMEIATMLENNSSIIK.[F]		1.48711e-06	0.00028245	1	2	14	T_ilisha_TRINITY_DN2091_c0_g1_i2.p1	T_ilisha_TRINITY_DN2091_c0_g1_i2.p1 [292-312]		0	2294.13	1.049	1.217	1.547	0.833	0.988192	0.996138	0.965436	0.870149	63.56	60.19	71.26	71.83	88.8	72.9	125.4	112.9	46.84	25.18	47.12	61.29	9.072e-06	1.747e-12	3	79.19
[R].LFVEETPVEIVRPPADVFEPPGSDIVFEAELNKDR.[V]		0.00317172	0.00028245	3	3	1	T_ilisha_TRINITY_DN2693_c0_g1_i6.p1; T_ilisha_TRINITY_DN2693_c0_g1_i2.p1; T_ilisha_TRINITY_DN2693_c0_g1_i10.p1	T_ilisha_TRINITY_DN2693_c0_g1_i6.p1 [5003-5037]; T_ilisha_TRINITY_DN2693_c0_g1_i2.p1 [5003-5037]; T_ilisha_TRINITY_DN2693_c0_g1_i10.p1 [5003-5037]		1	3954.02	100		100	0.734	1.60285e-16		1.43723e-16	0.71285				92.8			169.3	230.7			93.2	45.86	9.072e-06	5.225e-06	2.75	74.6
[R].IGQNIVIDLPFK.[G]		0.000109678	0.00028245	1	1	33	T_ilisha_TRINITY_DN54044_c0_g1_i1.p1	T_ilisha_TRINITY_DN54044_c0_g1_i1.p1 [369-380]		0	1356.79	2.167	1.449	3.799	1.26	0.60942	0.949618	0.416219	0.83486	39.56	92.03	88.72	53.46	62.3	43	131.5	163.2	19.24	81.31	37.99	26.91	9.072e-06	7.508e-09	3.13	66.13
[R].LGSGPTVETDKPVQAK.[N]		0.000140003	0.00028245	1	1	4	T_ilisha_TRINITY_DN96024_c0_g1_i1.p1	T_ilisha_TRINITY_DN96024_c0_g1_i1.p1 [232-247]		0	1626.87	1.927	0.843	0.467	3.435	0.748044	0.915821	0.388649	1.47712e-05	19.31	27.51	27.19	13.86	85.3	102.4	164.4	47.9	15.82	25.51	11.1		9.072e-06	1.21e-08	2.71	33.15
[R].LGSSEVEQVQCVVDGVK.[L]	1xCarbamidomethyl [C11]	3.79978e-08	0.00028245	1	1	368	T_ilisha_TRINITY_DN241697_c0_g1_i1.p2	T_ilisha_TRINITY_DN241697_c0_g1_i1.p2 [342-358]		0	1832.91	0.972	1.32	1.22	1.062	0.981564	0.885422	0.936603	0.957305	7.05	9.33	19.99	14.36	111.2	81.4	108.1	99.3	13.18	4.22	15.86	18.45	9.072e-06	1.597e-15	4.86	53.22
[K].LHVDPDNFR.[LNV]		0.0137127	0.00028245	2	5	40	T_ilisha_TRINITY_DN2741_c0_g1_i4.p2; T_ilisha_TRINITY_DN2741_c0_g1_i3.p2	T_ilisha_TRINITY_DN2741_c0_g1_i4.p2 [97-105]; T_ilisha_TRINITY_DN2741_c0_g1_i3.p2 [97-105]		0	1112.55	1.237	0.915	1.049	0.959	0.862521	0.981919	0.96997	0.988242	22.9	56.19	41.44	28.76	92.1	100.7	101.4	105.7	19.42	42.63	17.15	24.96	9.072e-06	9.101e-05	1.74	39.61
[R].LHVEGAPLEILK.[KQ]		0.000515562	0.00028245	5	6	32	T_ilisha_TRINITY_DN2693_c0_g1_i6.p1; T_ilisha_TRINITY_DN2693_c0_g1_i2.p1; T_ilisha_TRINITY_DN29052_c0_g1_i1.p1; T_ilisha_TRINITY_DN2693_c0_g1_i10.p1; T_ilisha_TRINITY_DN2693_c0_g1_i9.p1	T_ilisha_TRINITY_DN2693_c0_g1_i6.p1 [1683-1694]; T_ilisha_TRINITY_DN2693_c0_g1_i2.p1 [1683-1694]; T_ilisha_TRINITY_DN29052_c0_g1_i1.p1 [137-148]; T_ilisha_TRINITY_DN2693_c0_g1_i10.p1 [1683-1694]; T_ilisha_TRINITY_DN2693_c0_g1_i9.p1 [1226-1237]		0	1318.77	0.778	1.507	1.272	1.059	0.944833	0.892511	0.957234	0.978004	20.57	15.05	27.75	29.31	128.6	85.3	91.4	94.6	7.49	20.24	29.99	16.36	9.072e-06	1.519e-07	2.24	54.46
[K].LKATEDELDK.[Y]		0.00296493	0.00028245	1	1	10	T_ilisha_TRINITY_DN173_c0_g2_i1.p1	T_ilisha_TRINITY_DN173_c0_g2_i1.p1 [50-59]		1	1161.6	0.913	100	100	2.045	0.999736	1.61286e-16	1.43723e-16	0.0105322	98.89			92.7	169.2		148.8	82	16.86		87.76	38.7	9.072e-06	4.59e-06	2.46	30.99
[K].LKECCDKPLLEK.[S]	2xCarbamidomethyl [C4; C5]	2.64688e-06	0.00028245	1	1	78	BSA	BSA [274-285]		1	1532.78	1.258	1.549	1.258	1.403	0.892483	0.698447	0.933559	0.176775	46.48	22.44	31.3	68.86	94.5	70.4	146.9	88.2	16.24	18.7	49.17	23.26	9.072e-06	5.347e-12	2.88	33.09
[K].LKGADPEDAILAAFK.[I]		4.10767e-08	0.00028245	1	1	116	T_ilisha_TRINITY_DN292_c0_g1_i1.p2	T_ilisha_TRINITY_DN292_c0_g1_i1.p2 [90-104]		1	1558.85	0.628	5.234	2.543	1.044	0.870636	1.18801e-05	0.208932	0.967716	45.32	25.72	77.63	52.17	159.4	28.8	100.1	111.7	12.39	52.43	41.33	36.29	9.072e-06	1.812e-15	4.94	63.31
[K].LKGADPEDVIVSAFK.[V]		7.8751e-09	0.00028245	1	1	310	T_ilisha_TRINITY_DN292_c0_g2_i2.p1	T_ilisha_TRINITY_DN292_c0_g2_i2.p1 [91-105]		1	1588.86	0.671	1.801	1.353	0.996	0.912462	0.413958	0.876379	0.997443	23.6	28	28	36	137.5	76.4	82.8	103.3	13.19	35.91	23.16	29	9.072e-06	6.305e-16	4.94	59.17
[K].LKPDPNTLCDEFK.[A]	1xCarbamidomethyl [C9]	0.00011315	0.00028245	1	1	111	BSA	BSA [115-127]		0	1576.77	1.271	0.653	0.662	1.035	0.887946	0.721711	0.912797	0.970813	41.41	44.82	58.28	62.13	85.4	135.4	91.2	88.1	34.28	34.33	37.56	46.78	9.072e-06	7.927e-09	2.64	46.26
[K].LKPDPNTLCDEFKADEK.[K]	1xCarbamidomethyl [C9]	0.000520945	0.00028245	1	1	5	BSA	BSA [115-131]		1	2019.97	1.049	5.443	10.339	0.552	0.999688	0.00190445	0.00331107	0.0664384	117.35	69.77	9.27	97.41	96.8	17.8	101.5	183.9	47.61		95.94	8.82	9.072e-06	1.559e-07	3.58	46.36
[R].LLADCLTIVIATK.[F]	1xCarbamidomethyl [C5]	2.84201e-05	0.00028245	1	1	67	T_ilisha_TRINITY_DN8759_c0_g1_i3.p1	T_ilisha_TRINITY_DN8759_c0_g1_i3.p1 [106-118]		0	1430.83	0.845	0.875	0.701	1.03	0.960551	0.965571	0.926313	0.99888	47.21	73.26	22.93	64.75	91.1	131.5	77	100.4	38.68	52.48	33.23	53.48	9.072e-06	5.404e-10	2.65	64.05
[K].LLAEGDITAALDACK.[A]	1xCarbamidomethyl [C14]	4.84276e-07	0.00028245	1	1	552	T_ilisha_TRINITY_DN37439_c0_g1_i3.p1	T_ilisha_TRINITY_DN37439_c0_g1_i3.p1 [6-20]		0	1560.79	0.621	1.341	0.825	1.009	0.865959	0.874818	0.969634	0.986858	20.23	19.1	14.65	15.04	136	103.7	78.6	81.7	13.59	8.62	20.03	13.26	9.072e-06	1.962e-13	3.09	56.42
[R].ILAENAAGLSLPSPESPFYK.[A]		0.00555145	0.00028245	1	1	1	T_ilisha_TRINITY_DN16005_c0_g2_i1.p1	T_ilisha_TRINITY_DN16005_c0_g2_i1.p1 [7987-8006]		0	2104.1																					9.072e-06	1.55e-05	1.54
[K].LLAFLYAAHAGAEAAGGGK.[G]		0.000267974	0.00028245	1	1	5	T_ilisha_TRINITY_DN581_c1_g1_i13.p1	T_ilisha_TRINITY_DN581_c1_g1_i13.p1 [449-467]		0	1787.94	0.858	1.216	1.145	0.957	0.985224	0.954413	0.957234	0.986858	17.28	30.83	24.07	16.67	119.1	84	96.3	100.6	24.92	21.27	18.14	19.44	9.072e-06	4.245e-08	1.95	57.9
[R].LHTTQQQQQQFFTEK.[T]		0.0133639	0.00028245	1	2	52	T_ilisha_TRINITY_DN9552_c0_g1_i1.p1	T_ilisha_TRINITY_DN9552_c0_g1_i1.p1 [776-790]		0	1891.93	0.792	0.888	0.86	0.964	0.977882	0.965571	0.979524	0.992724	41.44	70.89	35.66	38.71	129.1	92.2	82.7	96	36.36	71	33.28	16.14	9.072e-06	8.654e-05	2.14	30.31
[R].ILAHITGTEYLQDPDEEALR.[K]		0.00132647	0.00028245	2	3	3	T_ilisha_TRINITY_DN10350_c0_g1_i2.p1; T_ilisha_TRINITY_DN10350_c0_g1_i21.p2	T_ilisha_TRINITY_DN10350_c0_g1_i2.p1 [240-259]; T_ilisha_TRINITY_DN10350_c0_g1_i21.p2 [106-125]		0	2284.15	0.932	0.848	0.79	0.967	0.971914	0.942905	0.876379	0.977556	49.56	51.62	36.33	25.46	99	116.7	92.2	92.2	22.39	35.12	39.75	12.32	9.072e-06	9.61e-07	3.77	53.32
[K].LLAHVHLPDTK.[VS]		0.000917499	0.00028245	1	5	50	T_ilisha_TRINITY_DN15999_c1_g1_i15.p1	T_ilisha_TRINITY_DN15999_c1_g1_i15.p1 [388-398]		0	1243.72	0.957	1.22	1.235	0.945	0.978236	0.965571	0.93391	0.979136	21.35	25.38	18.93	18.93	106.1	91.7	96.3	105.9	20.04	11.73	22.02	17.18	9.072e-06	4.665e-07	3.38	41.88
[K].LLALLYAATAEADTGAK.[K]		1.88547e-05	0.00028245	1	1	22	T_ilisha_TRINITY_DN8551_c1_g1_i1.p1	T_ilisha_TRINITY_DN8551_c1_g1_i1.p1 [70-86]		0	1691.92	1.149	0.744	2.382	0.685	0.977882	0.887654	0.45091	0.317619	114.51	35.32	50.47	74.48	51.7	69.5	113.3	165.5	85.68	13.33	56.96	41.6	9.072e-06	2.435e-10	4	66.18
[K].IIAPPERKYSVWIGGSILASLSTFQQMWITK.[Q]		0.0128904	0.00028245	1	1	6	T_ilisha_TRINITY_DN140_c0_g1_i12.p1	T_ilisha_TRINITY_DN140_c0_g1_i12.p1 [329-359]		2	3520.9	1.404	2.51	2.06	1.653	0.960551	0.619697	0.91978	0.341903	74.45	30.84	45.39	62.84	110.4	44	155	90.6	24.72		63.52	41.4	9.072e-06	8.048e-05	2.65	87.1
[K].IIAPPERKYSVWIGGSILASLSTFQQMWITK.[Q]	1xOxidation [M27]	0.00130597	0.00028245	1	1	13	T_ilisha_TRINITY_DN140_c0_g1_i12.p1	T_ilisha_TRINITY_DN140_c0_g1_i12.p1 [329-359]		2	3536.9	1.769	1.964	1.308	3.074	0.739501	0.685449	0.999685	5.51694e-05	39.41	114.67	115.87	18.43	94.7	48.2	194	63.1	37.46	123.37	25.66		9.072e-06	9.319e-07	3.29	86.47
[K].LLAPTIEVDVK.[L]		0.0159208	0.00028245	1	1	13	T_ilisha_TRINITY_DN2693_c0_g1_i2.p1	T_ilisha_TRINITY_DN2693_c0_g1_i2.p1 [7370-7380]		0	1197.71	0.706	1.897	1.362	0.995	0.926955	0.602746	0.866705	0.997074	24.42	20.76	16.47	17.38	137	72.2	95.2	95.6	26.13	15.25	14.16	9.4	9.072e-06	0.0001217	1.81	52.65
[R].ILAQITGTENEPTQEADAGK.[K]		1.77716e-07	0.00028245	1	3	2	T_ilisha_TRINITY_DN2384_c1_g1_i5.p1	T_ilisha_TRINITY_DN2384_c1_g1_i5.p1 [163-182]		0	2086.03																					9.072e-06	2.809e-14	3.06
[K].ILASDKPYITVEELR.[R]		8.72337e-08	0.00028245	1	2	78	T_ilisha_TRINITY_DN682_c0_g1_i9.p1	T_ilisha_TRINITY_DN682_c0_g1_i9.p1 [840-854]		0	1746.96	0.793	0.74	0.604	0.914	0.977882	0.869921	0.853234	0.960573	21	14.8	16.97	25.09	96.6	139.1	86	78.2	12.64	5.7	17.42	16.67	9.072e-06	7.036e-15	4.35	52.78
[K].ILASDKPYITVEELRR.[E]		2.79807e-05	0.00028245	1	2	32	T_ilisha_TRINITY_DN682_c0_g1_i9.p1	T_ilisha_TRINITY_DN682_c0_g1_i9.p1 [840-855]		1	1903.06	0.806	3.45	1.64	1.083	0.964503	0.0365255	0.816954	0.961407	75.44	72.77	69.34	76.54	130.9	64	105.5	99.6	43.56	57.25	62.52	34.18	9.072e-06	5.246e-10	1.55	49.67
[R].LLAYVDSAQEFIAHLEAMASSGK.[T]		6.0451e-06	0.00028245	1	1	9	T_ilisha_TRINITY_DN2653_c2_g1_i2.p1	T_ilisha_TRINITY_DN2653_c2_g1_i2.p1 [2919-2941]		0	2451.22	0.585	3.594	3.758	1.034	0.865959	0.278234	0.421271	0.997074	99.84	51.77	112.19	112.19	137.5	38.3	80.4	143.8	58.28	25.1	105.41	85.42	9.072e-06	2.673e-11	2.63	85.89
[R].LIDDHFLFDKPVSPLLTCAGMAR.[D]	1xCarbamidomethyl [C18]	1.79208e-09	0.00028245	2	2	118	T_ilisha_TRINITY_DN13955_c0_g1_i2.p1; T_ilisha_TRINITY_DN13955_c0_g2_i7.p1	T_ilisha_TRINITY_DN13955_c0_g1_i2.p1 [219-241]; T_ilisha_TRINITY_DN13955_c0_g2_i7.p1 [220-242]		0	2616.33	1.302	2.429	2.461	0.973	0.732814	0.278234	0.192634	0.997443	52.53	35.41	82.87	74.2	99.9	49.1	130.1	120.9	18.2	38.15	52.64	59.02	9.072e-06	6.305e-16	5.73	67.87
[R].LIDDHFLFDKPVSPLLTCAGMAR.[D]	1xCarbamidomethyl [C18]; 1xOxidation [M21]	2.03824e-05	0.00028245	2	2	21	T_ilisha_TRINITY_DN13955_c0_g1_i2.p1; T_ilisha_TRINITY_DN13955_c0_g2_i7.p1	T_ilisha_TRINITY_DN13955_c0_g1_i2.p1 [219-241]; T_ilisha_TRINITY_DN13955_c0_g2_i7.p1 [220-242]		0	2632.33	0.765	2.3	1.614	1.621	0.922793	0.455412	0.957234	0.314333	86.41	94.27	86.66	103.99	140.6	35.7	153.4	70.3	73.34	105.74	69.64	114.9	9.072e-06	2.838e-10	3.71	65.51
[R].LIDDMVAQVLK.[S]		0.000518247	0.00028245	1	3	52	T_ilisha_TRINITY_DN38718_c0_g2_i6.p1	T_ilisha_TRINITY_DN38718_c0_g2_i6.p1 [288-298]		0	1244.69	0.971	3.149	2.72	0.854	0.978236	0.371575	0.453701	0.881089	37.43	43.39	48.83	38.59	118.6	37.7	126.9	116.9	17.47	41.79	33.45	35.19	9.072e-06	1.536e-07	2.5	61.28
[R].ILAHITGTEYLQDPDEEALRK.[S]		0.0197551	0.00028245	2	3	5	T_ilisha_TRINITY_DN10350_c0_g1_i2.p1; T_ilisha_TRINITY_DN10350_c0_g1_i21.p2	T_ilisha_TRINITY_DN10350_c0_g1_i2.p1 [240-260]; T_ilisha_TRINITY_DN10350_c0_g1_i21.p2 [106-126]		1	2412.24																					9.072e-06	0.0001866	3.09
[K].ILDKPGAPTGPLR.[I]		0.0114487	0.00028245	1	1	11	T_ilisha_TRINITY_DN9784_c0_g2_i1.p1	T_ilisha_TRINITY_DN9784_c0_g2_i1.p1 [2469-2481]		0	1334.78	1.739	1.184	2.49	1.03	0.628361	0.981842	0.42533	0.997443	24.32	34.56	33.08	44.15	71.6	60.4	115.5	152.5	14.44	39.65	24.54	32.01	9.072e-06	6.407e-05	1.91	39.27
[K].IHSTTGDCDFGNFFSASCAPGADKDSK.[L]	2xCarbamidomethyl [C8; C18]	9.31797e-07	0.00028245	2	3	6	T_ilisha_TRINITY_DN10927_c1_g1_i34.p1; T_ilisha_TRINITY_DN10927_c1_g1_i28.p1	T_ilisha_TRINITY_DN10927_c1_g1_i34.p1 [514-540]; T_ilisha_TRINITY_DN10927_c1_g1_i28.p1 [4-30]		1	2892.22	0.497	1.024	0.639	0.939	0.595591	0.996911	0.726516	0.967716	39.05	6.93	49.44	49.41	125.5	122.5	73.6	78.3	39.46		21.06	44.74	9.072e-06	7.019e-13	3.48	51.43
[R].IHPIYDTPETLQVK.[A]		0.0148905	0.00028245	1	4	7	T_ilisha_TRINITY_DN5021_c0_g1_i1.p1	T_ilisha_TRINITY_DN5021_c0_g1_i1.p1 [740-753]		0	1653.88	2.49	0.644	1.391	1.369	0.446509	0.672269	0.982127	0.701227	53.25	61.02	40.89	45.69	66.3	70.5	165.1	98.1	44.3	39.57	29.09	50.49	9.072e-06	0.0001073	3.56	47.99
[R].LGSSEVEQVQLVVDGVK.[L]		5.76646e-09	0.00028245	1	2	232	T_ilisha_TRINITY_DN2144_c0_g1_i3.p2	T_ilisha_TRINITY_DN2144_c0_g1_i3.p2 [340-356]		0	1785.96	0.971	1.285	1.216	0.997	0.981564	0.902678	0.936603	0.997074	12.38	16.78	18.3	21.8	110.4	82.3	107.2	100.1	13.67	7.39	16.95	16.05	9.072e-06	6.305e-16	5.05	57.86
[R].LGTANFELNER.[E]		0.00228753	0.00028245	1	1	3	T_ilisha_TRINITY_DN2693_c0_g1_i10.p1	T_ilisha_TRINITY_DN2693_c0_g1_i10.p1 [12631-12641]		0	1263.63																					9.072e-06	2.772e-06	2.7
[R].LGTASHNVLVQVLDRPTPPR.[N]		0.000204551	0.00028245	1	1	17	T_ilisha_TRINITY_DN16005_c0_g2_i1.p1	T_ilisha_TRINITY_DN16005_c0_g2_i1.p1 [1676-1695]		0	2170.21	1.791	1.518	2.444	1.146	0.717073	0.915821	0.777007	0.950399	23.03	52.57	45.93	25.81	81.1	46.5	132.5	140	23.73	48.12	18.44	15.94	9.072e-06	2.514e-08	4.34	53.32
[R].LGTLVNTACR.[R]	1xCarbamidomethyl [C9]	0.0113312	0.00028245	1	1	8	T_ilisha_TRINITY_DN1620_c1_g1_i1.p1	T_ilisha_TRINITY_DN1620_c1_g1_i1.p1 [227-236]		0	1104.58	1.135	1.803	1.828	1.23	0.976663	0.741404	0.932646	0.898178	70.5	53.22	50.39	37.55	101.9	56.5	115.6	125.9	64.51	48.59	28.03	23.51	9.072e-06	6.249e-05	2.06	36.85
[KR].IGVAAQNCYK.[V]	1xCarbamidomethyl [C8]	0.000927077	0.00028245	2	5	89	T_ilisha_TRINITY_DN5428_c0_g1_i1.p1; T_ilisha_TRINITY_DN10727_c0_g1_i2.p1	T_ilisha_TRINITY_DN5428_c0_g1_i1.p1 [59-68]; T_ilisha_TRINITY_DN10727_c0_g1_i2.p1 [59-68]		0	1123.56	0.448	0.995	0.579	0.79	0.462859	0.999985	0.814971	0.596436	20.86	39.82	17.62	35.12	124.7	139	55.9	80.4	18.41	33.8	13.04	27.55	9.072e-06	4.788e-07	2.64	32.92
[K].IGVDEFAALIKP.[-]		5.76901e-06	0.00028245	1	1	131	T_ilisha_TRINITY_DN10771_c0_g1_i1.p3	T_ilisha_TRINITY_DN10771_c0_g1_i1.p3 [98-109]		0	1272.72	1.524	1.681	2.274	1.135	0.699598	0.524118	0.316292	0.83486	39.09	44.26	39.77	35.62	89.5	53.2	136.3	121	30.7	5	15.64	26.9	9.072e-06	2.448e-11	2.65	67.73
[K].IGVDEFAALVK.[A]		4.46556e-05	0.00028245	1	1	81	T_ilisha_TRINITY_DN10771_c0_g2_i1.p1	T_ilisha_TRINITY_DN10771_c0_g2_i1.p1 [98-108]		0	1161.65	4.428	4.843	23.15	1.417	0.00107845	0.00374798	1.14411e-10	0.156428	52.72	111.01	78.48	48.49	46.7	6.1	206	141.2	69.76	66.01	28.61	40.88	9.072e-06	1.307e-09	3.01	61.11
[K].IGVDEFAALVKA.[-]		0.00151028	0.00028245	1	1	12	T_ilisha_TRINITY_DN10771_c0_g2_i1.p1	T_ilisha_TRINITY_DN10771_c0_g2_i1.p1 [98-109]		1	1232.69	3.343	2.883	7.822	1.389	0.000304947	0.436353	0.000406579	0.220823	37.62	62.25	33.78	41.78	56.6	19.6	190.7	133.2	53.22	28.82	58.79	20.15	9.072e-06	1.227e-06	1.27	63.87
[K].IGVDEFVAMVK.[A]		1.99633e-05	0.00028245	1	1	192	T_ilisha_TRINITY_DN37439_c0_g1_i3.p1	T_ilisha_TRINITY_DN37439_c0_g1_i3.p1 [98-108]		0	1207.64	0.668	1.444	1.009	0.886	0.911927	0.767927	0.979524	0.925094	20.29	22.53	10.92	16.32	132	91.4	88.1	88.5	17.95	6.79	9.24	11.87	9.072e-06	2.73e-10	2.85	62.23
[K].IGVDEFVAMVK.[A]	1xOxidation [M9]	0.000130862	0.00028245	1	1	143	T_ilisha_TRINITY_DN37439_c0_g1_i3.p1	T_ilisha_TRINITY_DN37439_c0_g1_i3.p1 [98-108]		0	1223.63	1.418	0.843	0.09	2.645	0.773905	0.9557	6.43897e-06	2.07617e-08	133.21	46.03	66.76	142.35	128.4	129.6	130.4	11.6	79.55	28.81	103.14	137.24	9.072e-06	1.055e-08	2.81	54.24
[K].IGVDEFVAMVKA.[-]		0.00138991	0.00028245	1	1	3	T_ilisha_TRINITY_DN37439_c0_g1_i3.p1	T_ilisha_TRINITY_DN37439_c0_g1_i3.p1 [98-109]		1	1278.68	0.694	1.193	0.848	0.977	0.931838	0.965571	0.979252	0.997674	29.6	38.65	30.97	27.76	103.7	102	90	104.2	24.45	30.06	25.74	34.19	9.072e-06	1.047e-06	2.2	63.15
[R].LGYVLTCPSNLGTGLR.[A]	1xCarbamidomethyl [C7]	2.91089e-07	0.00028245	1	3	48	T_ilisha_TRINITY_DN13955_c0_g2_i7.p1	T_ilisha_TRINITY_DN13955_c0_g2_i7.p1 [310-325]		0	1720.91	0.97	1.36	1.379	1.04	0.977458	0.918	0.901607	0.977556	13.32	26.99	22.83	12.68	111.8	75.6	108.4	104.3	21.97	16.66	8.39	12.81	9.072e-06	7.291e-14	3.65	56.09
[K].IHSTTGDCDFGNFFSASCAPGADK.[D]	2xCarbamidomethyl [C8; C18]	0.00029271	0.00028245	2	3	6	T_ilisha_TRINITY_DN10927_c1_g1_i34.p1; T_ilisha_TRINITY_DN10927_c1_g1_i28.p1	T_ilisha_TRINITY_DN10927_c1_g1_i34.p1 [514-537]; T_ilisha_TRINITY_DN10927_c1_g1_i28.p1 [4-27]		0	2562.07	0.478	1.359	0.941	0.86	0.552152	0.947709	0.94087	0.913957	71.99	37.9	37.89	67.33	137.5	102.2	64.1	96.2	25.37	45.84	71.69	26.88	9.072e-06	5.082e-08	1.45	54.11
[K].LHADTEVVCGAPAIYLDFAR.[S]	1xCarbamidomethyl [C9]	5.92494e-13	0.00028245	1	2	196	T_ilisha_TRINITY_DN10727_c0_g1_i2.p1	T_ilisha_TRINITY_DN10727_c0_g1_i2.p1 [33-52]		0	2218.1	0.523	0.945	0.671	0.747	0.665188	0.996138	0.920324	0.39438	6.88	24.65	34.03	34.13	129.1	113.8	65.3	91.9	15.24	14.21	15.05	28.62	9.072e-06	6.305e-16	6.58	64.17
[K].IHESLDQMLTQVQAASAQLSPFTDTFATQVMEATAGLR.[A]		2.46795e-11	0.00028245	1	2	24	T_ilisha_TRINITY_DN36113_c0_g1_i1.p1	T_ilisha_TRINITY_DN36113_c0_g1_i1.p1 [66-103]		0	4107.02	0.33	2.087	1.883	0.322	0.0376973	0.567808	0.723613	1.31363e-05	88.02	21.09	21.21	73.94	141.2	67.7	46.6	144.5	42.8	32.36	69.99	29.52	9.072e-06	6.305e-16	4.43	86.96
[K].IHESLDQMLTQVQAASAQLSPFTDTFATQVMEATAGLR.[A]	1xOxidation [M]	1.06944e-11	0.00028245	1	2	43	T_ilisha_TRINITY_DN36113_c0_g1_i1.p1	T_ilisha_TRINITY_DN36113_c0_g1_i1.p1 [66-103]		0	4123.01	0.497	0.819	0.485	0.96	0.294451	0.95288	0.704457	0.97607	52.06	68.32	58.84	33.09	142.8	112.4	70.9	73.9	38.96	73.33	24.43	28.67	9.072e-06	6.305e-16	3.28	86.51
[K].IHESLDQMLTQVQAASAQLSPFTDTFATQVMEATAGLR.[A]	2xOxidation [M8; M31]	2.09758e-10	0.00028245	1	2	15	T_ilisha_TRINITY_DN36113_c0_g1_i1.p1	T_ilisha_TRINITY_DN36113_c0_g1_i1.p1 [66-103]		0	4139.01	1.043	0.841	0.902	1.023	0.977882	0.949579	0.969634	0.997443	12.31	40.34	61.3	25.08	94.2	112.1	97.6	96.1	11.79	59.88	4.97	23.74	9.072e-06	6.305e-16	3.71	81.11
[R].LHFFMPGFAPLTSR.[G]		0.000862076	0.00028245	2	12	2	T_ilisha_TRINITY_DN79_c0_g1_i29.p1; T_ilisha_TRINITY_DN79_c0_g1_i12.p1	T_ilisha_TRINITY_DN79_c0_g1_i29.p1 [105-118]; T_ilisha_TRINITY_DN79_c0_g1_i12.p1 [263-276]		0	1620.84	0.924	1.433	1.397	0.946	0.977882	0.915821	0.940609	0.968542	28.66	30.42	38.28	49.13	104.4	82	99	114.6	33.87	15.68	22.23	42.54	9.072e-06	4.145e-07	1.86	68.79
[R].LHFFMPGFAPLTSR.[G]	1xOxidation [M5]	0.000445791	0.00028245	2	12	6	T_ilisha_TRINITY_DN79_c0_g1_i29.p1; T_ilisha_TRINITY_DN79_c0_g1_i12.p1	T_ilisha_TRINITY_DN79_c0_g1_i29.p1 [105-118]; T_ilisha_TRINITY_DN79_c0_g1_i12.p1 [263-276]		0	1636.83	0.929	0.846	0.775	1.015	0.977882	0.965571	0.932646	0.997443	16.46	0	37.74	37.73	99.4	117.4	92.3	91			11.71	34.89	9.072e-06	1.144e-07	2.38	61
[R].IHFPLATYAPVISAEK.[A]		0.000250479	0.00028245	2	10	27	T_ilisha_TRINITY_DN2001_c0_g1_i10.p1; T_ilisha_TRINITY_DN2001_c0_g1_i2.p1	T_ilisha_TRINITY_DN2001_c0_g1_i10.p1 [265-280]; T_ilisha_TRINITY_DN2001_c0_g1_i2.p1 [265-280]		0	1756.96	1.392	1.286	1.422	1.206	0.925975	0.967133	0.973788	0.917528	19.81	53.34	62.91	24.09	90.5	70.4	126	113.1	26.3	55.29	11.24	24.09	9.072e-06	3.75e-08	2.22	61.89
[K].LHFSDINFVGTNPDLYTLSPVFPLQELK.[T]		0.00298034	0.00028245	2	2	4	T_ilisha_TRINITY_DN2653_c2_g1_i2.p1; T_ilisha_TRINITY_DN2653_c2_g1_i1.p1	T_ilisha_TRINITY_DN2653_c2_g1_i2.p1 [1757-1784]; T_ilisha_TRINITY_DN2653_c2_g1_i1.p1 [1757-1784]		0	3204.66	1.171	0.957	0.721	1.553	0.98009	0.965571	0.769658	0.557822	87	44.2	44.2	87.89	100.8	105.3	117.9	76	1.44	56.04	72.12		9.072e-06	4.636e-06	1.37	81.26
[K].IHLDVTGQMVSQNTIIVVAGNK.[L]		2.44848e-06	0.00028245	1	1	42	T_ilisha_TRINITY_DN39528_c0_g1_i2.p1	T_ilisha_TRINITY_DN39528_c0_g1_i2.p1 [124-145]		0	2337.26	1.38	0.634	0.927	0.944	0.882809	0.837814	0.979526	0.967716	106.15	22.42	73.38	94.97	73.8	116.4	101.9	107.9	28.22	7.01	86.82	73.33	9.072e-06	4.592e-12	2.52	12.96
[K].IHLDVTGQMVSQNTIIVVAGNK.[L]	1xOxidation [M9]	4.44243e-05	0.00028245	1	1	1	T_ilisha_TRINITY_DN39528_c0_g1_i2.p1	T_ilisha_TRINITY_DN39528_c0_g1_i2.p1 [124-145]		0	2353.25	1.443	0.239	1.144	0.301	0.952678	0.00223439	0.999685	8.77823e-06	0	0	0	0	35	146.7	50.5	167.8					9.072e-06	1.294e-09	3.41	54.74
[K].IHIMPDAMDVVLAR.[Q]		0.00288902	0.00028245	2	4	16	T_ilisha_TRINITY_DN4719_c0_g1_i9.p1; T_ilisha_TRINITY_DN4719_c0_g1_i4.p1	T_ilisha_TRINITY_DN4719_c0_g1_i9.p1 [1328-1341]; T_ilisha_TRINITY_DN4719_c0_g1_i4.p1 [241-254]		0	1580.83	2.133	1.273	1.872	1.435	0.28958	0.958428	0.761941	0.424528	43.58	28.88	27.23	44.54	77.7	61	147	114.2	27.04		41.6	25.55	9.072e-06	4.342e-06	3.06	61.7
[K].LHIPADMISHVVAK.[K]		0.000167914	0.00028245	1	4	11	T_ilisha_TRINITY_DN5021_c0_g1_i1.p1	T_ilisha_TRINITY_DN5021_c0_g1_i1.p1 [251-264]		0	1530.85	1.76	1.598	1.773	1.296	0.530133	0.868196	0.816954	0.700546	52.55	22.81	46.18	60.62	85.2	50.6	149.9	114.2	9.58	39.78	41.1	42.47	9.072e-06	1.718e-08	3.4	52.36
[R].LHPECGYNLVNSPHLKPAWVLDR.[A]	1xCarbamidomethyl [C5]	0.0016496	0.00028245	1	3	4	T_ilisha_TRINITY_DN699_c0_g1_i6.p1	T_ilisha_TRINITY_DN699_c0_g1_i6.p1 [231-253]		0	2715.38	0.194	2.965	1.854	0.311	0.000975515	0.211333	0.930588	7.39926e-06	72.19	72	71.78	71.98	185.4	62.5	36.1	116	50.67	73.57	70.81	10.55	9.072e-06	1.46e-06	1.66	55.8
[R].IHCGIPIEEEEEEPDTSIK.[G]	1xCarbamidomethyl [C3]	0.000689565	0.00028245	1	1	3	T_ilisha_TRINITY_DN2653_c2_g1_i2.p1	T_ilisha_TRINITY_DN2653_c2_g1_i2.p1 [2004-2022]		0	2225.03	1.464	0.725	1.136	0.966	0.741506	0.864632	0.955595	0.997074	11.43	9.8	27.28	23.09	78.1	107.7	114.3	99.9	4.23	14.96	17.59	14.69	9.072e-06	2.691e-07	2.86	40.82
[K].INLEAEQQDLGYFEHK.[F]		0.00368641	0.00028245	1	1	2	T_ilisha_TRINITY_DN734_c5_g1_i1.p1	T_ilisha_TRINITY_DN734_c5_g1_i1.p1 [104-119]		0	1933.93	0.83	0.787	0.479	1.238	0.952462	0.884946	0.453364	0.88964	33.41	26.36	34.38	34.36	94.6	137.6	96.8	71.1	39.83	24.84	14.55	34.28	9.072e-06	7.002e-06	2.59	54.14
[R].LNIIIVAEGAIDR.[QH]		4.20241e-06	0.00028245	1	6	110	T_ilisha_TRINITY_DN15999_c1_g1_i15.p1	T_ilisha_TRINITY_DN15999_c1_g1_i15.p1 [258-270]		0	1396.82	0.907	1.128	1.22	0.75	0.998506	0.98736	0.948675	0.519151	40.03	44.47	15.29	22.02	107	94.9	84.9	113.2	33.84	9.84	28.21	16.04	9.072e-06	1.311e-11	3.14	69.24
[K].INLPTDFVTADK.[F]		0.000371699	0.00028245	1	4	36	T_ilisha_TRINITY_DN27151_c0_g1_i3.p1	T_ilisha_TRINITY_DN27151_c0_g1_i3.p1 [280-291]		0	1333.7	1.134	0.945	0.979	1.138	0.944833	0.996138	0.986811	0.826563	21.02	6.55	9.82	16.46	92.8	98.2	112.2	96.8	9.25	12	15.65	8.11	9.072e-06	8.092e-08	2.67	55.58
[K].LTGAVLHHGNMK.[F]		0.00797508	0.00028245	1	1	5	T_ilisha_TRINITY_DN4921_c2_g1_i1.p1	T_ilisha_TRINITY_DN4921_c2_g1_i1.p1 [178-189]		0	1277.68	2.939	2.175	6.435	0.787	0.00315714	0.531409	0.0180589	0.639929	39.79	7.75	86.67	109.28	54.4	25	159.8	160.9		7.39	73.34	64.93	9.072e-06	3.158e-05	2.37	31.5
[K].LTGAVLHHGNMK.[F]	1xOxidation [M11]	0.0159208	0.00028245	1	1	6	T_ilisha_TRINITY_DN4921_c2_g1_i1.p1	T_ilisha_TRINITY_DN4921_c2_g1_i1.p1 [178-189]		0	1293.67	2.231	1.103	2.421	1.153	0.0165737	0.997456	0.486394	0.872533	27.27	33.41	32	32.85	63.2	57.3	140.9	138.7	12.74	86.25	54.11	14.9	9.072e-06	0.0001219	1.95	29.78
[K].LTGAVMHHGNMK.[F]		4.42646e-06	0.00028245	6	6	85	T_ilisha_TRINITY_DN1067_c0_g1_i17.p1; T_ilisha_TRINITY_DN581_c3_g1_i3.p1; T_ilisha_TRINITY_DN581_c3_g1_i13.p1; T_ilisha_TRINITY_DN1067_c0_g1_i11.p2; T_ilisha_TRINITY_DN1067_c0_g1_i13.p1; T_ilisha_TRINITY_DN1067_c0_g1_i4.p1	T_ilisha_TRINITY_DN1067_c0_g1_i17.p1 [247-258]; T_ilisha_TRINITY_DN581_c3_g1_i3.p1 [5-16]; T_ilisha_TRINITY_DN581_c3_g1_i13.p1 [5-16]; T_ilisha_TRINITY_DN1067_c0_g1_i11.p2 [78-89]; T_ilisha_TRINITY_DN1067_c0_g1_i13.p1 [248-259]; T_ilisha_TRINITY_DN1067_c0_g1_i4.p1 [175-186]		0	1295.63	1.449	2.76	4.368	0.972	0.752387	0.0260388	0.00799555	0.997443	85	86.72	105.62	97.04	80.2	33.3	141.3	145.3	68.93	40.21	70.84	86.82	9.072e-06	1.464e-11	3.92	30.28
[K].LTGAVMHHGNMK.[F]	1xOxidation [M]	6.20415e-06	0.00028245	6	6	24	T_ilisha_TRINITY_DN1067_c0_g1_i17.p1; T_ilisha_TRINITY_DN581_c3_g1_i3.p1; T_ilisha_TRINITY_DN581_c3_g1_i13.p1; T_ilisha_TRINITY_DN1067_c0_g1_i11.p2; T_ilisha_TRINITY_DN1067_c0_g1_i13.p1; T_ilisha_TRINITY_DN1067_c0_g1_i4.p1	T_ilisha_TRINITY_DN1067_c0_g1_i17.p1 [247-258]; T_ilisha_TRINITY_DN581_c3_g1_i3.p1 [5-16]; T_ilisha_TRINITY_DN581_c3_g1_i13.p1 [5-16]; T_ilisha_TRINITY_DN1067_c0_g1_i11.p2 [78-89]; T_ilisha_TRINITY_DN1067_c0_g1_i13.p1 [248-259]; T_ilisha_TRINITY_DN1067_c0_g1_i4.p1 [175-186]		0	1311.63	2.515	1.165	3.303	1.306	0.10287	0.984878	0.0489038	0.358147	80.86	82.16	103.37	63.18	50	42.9	195.4	111.7	43.39	76.27	34.9	64.4	9.072e-06	2.798e-11	3.73	28.91
[K].LTGAVMHHGNMK.[F]	2xOxidation [M6; M11]	0.00888952	0.00028245	6	6	8	T_ilisha_TRINITY_DN1067_c0_g1_i17.p1; T_ilisha_TRINITY_DN581_c3_g1_i3.p1; T_ilisha_TRINITY_DN581_c3_g1_i13.p1; T_ilisha_TRINITY_DN1067_c0_g1_i11.p2; T_ilisha_TRINITY_DN1067_c0_g1_i13.p1; T_ilisha_TRINITY_DN1067_c0_g1_i4.p1	T_ilisha_TRINITY_DN1067_c0_g1_i17.p1 [247-258]; T_ilisha_TRINITY_DN581_c3_g1_i3.p1 [5-16]; T_ilisha_TRINITY_DN581_c3_g1_i13.p1 [5-16]; T_ilisha_TRINITY_DN1067_c0_g1_i11.p2 [78-89]; T_ilisha_TRINITY_DN1067_c0_g1_i13.p1 [248-259]; T_ilisha_TRINITY_DN1067_c0_g1_i4.p1 [175-186]		0	1327.62	1.937	1.16	2.597	1.034	0.589517	0.993052	0.603372	0.997443	44.45	110.05	101.64	52.08	77.8	67.1	129.7	125.4	34.59	97.55	46.47	69.85	9.072e-06	3.886e-05	1.47	27.29
[K].ITGAYGLPAK.[Y]		0.00543762	0.00028245	1	2	9	T_ilisha_TRINITY_DN12744_c0_g1_i8.p1	T_ilisha_TRINITY_DN12744_c0_g1_i8.p1 [255-264]		0	990.562	0.606	1.121	0.897	0.77	0.717887	0.989818	0.969634	0.666117	6.67	12.99	24.36	25.81	116.5	104	71.1	108.4	14.09	20.94	11.19	11.45	9.072e-06	1.495e-05	1.75	39.07
[R].ITGYLVEALEK.[G]		0.00243447	0.00028245	1	1	7	T_ilisha_TRINITY_DN19148_c0_g1_i1.p1	T_ilisha_TRINITY_DN19148_c0_g1_i1.p1 [1011-1021]		0	1235.69	1.804	0.811	1.369	1.057	0.496012	0.951948	0.937743	0.979136	13.34	3.28	14.32	18.22	69.9	86.1	126.1	117.8	4.13	3.14	18.55	11.99	9.072e-06	3.134e-06	1.82	56.16
[R].ITGYIVEMQGK.[G]		0.00535378	0.00028245	1	1	3	T_ilisha_TRINITY_DN16005_c0_g2_i1.p1	T_ilisha_TRINITY_DN16005_c0_g2_i1.p1 [8338-8348]		0	1238.64	0.919	0.827	0.702	1.012	0.998506	0.949579	0.929493	0.997443	28.44	15.61	14.8	11.76	102	124	87	87.1	12.17	14.83	26.48	7.15	9.072e-06	1.442e-05	1.64	44
[K].LTHLTVEQWIVVLK.[L]		1.6499e-06	0.00028245	1	3	78	T_ilisha_TRINITY_DN1691_c0_g2_i2.p1	T_ilisha_TRINITY_DN1691_c0_g2_i2.p1 [277-290]		0	1678.99	0.843	1.336	0.923	1.212	0.987538	0.925643	0.999031	0.619712	38.04	32.61	41.02	48.98	126.2	87.1	106.4	80.4	23.92	23.34	37.12	44.37	9.072e-06	2.135e-12	4.11	69.92
[K].LTLAALVDGK.[S]		0.00231139	0.00028245	1	1	25	T_ilisha_TRINITY_DN40646_c0_g1_i3.p1	T_ilisha_TRINITY_DN40646_c0_g1_i3.p1 [257-266]		0	1000.6	0.727	1.828	1.995	0.734	0.911927	0.869921	0.740386	0.463655	39.45	32.77	25.17	25.3	101.3	70	100.3	128.4	29.63	21.08	25.65	15.84	9.072e-06	2.811e-06	1.29	56.81
[K].LTLDDKYKDNCDEK.[N]	1xCarbamidomethyl [C11]	4.49597e-06	0.00028245	1	1	12	T_ilisha_TRINITY_DN23_c0_g3_i1.p1	T_ilisha_TRINITY_DN23_c0_g3_i1.p1 [139-152]		2	1756.81	0.674	2.646	2.246	1.142	0.816344	0.529077	0.640264	0.925094	74.74	89.34	62.7	36.18	121.7	47.8	110.3	120.2	51.22	74.88	60.27	55.18	9.072e-06	1.504e-11	4.04	33.41
[K].LTILGRPGPPVGPIK.[F]		0.000462295	0.00028245	1	1	16	T_ilisha_TRINITY_DN16005_c0_g2_i1.p1	T_ilisha_TRINITY_DN16005_c0_g2_i1.p1 [2418-2432]		0	1514.94	1.867	2.706	3.897	0.965	0.732814	0.303894	0.310392	0.977556	37.75	29.1	39.73	42.83	85.5	31.6	159.7	123.2	12.25	65.29	34.47	43.65	9.072e-06	1.225e-07	3.04	53.9
[K].ITLPQLYK.[D]		0.0124335	0.00028245	1	1	44	T_ilisha_TRINITY_DN35779_c0_g1_i1.p1	T_ilisha_TRINITY_DN35779_c0_g1_i1.p1 [281-288]		0	975.587	0.976	0.968	0.839	1.135	0.975772	0.996138	0.98511	0.83486	18.03	9.55	8.21	15.67	98.6	104.6	109.5	87.3	8.88	7.99	11.44	7.46	9.072e-06	7.52e-05	1.46	53.26
[K].LTLSALVDGK.[N]		0.00201968	0.00028245	1	4	28	T_ilisha_TRINITY_DN40646_c0_g2_i2.p1	T_ilisha_TRINITY_DN40646_c0_g2_i2.p1 [289-298]		0	1016.6	0.703	2.026	2.459	0.668	0.888324	0.740336	0.547162	0.229445	40.04	22.22	28.88	23.39	112.2	55.4	96.2	136.2	24.93	9.72	27.72	27.8	9.072e-06	2.17e-06	1.99	54.2
[K].LTLSWEPPHIDGGSPITNYIVEK.[K]		0.00439694	0.00028245	1	1	1	T_ilisha_TRINITY_DN54044_c0_g1_i1.p1	T_ilisha_TRINITY_DN54044_c0_g1_i1.p1 [174-196]		0	2566.32																					9.072e-06	9.891e-06	2.94
[R].LTLTSDVISAFSK.[M]		0.000183414	0.00028245	1	3	27	T_ilisha_TRINITY_DN11917_c0_g1_i12.p1	T_ilisha_TRINITY_DN11917_c0_g1_i12.p1 [115-127]		0	1381.76	0.853	2.355	2.511	0.78	0.961576	0.446301	0.669206	0.688197	28.69	31.12	15.17	28.71	129.7	45.5	110.6	114.3	25.27	23.28	14.89	15.66	9.072e-06	2.047e-08	2.29	62.78
[R].LTMILAGANVIPLTPVAQDALR.[E]		8.15723e-05	0.00028245	1	1	10	T_ilisha_TRINITY_DN2693_c0_g1_i10.p1	T_ilisha_TRINITY_DN2693_c0_g1_i10.p1 [13215-13236]		0	2277.3	1.872	1.178	3.57	0.683	0.872137	0.997456	0.474965	0.519151	42.07	29.07	43.36	42.07	64.2	47.9	116.8	171.1	24.31	25.12	57.13	45.21	9.072e-06	4.21e-09	3.73	76.42
[K].ITNLEEGVGYEYR.[V]		0.000418858	0.00028245	1	1	5	T_ilisha_TRINITY_DN9784_c0_g2_i1.p1	T_ilisha_TRINITY_DN9784_c0_g2_i1.p1 [2238-2250]		0	1542.74	1.288	1.245	1.827	0.978	0.974451	0.987504	0.936603	0.979136	17.59	16.79	36.19	32.29	92.1	67.1	117.4	123.3	7.24	13.88	18.42	28.71	9.072e-06	1.019e-07	2.95	45.33
[K].LTNSENFDDYMR.[A]		4.26162e-05	0.00028245	1	1	18	T_ilisha_TRINITY_DN34606_c0_g1_i3.p2	T_ilisha_TRINITY_DN34606_c0_g1_i3.p2 [11-22]		0	1504.64	2.221	0.596	0.856	1.72	0.267627	0.773094	0.957234	0.141216	39.32	49.22	13.46	27.2	56.5	101.9	152.8	88.8	56.99	15.55	31.46	13.41	9.072e-06	1.187e-09	3.38	45.35
[K].LTNSENFDDYMR.[A]	1xOxidation [M11]	0.0048519	0.00028245	1	1	1	T_ilisha_TRINITY_DN34606_c0_g1_i3.p2	T_ilisha_TRINITY_DN34606_c0_g1_i3.p2 [11-22]		0	1520.63																					9.072e-06	1.199e-05	2.17
[K].LTNTAGEATADIGVIVLDKPGPPSGPVK.[I]		0.000903318	0.00028245	1	1	2	T_ilisha_TRINITY_DN16005_c1_g1_i1.p1	T_ilisha_TRINITY_DN16005_c1_g1_i1.p1 [2013-2040]		0	2717.47																					9.072e-06	4.512e-07	3.41
[K].LTPEELLLR.[W]		0.0128904	0.00028245	1	1	8	T_ilisha_TRINITY_DN3613_c2_g1_i10.p1	T_ilisha_TRINITY_DN3613_c2_g1_i10.p1 [263-271]		0	1083.64																					9.072e-06	8.028e-05	1.82
[R].LTPGSVIVFR.[V]		0.00382266	0.00028245	1	3	63	T_ilisha_TRINITY_DN699_c0_g1_i6.p1	T_ilisha_TRINITY_DN699_c0_g1_i6.p1 [837-846]		0	1088.65	0.775	1.223	1.054	0.95	0.964503	0.965571	0.961369	0.979136	10.78	10.84	3.79	4.33	119.7	91.2	92.1	97	8.3	8.28	4.22	6.51	9.072e-06	7.518e-06	1.8	54
[R].LTPIGDPTMVVEWLHDGKPLAAANR.[L]		3.0078e-08	0.00028245	3	3	40	T_ilisha_TRINITY_DN2693_c0_g1_i2.p1; T_ilisha_TRINITY_DN2693_c0_g1_i10.p1; T_ilisha_TRINITY_DN2693_c0_g1_i9.p1	T_ilisha_TRINITY_DN2693_c0_g1_i2.p1 [1146-1170]; T_ilisha_TRINITY_DN2693_c0_g1_i10.p1 [1146-1170]; T_ilisha_TRINITY_DN2693_c0_g1_i9.p1 [689-713]		0	2701.41	0.834	2.755	1.621	1.286	0.964503	0.288022	0.920324	0.773494	83.7	64.03	63.24	96.32	141.2	49.4	117.8	91.6	55.61	43.65	73.16	58.73	9.072e-06	1.113e-15	2.9	72.57
[R].LTPIGDPTMVVEWLHDGKPLAAANR.[L]	1xOxidation [M9]	0.000137124	0.00028245	3	3	7	T_ilisha_TRINITY_DN2693_c0_g1_i2.p1; T_ilisha_TRINITY_DN2693_c0_g1_i10.p1; T_ilisha_TRINITY_DN2693_c0_g1_i9.p1	T_ilisha_TRINITY_DN2693_c0_g1_i2.p1 [1146-1170]; T_ilisha_TRINITY_DN2693_c0_g1_i10.p1 [1146-1170]; T_ilisha_TRINITY_DN2693_c0_g1_i9.p1 [689-713]		0	2717.41	0.879	0.908	0.821	0.922	0.964503	0.946801	0.866705	0.970813	53	83.78	88.14	87.1	104.2	114.8	86.9	94.2	67.9	36.26	62.84	84.73	9.072e-06	1.157e-08	2.77	68.54
[K].ITFVDNTPNLQILR.[T]		9.88563e-05	0.00028245	3	3	6	T_ilisha_TRINITY_DN2693_c0_g1_i6.p1; T_ilisha_TRINITY_DN2693_c0_g1_i2.p1; T_ilisha_TRINITY_DN2693_c0_g1_i10.p1	T_ilisha_TRINITY_DN2693_c0_g1_i6.p1 [3111-3124]; T_ilisha_TRINITY_DN2693_c0_g1_i2.p1 [3111-3124]; T_ilisha_TRINITY_DN2693_c0_g1_i10.p1 [3111-3124]		0	1643.91	0.01	1.794	0.906	0.01	1.60285e-16	0.696047	0.979526	2.8635e-16		2.29	2.29		193.9	108.1		98		2.18			9.072e-06	6.145e-09	1.89	61.95
[K].LTFTNPEAADLGIYSVAVTDTDGVSSSHK.[L]		2.71532e-09	0.00028245	2	6	52	T_ilisha_TRINITY_DN10895_c1_g1_i8.p1; T_ilisha_TRINITY_DN10895_c1_g1_i7.p1	T_ilisha_TRINITY_DN10895_c1_g1_i8.p1 [815-843]; T_ilisha_TRINITY_DN10895_c1_g1_i7.p1 [938-966]		0	2995.45	1.021	0.653	0.6	1.126	0.964503	0.82257	0.844905	0.941575	12.61	10.24	9.27	6.5	91.9	136.6	89.6	82	9.8	9.02	5.68	4.5	9.072e-06	6.305e-16	6.49	63.86
[K].LTFDTTFSPNTGK.[K]		0.0204773	0.00028245	2	6	1	T_ilisha_TRINITY_DN40646_c0_g1_i3.p1; T_ilisha_TRINITY_DN5166_c0_g1_i3.p1	T_ilisha_TRINITY_DN40646_c0_g1_i3.p1 [97-109]; T_ilisha_TRINITY_DN5166_c0_g1_i3.p1 [94-106]		0	1428.7																					9.072e-06	0.0002004	2.07
[K].ITFAQCGDLIR.[A]	1xCarbamidomethyl [C6]	0.00287408	0.00028245	1	1	1	T_ilisha_TRINITY_DN1964_c0_g1_i4.p2	T_ilisha_TRINITY_DN1964_c0_g1_i4.p2 [63-73]		0	1293.66	3.653	0.302	0.492	2.239	0.00796039	0.104303	0.609934	0.00295977	92.25	135.77	27.22	48.93	41.7	138.1	152.2	68	95.51		52.09	25.54	9.072e-06	4.331e-06	1.8	49.88
[R].ISNRPAFMPSEGK.[M]		0.00042765	0.00028245	2	6	41	T_ilisha_TRINITY_DN682_c0_g1_i9.p1; T_ilisha_TRINITY_DN682_c0_g1_i8.p1	T_ilisha_TRINITY_DN682_c0_g1_i9.p1 [357-369]; T_ilisha_TRINITY_DN682_c0_g1_i8.p1 [357-369]		0	1433.72	0.863	1.346	0.856	1.451	0.993051	0.923091	0.986811	0.116262	59.76	53.71	41.11	41.11	86.8	101.1	125.6	86.5	48.45	36.43	38.35	49.94	9.072e-06	1.062e-07	2.7	39.1
[R].LSNRPAFMPSEGK.[M]	1xOxidation [M8]	0.00543762	0.00028245	2	6	36	T_ilisha_TRINITY_DN682_c0_g1_i9.p1; T_ilisha_TRINITY_DN682_c0_g1_i8.p1	T_ilisha_TRINITY_DN682_c0_g1_i9.p1 [357-369]; T_ilisha_TRINITY_DN682_c0_g1_i8.p1 [357-369]		0	1449.72	1.132	0.56	0.519	1.17	0.895149	0.614539	0.690198	0.789741	111.13	63.52	84.33	121.2	83.4	148.9	90.4	77.3	76.38	19.52	65.1	89.48	9.072e-06	1.489e-05	2.75	33.59
[K].LSPYTLGALIAMYEHK.[I]		2.42318e-06	0.00028245	1	3	56	T_ilisha_TRINITY_DN15282_c0_g1_i44.p1	T_ilisha_TRINITY_DN15282_c0_g1_i44.p1 [481-496]		0	1806.95	0.675	1.556	1.13	1.047	0.913865	0.842022	0.948249	0.967716	61.73	67.75	77.19	55.44	119.8	74.8	105.1	100.3	52.82	53.17	34.91	59.62	9.072e-06	4.516e-12	4.04	75.35
[K].LSPYTLGALIAMYEHK.[I]	1xOxidation [M12]	0.000349241	0.00028245	1	3	17	T_ilisha_TRINITY_DN15282_c0_g1_i44.p1	T_ilisha_TRINITY_DN15282_c0_g1_i44.p1 [481-496]		0	1822.94	1.061	0.799	0.686	1.127	0.944833	0.937306	0.928276	0.938304	31.07	27.55	47.34	40.7	103.1	129	88.3	79.6	22.19	35.38	24.78	34.58	9.072e-06	7.149e-08	2.51	71.78
[K].LSQENIMDLENDK.[Q]		4.72813e-05	0.00028245	1	1	73	T_ilisha_TRINITY_DN4819_c2_g1_i1.p1	T_ilisha_TRINITY_DN4819_c2_g1_i1.p1 [33-45]		0	1548.72	1.015	1.311	1.7	0.897	0.958125	0.934709	0.664491	0.949038	45.59	39.45	34.73	11.68	85.5	74.5	113.5	126.6	24.82	30.74	15.88	5.02	9.072e-06	1.456e-09	3.98	59.66
[K].LSQENIMDLENDK.[Q]	1xOxidation [M7]	0.00191754	0.00028245	1	1	2	T_ilisha_TRINITY_DN4819_c2_g1_i1.p1	T_ilisha_TRINITY_DN4819_c2_g1_i1.p1 [33-45]		0	1564.72	100		100	0.204	1.60285e-16		1.43723e-16	7.73965e-11				25.24			67.8	332.2			23.73		9.072e-06	1.958e-06	2.82	42.46
[K].LSQENIMDLENDKQQSEEK.[L]		0.00191754	0.00028245	1	1	2	T_ilisha_TRINITY_DN4819_c2_g1_i1.p1	T_ilisha_TRINITY_DN4819_c2_g1_i1.p1 [33-51]		1	2278.05																					9.072e-06	1.96e-06	3.19
[K].LSTCDMCEIAR.[N]	2xCarbamidomethyl [C4; C7]	0.00065808	0.00028245	1	3	27	T_ilisha_TRINITY_DN1835_c1_g1_i21.p1	T_ilisha_TRINITY_DN1835_c1_g1_i21.p1 [665-675]		0	1355.58	0.875	1.467	1.226	1.026	0.983156	0.950635	0.95983	0.997074	47.51	39.43	47.58	37.22	113.3	76.3	99.1	111.3	33.69	24.33	29.64	33.47	9.072e-06	2.443e-07	2.29	41.88
[K].LSTFNANFNLLK.[T]		0.0202683	0.00028245	1	2	3	T_ilisha_TRINITY_DN1390_c1_g1_i1.p1	T_ilisha_TRINITY_DN1390_c1_g1_i1.p1 [227-238]		0	1381.75	0.97	1.177	1.171	0.962	0.977882	0.996138	0.979524	0.977556	10.4	17.36	20.75	23.23	101.7	83.2	105.5	109.7	6.24	18.03	7.99	17.19	9.072e-06	0.0001949	1.08	60.58
[K].ISTLIEGLEYQFR.[V]		0.000335028	0.00028245	1	1	8	T_ilisha_TRINITY_DN54044_c0_g1_i1.p1	T_ilisha_TRINITY_DN54044_c0_g1_i1.p1 [1691-1703]		0	1568.83	3.48	1.293	4.297	1.516	0.371696	0.994222	0.319355	0.488806	13.32	4.35	8.88	49.09	46.3	35.8	164.1	153.8	33.21		26.59	35.73	9.072e-06	6.557e-08	2.6	66.84
[K].LSVEALNSLDGEFK.[G]		1.29925e-06	0.00028245	1	1	266	T_ilisha_TRINITY_DN241697_c0_g1_i1.p2	T_ilisha_TRINITY_DN241697_c0_g1_i1.p2 [157-170]		0	1521.78	0.975	1.169	1.046	1.017	0.981564	0.951948	0.969634	0.979136	5.09	5.14	14.24	27.24	109.3	92.2	108.4	90.1	7.65	5.5	9.89	16.44	9.072e-06	1.34e-12	3.43	59.25
[K].LSVEALNSLDGEFKGK.[Y]		9.15937e-06	0.00028245	1	1	58	T_ilisha_TRINITY_DN241697_c0_g1_i1.p2	T_ilisha_TRINITY_DN241697_c0_g1_i1.p2 [157-172]		1	1706.9	0.786	14.714	12.504	3.21	0.956973	6.53549e-08	4.22333e-05	2.00715e-08	83.03	53.17	34.62	110.21	152.8	10.4	107	129.9	70.6	4.94	104.91	69.6	9.072e-06	6.005e-11	4.53	55.72
[K].LTPNQNQLVEK.[L]		0.00765188	0.00028245	2	2	7	T_ilisha_TRINITY_DN2653_c2_g1_i2.p1; T_ilisha_TRINITY_DN2653_c2_g1_i1.p1	T_ilisha_TRINITY_DN2653_c2_g1_i2.p1 [976-986]; T_ilisha_TRINITY_DN2653_c2_g1_i1.p1 [976-986]		0	1283.7																					9.072e-06	2.895e-05	1.83
[K].ISVGDLVLSIDGITTDGMNHLEAQNK.[I]		2.61306e-11	0.00028245	1	2	68	T_ilisha_TRINITY_DN2384_c1_g1_i5.p1	T_ilisha_TRINITY_DN2384_c1_g1_i5.p1 [45-70]		0	2740.38	0.542	2.05	1.655	0.671	0.433179	0.758929	0.866705	0.230184	84.79	72.49	74.11	74.11	141	68.8	76.4	113.8	58.37	21.27	52.78	67.52	9.072e-06	6.305e-16	5.72	79.66
[R].LSVSPIRPVK.[S]		0.0128904	0.00028245	4	4	54	T_ilisha_TRINITY_DN88511_c0_g1_i1.p1; T_ilisha_TRINITY_DN2693_c0_g1_i6.p1; T_ilisha_TRINITY_DN2693_c0_g1_i2.p1; T_ilisha_TRINITY_DN2693_c0_g1_i10.p1	T_ilisha_TRINITY_DN88511_c0_g1_i1.p1 [132-141]; T_ilisha_TRINITY_DN2693_c0_g1_i6.p1 [303-312]; T_ilisha_TRINITY_DN2693_c0_g1_i2.p1 [303-312]; T_ilisha_TRINITY_DN2693_c0_g1_i10.p1 [303-312]		0	1095.69	0.966	1.108	0.893	1.074	0.977882	0.989755	0.988887	0.967716	16.43	3.22	10.41	17.11	108.8	98.3	105.1	87.8	3.26	2.54	14.68	15.9	9.072e-06	8.074e-05	1.76	40
[R].ISWALVTSK.[C]		0.0150446	0.00028245	1	1	4	T_ilisha_TRINITY_DN54044_c0_g1_i1.p1	T_ilisha_TRINITY_DN54044_c0_g1_i1.p1 [886-894]		0	1004.58	2.272	1.373	2.48	1.258	0.732814	0.984878	0.79329	0.874813	37.76	60.92	63.41	38.89	68.9	50.2	156.5	124.4	14.79	51.34	38.49	10.66	9.072e-06	0.0001089	1.65	52.18
[K].ITAYYVDMR.[E]		0.0116273	0.00028245	2	6	17	T_ilisha_TRINITY_DN10895_c1_g1_i8.p1; T_ilisha_TRINITY_DN10895_c1_g1_i7.p1	T_ilisha_TRINITY_DN10895_c1_g1_i8.p1 [589-597]; T_ilisha_TRINITY_DN10895_c1_g1_i7.p1 [712-720]		0	1131.55	1.328	0.864	0.977	1.124	0.662445	0.965571	0.982127	0.887056	7.93	28.58	18.44	12.95	81.1	112.1	109.4	97.4	15.99	12	3.69	10.48	9.072e-06	6.59e-05	1.64	45.23
[K].ITCTPDMAYGATGHPGVIPPNATLIFDVELLK.[L]	1xCarbamidomethyl [C3]	0.0199589	0.00028245	1	1	10	T_ilisha_TRINITY_DN1723_c0_g1_i10.p1	T_ilisha_TRINITY_DN1723_c0_g1_i10.p1 [75-106]		0	3411.73	0.628	1.71	2.311	0.456	0.854849	0.837814	0.837035	0.00971471	66.07	55.1	13.93	26.5	112.6	65.9	69.3	152.2	75.25	64.96	24.92	0.23	9.072e-06	0.0001893	1.72	79.53
[K].LTDIINSEHENVK.[Y]		0.0010179	0.00028245	1	1	9	T_ilisha_TRINITY_DN242287_c0_g1_i1.p1	T_ilisha_TRINITY_DN242287_c0_g1_i1.p1 [51-63]		0	1511.77	0.747	1.016	0.761	0.998	0.952678	0.996138	0.957234	0.997443	22.47	29.49	20.59	17.1	101.4	124.5	89.2	84.9	17.98	15.78	12.73	15.51	9.072e-06	5.695e-07	3.14	37.64
[K].ITDTTPSQLAILENANVLAR.[Y]		0.00384253	0.00028245	1	1	1	T_ilisha_TRINITY_DN2613_c0_g1_i2.p1	T_ilisha_TRINITY_DN2613_c0_g1_i2.p1 [18-37]		0	2140.16																					9.072e-06	7.564e-06	2.07
[K].LTEEPIAHR.[Y]		0.0123696	0.00028245	2	6	78	T_ilisha_TRINITY_DN10895_c1_g1_i8.p1; T_ilisha_TRINITY_DN10895_c1_g1_i7.p1	T_ilisha_TRINITY_DN10895_c1_g1_i8.p1 [709-717]; T_ilisha_TRINITY_DN10895_c1_g1_i7.p1 [832-840]		0	1065.57	1.461	0.86	0.876	1.641	0.743453	0.965185	0.986811	0.0163486	80.01	74.52	67.27	77.45	65.6	114.6	159	60.8	45.48	27.73	34.79	37.34	9.072e-06	7.472e-05	2.99	31.84
[R].ITEFVVPDLQTGVK.[Y]		0.00066495	0.00028245	1	1	10	T_ilisha_TRINITY_DN16005_c1_g1_i1.p1	T_ilisha_TRINITY_DN16005_c1_g1_i1.p1 [519-532]		0	1545.85	1.948	1.373	2.507	1.055	0.661632	0.959171	0.761941	0.997074	24.24	57.89	57.89	24.51	75.2	54.8	132.7	137.3	13.84	58.72	25.12	17.74	9.072e-06	2.489e-07	2.67	59.05
[R].LTEGEEYVFR.[A]		0.00110034	0.00028245	1	1	12	T_ilisha_TRINITY_DN2693_c0_g1_i10.p1	T_ilisha_TRINITY_DN2693_c0_g1_i10.p1 [11193-11202]		0	1242.6	1.967	0.858	2.049	0.996	0.596122	0.949618	0.697862	0.995152	21.45	60.78	75.84	51.06	65.3	77.3	128.5	128.9	22.31	59.28	11.48	39.11	9.072e-06	6.674e-07	2.04	44.92
[R].LTEGHEYEFR.[V]		0.0211169	0.00028245	1	1	6	T_ilisha_TRINITY_DN16005_c0_g2_i1.p1	T_ilisha_TRINITY_DN16005_c0_g2_i1.p1 [2488-2497]		0	1280.59	2.352	0.921	1.823	1.155	0.46497	0.949579	0.93391	0.958482	27.76	29.52	34.16	36.62	65.8	65.1	144.3	124.9	22.5	30.22	14.99	32.39	9.072e-06	0.0002114	1.83	35.8
[R].LTEGNEYIFR.[V]		0.00376367	0.00028245	1	1	10	T_ilisha_TRINITY_DN2693_c0_g1_i2.p1	T_ilisha_TRINITY_DN2693_c0_g1_i2.p1 [8226-8235]		0	1241.62	1.176	0.985	1.164	0.858	0.956098	0.996138	0.973921	0.874813	42.78	38.19	60.8	21.41	89.4	78.8	102.4	129.4	40.18	25.71	8.37	29.75	9.072e-06	7.284e-06	2.79	45.96
[K].ITETETQLEK.[K]		0.00765188	0.00028245	1	2	2	T_ilisha_TRINITY_DN18041_c0_g1_i7.p1	T_ilisha_TRINITY_DN18041_c0_g1_i7.p1 [389-398]		0	1191.61	0.262	0.536	0.01	100	0.0620759	0.648631	1.43723e-16	2.8635e-16	0	0			127.9	238.6	33.5						9.072e-06	2.909e-05	1.55	32.29
[K].ISVGDLVLSIDGITTDGMNHLEAQNK.[I]	1xOxidation [M18]	0.00218316	0.00028245	1	2	13	T_ilisha_TRINITY_DN2384_c1_g1_i5.p1	T_ilisha_TRINITY_DN2384_c1_g1_i5.p1 [45-70]		0	2756.38	0.608	1.111	0.78	0.889	0.775341	0.996138	0.863207	0.941575	27.31	31.35	51.28	39.28	124.6	112.2	75.7	87.5	5.97	26.32	26.69	41.34	9.072e-06	2.522e-06	2.13	73.66
[K].ITPTTPSSLAIK.[E]		0.000298855	0.00028245	1	4	326	T_ilisha_TRINITY_DN17121_c0_g1_i8.p2	T_ilisha_TRINITY_DN17121_c0_g1_i8.p2 [154-165]		0	1228.71	0.747	0.875	0.78	0.874	0.952462	0.965571	0.957234	0.898178	14.21	17.96	19.3	17.75	104.9	121.4	78.3	95.3	10.59	13.72	14.64	12.2	9.072e-06	5.278e-08	1.84	44.83
[K].ITPTTPSSLAIKENANVLAR.[Y]		1.28582e-06	0.00028245	1	4	7	T_ilisha_TRINITY_DN17121_c0_g1_i8.p2	T_ilisha_TRINITY_DN17121_c0_g1_i8.p2 [154-173]		1	2096.17	2.173	0.6	0.562	2.321	0.67212	0.541948	0.605284	0.00698804	44.82	63.28	70.45	39.63	69.3	115.4	150.5	64.8	56.11	77.03	48.53	42.81	9.072e-06	1.322e-12	4.12	50.52
[K].LTQFTVGSLEEGK.[E]		0.00131277	0.00028245	1	1	2	T_ilisha_TRINITY_DN16005_c0_g2_i1.p1	T_ilisha_TRINITY_DN16005_c0_g2_i1.p1 [6194-6206]		0	1408.73	2.553	0.723	2.518	0.855	0.651646	0.811845	0.734161	0.887056	10.1	0	39.96	49.4	47.5	65.7	121.3	165.5			26.34	39.93	9.072e-06	9.353e-07	2.12	49.63
[K].IVEFLQSMNEISAMTGDGVNDAPALK.[K]	1xOxidation [M8]	3.80144e-05	0.00028245	1	1	21	T_ilisha_TRINITY_DN43606_c0_g1_i1.p1	T_ilisha_TRINITY_DN43606_c0_g1_i1.p1 [93-118]		0	2766.33	0.914	0.766	0.594	1.229	0.998506	0.928549	0.857424	0.781442	20.89	45.3	34.81	23.78	100.1	130.7	91.5	77.7	16.49	33.96	24.18	17.48	9.072e-06	9.508e-10	2.44	72.54
[K].LVEGGSVVFECQIGGSPKPHIYWK.[K]	1xCarbamidomethyl [C11]	0.0135721	0.00028245	1	1	1	T_ilisha_TRINITY_DN2693_c0_g1_i9.p1	T_ilisha_TRINITY_DN2693_c0_g1_i9.p1 [94-117]		0	2687.37	0.779	100	100	2.049	0.937943	1.61286e-16	1.43723e-16	0.0813617	33.69			37.16	185.3		144.3	70.4	13.8		34.38		9.072e-06	8.907e-05	3.06	56.36
[R].IVEKPGPPTEVK.[V]		0.00424027	0.00028245	1	1	53	T_ilisha_TRINITY_DN39528_c0_g1_i2.p1	T_ilisha_TRINITY_DN39528_c0_g1_i2.p1 [519-530]		0	1293.74	0.934	0.936	0.998	0.803	0.988192	0.990168	0.979526	0.645369	25.38	12.26	4.98	15.15	99.8	106.7	85.9	107.6	12.43	6.18	19.54	6.29	9.072e-06	9.231e-06	1.63	33.16
[K].IVEPLEDNETQEK.[K]		0.000371699	0.00028245	3	3	4	T_ilisha_TRINITY_DN2693_c0_g1_i6.p1; T_ilisha_TRINITY_DN2693_c0_g1_i2.p1; T_ilisha_TRINITY_DN2693_c0_g1_i10.p1	T_ilisha_TRINITY_DN2693_c0_g1_i6.p1 [4834-4846]; T_ilisha_TRINITY_DN2693_c0_g1_i2.p1 [4834-4846]; T_ilisha_TRINITY_DN2693_c0_g1_i10.p1 [4834-4846]		0	1543.75	2.239	0.606	1.324	1.089	0.712771	0.587947	0.999031	0.979136	27.84	19.36	45.49	56.01	55.2	88.6	123.6	132.6	8.35	18.8	24.12	39.59	9.072e-06	8.072e-08	2.03	37.95
[K].IVEYLQSYDEITAMTGDGVNDAPALK.[K]		0.0060623	0.00028245	1	1	2	T_ilisha_TRINITY_DN41805_c0_g1_i2.p1	T_ilisha_TRINITY_DN41805_c0_g1_i2.p1 [205-230]		0	2813.35																					9.072e-06	1.847e-05	1.31
[K].LVFPISDMTVDEGECVK.[F]	1xCarbamidomethyl [C15]	5.03221e-05	0.00028245	3	3	12	T_ilisha_TRINITY_DN2693_c0_g1_i6.p1; T_ilisha_TRINITY_DN2693_c0_g1_i2.p1; T_ilisha_TRINITY_DN2693_c0_g1_i10.p1	T_ilisha_TRINITY_DN2693_c0_g1_i6.p1 [2766-2782]; T_ilisha_TRINITY_DN2693_c0_g1_i2.p1 [2766-2782]; T_ilisha_TRINITY_DN2693_c0_g1_i10.p1 [2766-2782]		0	1938.92	0.731	1.473	1.266	0.717	0.888324	0.918963	0.999685	0.56741	49.66	40.88	20.52	50.46	132.8	90.1	73.9	103.1	36.57	17.46	54.09	17.18	9.072e-06	1.641e-09	2.73	62.69
[R].IVGFADAATNPIDFPIAPAFAVPK.[A]		0.00028373	0.00028245	1	2	13	T_ilisha_TRINITY_DN7682_c0_g1_i5.p1	T_ilisha_TRINITY_DN7682_c0_g1_i5.p1 [307-330]		0	2442.31	0.616	4.112	3.726	0.778	0.865959	0.123285	0.45091	0.804011	34.28	49.97	30.16	72.3	146.8	37.9	73.9	141.4	31.1	46.02	30.37	35.53	9.072e-06	4.747e-08	2.43	78.59
[R].LVLADLTTGDVLNVR.[V]		2.16933e-05	0.00028245	1	3	24	T_ilisha_TRINITY_DN7085_c0_g1_i5.p1	T_ilisha_TRINITY_DN7085_c0_g1_i5.p1 [181-195]		0	1598.91	0.807	18.328	6.454	2.228	0.960551	3.52433e-08	0.0487028	0.00610329	32.22	30.46	42.91	89.67	180.2	9.1	145.4	65.3	16.84	26.6	65	34.59	9.072e-06	3.203e-10	4.57	65.86
[K].IVIAWEPVTDHGGADVTHYIAEK.[R]		0.000596251	0.00028245	1	1	3	T_ilisha_TRINITY_DN2693_c0_g1_i10.p1	T_ilisha_TRINITY_DN2693_c0_g1_i10.p1 [8273-8295]		0	2521.27	1.213	1.475	2.02	1.298	0.974451	0.928515	0.878875	0.781858	45.24	97.47	107.41	68.17	108.9	57.1	132.2	101.8	53.99	106.67	12.58	54.3	9.072e-06	2.021e-07	3.18	58.39
[R].LVLEVAQHLGENSVR.[T]		8.08588e-06	0.00028245	1	4	69	T_ilisha_TRINITY_DN44830_c2_g1_i4.p1	T_ilisha_TRINITY_DN44830_c2_g1_i4.p1 [85-99]		0	1663.91	0.799	2.302	2.044	0.973	0.975772	0.339857	0.491418	0.997443	22.39	24.18	20.81	25.43	133	57.8	106.2	103	30.56	18.47	21.79	14.12	9.072e-06	4.721e-11	3	51.21
[K].IVIGMDVAASEFFK.[G]		8.51696e-06	0.00028245	1	1	84	T_ilisha_TRINITY_DN7058_c0_g1_i2.p1	T_ilisha_TRINITY_DN7058_c0_g1_i2.p1 [240-253]		0	1526.79	0.745	0.751	0.74	0.742	0.922793	0.925643	0.948249	0.454606	21.48	33.33	35.42	17.96	98	118.3	82.6	101.1	18.2	40.72	24.88	19.04	9.072e-06	5.181e-11	3.08	69.25
[R].LVIGQNGIMSTPAVSCVIR.[K]	1xCarbamidomethyl [C16]	8.49973e-08	0.00028245	1	4	40	T_ilisha_TRINITY_DN2760_c0_g1_i1.p1	T_ilisha_TRINITY_DN2760_c0_g1_i1.p1 [86-104]		0	2015.08	0.517	1.022	0.973	0.433	0.522339	0.993052	0.989167	0.0014349	63.76	83.71	20.27	69.72	120.3	117.7	49	113.1	59.28	38.7	63.59	8.96	9.072e-06	6.68e-15	4.81	61.08
[K].IVEFLQGFDEITAMTGDGVNDAPALKK.[A]	1xOxidation [M14]	0.00210529	0.00028245	2	5	25	T_ilisha_TRINITY_DN139259_c0_g1_i1.p1; T_ilisha_TRINITY_DN1691_c0_g2_i19.p1	T_ilisha_TRINITY_DN139259_c0_g1_i1.p1 [54-80]; T_ilisha_TRINITY_DN1691_c0_g2_i19.p1 [684-710]		1	2895.44	0.701	5.63	1.479	1.672	0.875348	0.0213485	0.973788	0.24185	88.41	74.89	111.56	112.95	212.9	37.8	93.4	55.9	55.63	26.18	66.88	109.25	9.072e-06	2.357e-06	2.89	67.77
[R].LVIGQNGIMSTPAVSCVIR.[K]	1xCarbamidomethyl [C16]; 1xOxidation [M9]	3.82732e-06	0.00028245	1	4	7	T_ilisha_TRINITY_DN2760_c0_g1_i1.p1	T_ilisha_TRINITY_DN2760_c0_g1_i1.p1 [86-104]		0	2031.07	0.487	0.616	0.411	0.851	0.577539	0.806077	0.496856	0.898178	69.98	27.91	48.78	77.63	113.5	162.7	48.2	75.7	29.5	24.22	73.73	49.4	9.072e-06	1.103e-11	3.72	55.22
[R].IVLGTMGEK.[M]	1xOxidation [M6]	0.010817	0.00028245	1	1	48	T_ilisha_TRINITY_DN420_c0_g1_i1.p1	T_ilisha_TRINITY_DN420_c0_g1_i1.p1 [118-126]		0	963.518	1.22	0.575	0.59	0.836	0.913155	0.502373	0.828774	0.784573	81.38	59.87	85.18	98.39	87.1	150.2	74.1	88.6	64.95	29.69	73.62	83.52	9.072e-06	5.722e-05	1.76	33.76
[R].LVLLLIEPNVFKEPEEQPAITAGEAGPGK.[E]		0.00056023	0.00028245	1	1	3	T_ilisha_TRINITY_DN2653_c2_g1_i2.p1	T_ilisha_TRINITY_DN2653_c2_g1_i2.p1 [1837-1865]		1	3059.67	0.694	1.869	1.076	1.123	0.917574	0.884253	0.955595	0.967716	31.09	39.08	49.35	33.23	133.5	71.4	92.6	102.4	9.37	29.78	25.92	34.58	9.072e-06	1.782e-07	1.79	73.98
[K].LVINGQAITVYSERDPANIK.[W]		0.0104871	0.00028245	1	1	4	T_ilisha_TRINITY_DN243417_c0_g1_i1.p1	T_ilisha_TRINITY_DN243417_c0_g1_i1.p1 [65-84]		1	2201.19	1.605	0.951	1.081	1.616	0.881366	0.964851	0.966355	0.272547	46.51	57.73	25.27	19.67	110	74.4	129.2	86.4	41.28	30.61	21.68	20.58	9.072e-06	5.399e-05	2.6	53.47
[K].IVLSQLYNGQLLETISGK.[F]		0.00344612	0.00028245	1	3	1	T_ilisha_TRINITY_DN23369_c0_g1_i1.p1	T_ilisha_TRINITY_DN23369_c0_g1_i1.p1 [438-455]		0	1976.11																					9.072e-06	6.164e-06	2.01
[R].IVLSTLGEK.[M]		0.0043291	0.00028245	1	1	148	T_ilisha_TRINITY_DN143023_c0_g1_i1.p1	T_ilisha_TRINITY_DN143023_c0_g1_i1.p1 [155-163]		0	959.577	0.794	0.783	0.602	0.979	0.969955	0.915821	0.844728	0.998411	7.29	16.09	18.11	13.99	107.7	129.7	84.4	78.1	11.66	14.73	11.78	10.96	9.072e-06	9.596e-06	1.77	43.07
[K].IVLTCEVTDPNVQVK.[W]	1xCarbamidomethyl [C5]	1.52623e-06	0.00028245	1	1	59	T_ilisha_TRINITY_DN50179_c0_g1_i1.p1	T_ilisha_TRINITY_DN50179_c0_g1_i1.p1 [58-72]		0	1714.9	1.073	0.83	1.049	0.798	0.937943	0.950635	0.968998	0.716917	51.68	12.59	24.22	79.34	85.1	109.1	91.3	114.5	19.18	4.95	90.41	58.94	9.072e-06	1.84e-12	3.84	49.17
[K].LVIVEGELER.[T]		0.000857611	0.00028245	1	5	589	T_ilisha_TRINITY_DN524_c0_g1_i12.p1	T_ilisha_TRINITY_DN524_c0_g1_i12.p1 [133-142]		0	1156.66	0.809	1.318	1.165	0.912	0.975772	0.887654	0.948249	0.958686	10	15.83	23.46	20.89	112.8	82.9	97.4	106.8	7.41	23.92	8.33	18.32	9.072e-06	4.104e-07	2.53	47.89
[K].LVIVEGELERTEER.[A]		7.72882e-07	0.00028245	1	5	108	T_ilisha_TRINITY_DN524_c0_g1_i12.p1	T_ilisha_TRINITY_DN524_c0_g1_i12.p1 [133-146]		1	1671.89	1.834	3.078	3.211	1.575	0.472109	0.0703126	0.0842593	0.034086	83.28	75.07	82.28	91.99	91.7	33.3	168.2	106.8	39.68	75.49	67.61	44.57	9.072e-06	4.891e-13	4.03	46.68
[K].LVIYDCALDDSR.[T]	1xCarbamidomethyl [C6]	0.0115079	0.00028245	1	1	3	T_ilisha_TRINITY_DN87453_c0_g1_i1.p1	T_ilisha_TRINITY_DN87453_c0_g1_i1.p1 [65-76]		0	1439.68	1.432	0.828	1.224	0.943	0.950316	0.905345	0.999031	0.967716	19.58	21.07	23.34	20.88	78.2	94.4	111.9	115.6	4.59	17.36	16.68	12.78	9.072e-06	6.45e-05	2.05	48.91
[K].LVNELTEFAK.[T]		0.000464702	0.00028245	1	1	137	BSA	BSA [42-51]		0	1163.63	1.101	0.737	0.682	1.193	0.952462	0.882765	0.926313	0.671732	31.36	24.82	37.88	37.29	85.9	131.4	93.8	88.9	23.22	22.44	35.15	32.57	9.072e-06	1.245e-07	2.32	50.44
[K].IVPNVLLEQGK.[A]		0.00398454	0.00028245	1	4	14	T_ilisha_TRINITY_DN433_c0_g1_i3.p1	T_ilisha_TRINITY_DN433_c0_g1_i3.p1 [426-436]		0	1209.72	0.808	1.991	1.787	0.924	0.963879	0.757723	0.777007	0.960573	31.76	17.45	20.77	12.17	131.7	60.4	99.8	108	24.28	24.69	11.37	6.05	9.072e-06	8.174e-06	1.99	49.66
[K].LVPPIVEVDVK.[L]		0.00133337	0.00028245	1	1	19	T_ilisha_TRINITY_DN16005_c0_g2_i1.p1	T_ilisha_TRINITY_DN16005_c0_g2_i1.p1 [3713-3723]		0	1207.73	1.606	1.842	3.668	1.173	0.849815	0.757723	0.427008	0.938304	10.42	92.87	92.87	49.82	78.6	42.7	122	156.6	4.71	94.59	37.58	24.57	9.072e-06	9.63e-07	2.31	56.29
[R].IVLGTMGEK.[M]		0.0063844	0.00028245	1	1	121	T_ilisha_TRINITY_DN420_c0_g1_i1.p1	T_ilisha_TRINITY_DN420_c0_g1_i1.p1 [118-126]		0	947.523	0.849	0.87	0.831	0.974	0.983156	0.965571	0.96997	0.997443	12.05	21.51	21.51	20.55	102	117.2	83.4	97.4	4.62	18.62	10.46	14.68	9.072e-06	2.052e-05	1.82	40.02
[K].ISNGWQVEEADDWLR.[Y]		9.23629e-08	0.00028245	1	1	104	T_ilisha_TRINITY_DN856_c3_g1_i3.p1	T_ilisha_TRINITY_DN856_c3_g1_i3.p1 [171-185]		0	1817.85	0.628	1.087	0.783	0.846	0.79837	0.996138	0.95983	0.857285	31.54	31.54	10.58	11.88	121.5	111.9	76.3	90.3	28.89	5.53	5.26	19.9	9.072e-06	7.854e-15	4.17	59.98
[K].IVEFLQGFDEITAMTGDGVNDAPALK.[K]	1xOxidation [M14]	2.59656e-07	0.00028245	2	5	272	T_ilisha_TRINITY_DN139259_c0_g1_i1.p1; T_ilisha_TRINITY_DN1691_c0_g2_i19.p1	T_ilisha_TRINITY_DN139259_c0_g1_i1.p1 [54-79]; T_ilisha_TRINITY_DN1691_c0_g2_i19.p1 [684-709]		0	2767.35	0.77	1.289	1.083	0.912	0.961576	0.902678	0.96537	0.958615	42.69	23.72	27.95	42.69	118	91.6	90.8	99.6	9.87	21.52	47.01	23.42	9.072e-06	5.857e-14	3.16	70.77
[K].IVDVPDPPENVK.[C]		0.019654	0.00028245	1	3	4	T_ilisha_TRINITY_DN10726_c0_g1_i6.p1	T_ilisha_TRINITY_DN10726_c0_g1_i6.p1 [590-601]		0	1321.7	0.279	100	100	0.714	0.0193113	1.61286e-16	1.43723e-16	0.558192	32.81			14.96	239.5		66.8	93.7	44.85			29	9.072e-06	0.0001846	1.74	43.15
[K].ITQLQTEMTAIVNHR.[I]		0.000696764	0.00028245	1	1	4	T_ilisha_TRINITY_DN2_c0_g1_i17.p1	T_ilisha_TRINITY_DN2_c0_g1_i17.p1 [1017-1031]		0	1754.92	0.01	1.44	0.23	0.01	1.60285e-16	0.923091	0.0276918	2.8635e-16		0	0		215.7	149.8		34.5					9.072e-06	2.731e-07	3.81	55.34
[K].LTSDGITGAFK.[G]		0.000753205	0.00028245	1	1	69	T_ilisha_TRINITY_DN1465_c1_g1_i1.p1	T_ilisha_TRINITY_DN1465_c1_g1_i1.p1 [175-185]		0	1109.58	1.117	0.852	0.706	1.192	0.911927	0.954868	0.939272	0.733415	41.34	42.16	36.51	29.3	102.2	119.9	96.7	81.1	20.77	38.67	37.39	17.51	9.072e-06	3.183e-07	3.51	44.62
[K].ITSGMFDER.[Y]		0.00700771	0.00028245	1	2	64	T_ilisha_TRINITY_DN13955_c0_g2_i7.p1	T_ilisha_TRINITY_DN13955_c0_g2_i7.p1 [149-157]		0	1055.48	1.115	1.701	2.329	0.913	0.922793	0.746371	0.225636	0.960365	28.82	35.12	32.69	28.69	91	66.2	121.2	121.6	18.48	24.79	17.75	24.34	9.072e-06	2.445e-05	2.12	39
[K].ITSGMFDER.[Y]	1xOxidation [M5]	0.0184799	0.00028245	1	2	34	T_ilisha_TRINITY_DN13955_c0_g2_i7.p1	T_ilisha_TRINITY_DN13955_c0_g2_i7.p1 [149-157]		0	1071.48	1.042	1.714	1.227	1.004	0.947715	0.698447	0.936603	0.988242	77.22	56.63	45.22	74.62	124.8	72.8	113.2	89.3	77.34	21.13	49.73	70.08	9.072e-06	0.0001631	1.53	33.41
[R].LTSPEIDIGADFK.[Q]		0.00726615	0.00028245	1	1	1	T_ilisha_TRINITY_DN54044_c0_g1_i1.p1	T_ilisha_TRINITY_DN54044_c0_g1_i1.p1 [1141-1153]		0	1405.72	0.626	1.188	1.214	0.69	0.855874	0.968815	0.940654	0.185101	52.99	39.63	37.08	72.06	112.1	94.3	79	114.5	57.84	14.05	23.14	50.91	9.072e-06	2.622e-05	2.39	56.53
[K].LTTLTSSVTEQILSHLFSQEELSANTELLQSHR.[E]		0.00157431	0.00028245	1	2	6	T_ilisha_TRINITY_DN49120_c0_g1_i1.p1	T_ilisha_TRINITY_DN49120_c0_g1_i1.p1 [186-218]		0	3712.9	0.644	1.898	1.434	0.945	0.909626	0.884946	0.992138	0.983358	44.84	48.85	6.4	30.04	111.7	76.1	103.1	109.1	41.45	22.95	36.58	1.73	9.072e-06	1.34e-06	1.99	84.38
[K].LTTPTYGDLNHLVSATMSGVTTCLR.[F]	1xCarbamidomethyl [C23]	0.000753205	0.00028245	1	11	11	T_ilisha_TRINITY_DN79_c0_g1_i12.p1	T_ilisha_TRINITY_DN79_c0_g1_i12.p1 [217-241]		0	2708.34	1.292	1.07	1.579	0.875	0.977882	0.993409	0.95983	0.913395	210.95	143.51	51.94	29.13	85.1	79.5	109.9	125.6	116.88	55.7	4.4	28.1	9.072e-06	3.169e-07	2.3	72.16
[K].ITVFSERDPANIK.[W]		1.43401e-06	0.00028245	1	3	227	T_ilisha_TRINITY_DN2492_c0_g1_i2.p1	T_ilisha_TRINITY_DN2492_c0_g1_i2.p1 [72-84]		1	1489.8	0.716	0.985	0.773	1.044	0.937943	0.999985	0.957234	0.967716	41.86	22.23	12.3	13.41	99.2	113.8	99	88	21.39	8	19.82	13.94	9.072e-06	1.623e-12	3.94	44.36
[K].LTVNDVSDTTCSLK.[W]	1xCarbamidomethyl [C11]	9.90154e-06	0.00028245	1	1	83	T_ilisha_TRINITY_DN39528_c0_g1_i2.p1	T_ilisha_TRINITY_DN39528_c0_g1_i2.p1 [333-346]		0	1552.75	0.881	0.987	0.983	0.904	0.999736	0.996138	0.979526	0.945571	16.3	14.38	19.74	20.34	97.3	104.8	94.9	103	13.28	5.38	13.63	14.91	9.072e-06	6.958e-11	3.7	43.33
[R].LTVPVIGVPTPFVIWK.[K]		0.00372484	0.00028245	1	1	13	T_ilisha_TRINITY_DN16005_c0_g2_i1.p1	T_ilisha_TRINITY_DN16005_c0_g2_i1.p1 [6259-6274]		0	1766.06	1.649	3.485	6.524	1.122	0.922793	0.321253	0.0481428	0.967716	48.35	144.21	110.52	67.4	96.4	23.1	159.1	121.4	20.25	107.77	36.3	58.57	9.072e-06	7.121e-06	1.85	83.44
[K].LTVQTIGILTPLK.[D]		0.00305864	0.00028245	4	4	28	T_ilisha_TRINITY_DN2693_c0_g1_i6.p1; T_ilisha_TRINITY_DN2693_c0_g1_i2.p1; T_ilisha_TRINITY_DN2693_c0_g1_i10.p1; T_ilisha_TRINITY_DN2693_c0_g1_i9.p1	T_ilisha_TRINITY_DN2693_c0_g1_i6.p1 [1863-1875]; T_ilisha_TRINITY_DN2693_c0_g1_i2.p1 [1863-1875]; T_ilisha_TRINITY_DN2693_c0_g1_i10.p1 [1863-1875]; T_ilisha_TRINITY_DN2693_c0_g1_i9.p1 [1406-1418]		0	1396.88	0.896	1.091	1.059	0.923	0.971437	0.996138	0.966945	0.951759	32.25	25.43	25.43	32.25	105.7	96.9	94.7	102.6	10.86	41.8	25.97	11.74	9.072e-06	4.86e-06	1.73	64.44
[R].LVAITLNTPELFQEWK.[D]		2.14691e-05	0.00028245	1	1	18	T_ilisha_TRINITY_DN32028_c0_g1_i2.p1	T_ilisha_TRINITY_DN32028_c0_g1_i2.p1 [303-318]		0	1902.04	0.526	1.51	1.087	0.643	0.743453	0.951948	0.957234	0.416337	98.86	52.71	44.41	86.27	122.6	89	64.5	123.9	51.32	33.41	87.39	41.84	9.072e-06	3.131e-10	3.36	74.35
[K].IVEFFQGYDEITAMTGDGVNDAPALK.[K]		0.00214944	0.00028245	1	1	2	T_ilisha_TRINITY_DN1691_c0_g2_i2.p1	T_ilisha_TRINITY_DN1691_c0_g2_i2.p1 [4-29]		0	2801.33																					9.072e-06	2.449e-06	2.95
[R].LVAITLNTPELFQEWKDNVK.[T]		0.0190581	0.00028245	1	1	2	T_ilisha_TRINITY_DN32028_c0_g1_i2.p1	T_ilisha_TRINITY_DN32028_c0_g1_i2.p1 [303-322]		1	2358.27	0.886	100	100	1.682	0.967414	1.61286e-16	1.43723e-16	0.342042	71.13			35.41	165.8		146.9	87.3	69.81		38.23	21.17	9.072e-06	0.0001737	2.41	72.95
[K].LVANMVVVPDLPNLPPEVMWFR.[D]		3.19111e-06	0.00028245	2	5	18	T_ilisha_TRINITY_DN10895_c1_g1_i8.p1; T_ilisha_TRINITY_DN10895_c1_g1_i7.p1	T_ilisha_TRINITY_DN10895_c1_g1_i8.p1 [267-288]; T_ilisha_TRINITY_DN10895_c1_g1_i7.p1 [267-288]		0	2536.35	0.357	1.652	1.419	0.416	0.260492	0.823614	0.979526	0.00631375	96.84	47.92	35.42	106.4	136.6	97.2	48.8	117.3	50.23	17.93	97.24	38.24	9.072e-06	7.709e-12	3.54	86.01
[K].LVANMVVVPDLPNLPPEVMWFR.[D]	1xOxidation [M]	0.000590091	0.00028245	2	5	22	T_ilisha_TRINITY_DN10895_c1_g1_i8.p1; T_ilisha_TRINITY_DN10895_c1_g1_i7.p1	T_ilisha_TRINITY_DN10895_c1_g1_i8.p1 [267-288]; T_ilisha_TRINITY_DN10895_c1_g1_i7.p1 [267-288]		0	2552.34	0.717	0.553	0.569	0.692	0.911927	0.665227	0.777258	0.408397	67.56	74.57	71.96	65.65	83.8	151.5	65.1	99.6	56.18	39.84	51.37	51.7	9.072e-06	1.975e-07	2.53	86.75
[K].LVANMVVVPDLPNLPPEVMWFRDDK.[L]		7.44105e-06	0.00028245	2	5	4	T_ilisha_TRINITY_DN10895_c1_g1_i8.p1; T_ilisha_TRINITY_DN10895_c1_g1_i7.p1	T_ilisha_TRINITY_DN10895_c1_g1_i8.p1 [267-291]; T_ilisha_TRINITY_DN10895_c1_g1_i7.p1 [267-291]		1	2894.49	1.109	100	100	1.423	0.98673	1.61286e-16	1.43723e-16	0.716661	112.52			95.86	138.5		153.6	107.9	117.33		18.14	83.8	9.072e-06	4.014e-11	3.69	80.89
[KR].IVAPGKGILAADESTGSVAK.[R]		0.000510235	0.00028245	1	3	3	T_ilisha_TRINITY_DN17121_c0_g1_i8.p2	T_ilisha_TRINITY_DN17121_c0_g1_i8.p2 [23-42]		1	1884.04	1.914	0.703	0.704	1.913	0.824982	0.743159	0.795912	0.0992814	0	46.99	46.99	0	74.9	106.6	143.5	75		45.86			9.072e-06	1.493e-07	3.25	45.22
[R].IVAVNDIGESLPSPSTTEVLLEDVHVGPK.[I]		1.23544e-07	0.00028245	1	1	5	T_ilisha_TRINITY_DN16005_c0_g2_i1.p1	T_ilisha_TRINITY_DN16005_c0_g2_i1.p1 [1988-2016]		0	3015.59	2.034	1.436	1.811	1.45	0.824982	0.967133	0.953091	0.62279	31.28	17.62	24.02	28.66	83.5	58.2	152.9	105.4	16.69		29.9	43.35	9.072e-06	1.379e-14	4.98	71.53
[K].IVCEELGSPANSAVNCVPSEDFGGHHPDPNLTYAADLVK.[T]	2xCarbamidomethyl [C3; C16]	4.31982e-07	0.00028245	1	4	22	T_ilisha_TRINITY_DN2760_c0_g1_i1.p1	T_ilisha_TRINITY_DN2760_c0_g1_i1.p1 [235-273]		0	4179.94	0.849	0.804	0.588	2.837	0.971914	0.938361	0.827997	0.000177718	37.1	88.03	121.62	75.55	110.5	162.6	93.8	33.1	25.49	60.68	4.89	92.95	9.072e-06	1.569e-13	2.99	59.31
[R].IVCGPHISSAMLTVIESK.[E]	1xCarbamidomethyl [C3]	0.00018922	0.00028245	1	3	7	T_ilisha_TRINITY_DN15237_c0_g1_i11.p1	T_ilisha_TRINITY_DN15237_c0_g1_i11.p1 [202-219]		0	1942.01	0.58	2.057	1.437	1.12	0.721059	0.602746	0.973921	0.967716	40.91	36.59	60.35	80.3	138.1	76.4	75.6	109.9	31.98	19.92	54	64.96	9.072e-06	2.163e-08	2.27	60.13
[K].IVDALPINEFSR.[A]		0.000769013	0.00028245	1	3	30	T_ilisha_TRINITY_DN34600_c0_g1_i6.p1	T_ilisha_TRINITY_DN34600_c0_g1_i6.p1 [299-310]		0	1373.74	0.627	0.981	0.681	0.84	0.870191	0.997456	0.926313	0.797164	8.18	14.2	16.77	16.06	121.6	115.4	74.4	88.6	6.67	14.24	5.65	15.42	9.072e-06	3.321e-07	3.01	58.06
[K].LVDEMFAQDPLFK.[I]		0.00277159	0.00028245	1	1	4	T_ilisha_TRINITY_DN8687_c0_g1_i1.p1	T_ilisha_TRINITY_DN8687_c0_g1_i1.p1 [498-510]		0	1552.77	0.01	1.129	0.829	0.01	1.60285e-16	0.996138	0.897289	2.8635e-16		0	22.72		152.6	135.3		112.1				21.42	9.072e-06	4.001e-06	2.23	64.97
[K].LVDNSMQVNSVK.[V]		0.00730384	0.00028245	1	3	2	T_ilisha_TRINITY_DN23369_c0_g1_i1.p1	T_ilisha_TRINITY_DN23369_c0_g1_i1.p1 [597-608]		0	1333.68	0.984	1.083	1.126	1.013	0.998645	0.996138	0.979526	0.997443	12.87	66.54	65.13	12.17	99.5	91.9	104.9	103.6	24.53	58.87	5.62	9.59	9.072e-06	2.65e-05	1.92	36.75
[R].IVDTSNTTVDIAWKPPLYNGGGDILGYHVER.[C]		0.00245987	0.00028245	1	1	1	T_ilisha_TRINITY_DN16005_c0_g1_i1.p1	T_ilisha_TRINITY_DN16005_c0_g1_i1.p1 [290-320]		0	3400.72	0.703	0.822	0.688	0.773	0.888324	0.947709	0.920324	0.63951	17.86	21.03	24.86	26.15	101.2	132.6	75	91.2	18.83	15.68	7.45	26.05	9.072e-06	3.2e-06	1.71	63.83
[K].IVDVPDPPEHVK.[C]		0.000647908	0.00028245	1	1	96	T_ilisha_TRINITY_DN39528_c0_g1_i2.p1	T_ilisha_TRINITY_DN39528_c0_g1_i2.p1 [225-236]		0	1344.72	0.918	1.025	1.085	0.84	0.998177	0.996138	0.95983	0.797164	11.76	14.04	13.61	16.08	100.7	98.3	94.4	106.6	13.41	3.84	13.23	12.18	9.072e-06	2.378e-07	2.81	39.98
[K].LVAMIGPHVSDPSR.[A]		0.00109464	0.00028245	1	2	9	T_ilisha_TRINITY_DN1453_c0_g2_i4.p1	T_ilisha_TRINITY_DN1453_c0_g2_i4.p1 [35-48]		0	1478.78	1.065	0.829	0.952	0.92	0.989795	0.91078	0.948249	0.957305	55.39	14.05	44.25	55.39	92.2	107.4	98.1	102.3	9.34	13.8	49.35	39.63	9.072e-06	6.584e-07	3.03	44.67
[K].ISMPDVDFNLK.[G]		0.00805798	0.00028245	2	5	15	T_ilisha_TRINITY_DN5024_c1_g1_i28.p1; T_ilisha_TRINITY_DN5024_c1_g1_i9.p1	T_ilisha_TRINITY_DN5024_c1_g1_i28.p1 [256-266]; [375-385]; [494-504]; T_ilisha_TRINITY_DN5024_c1_g1_i9.p1 [190-200]		0	1278.64	1.415	1.023	0.676	1.315	0.905034	0.999985	0.876379	0.772515	11.48	15.47	61.16	39.69	89.5	87.5	126.7	96.3	7.91	55.65	6.38	41.66	9.072e-06	3.232e-05	2.69	58.96
[R].LSIYGCNPEEWTK.[L]	1xCarbamidomethyl [C6]	0.000518247	0.00028245	1	1	32	T_ilisha_TRINITY_DN1835_c1_g1_i21.p1	T_ilisha_TRINITY_DN1835_c1_g1_i21.p1 [417-429]		0	1596.74	0.802	2.204	1.804	1.037	0.956973	0.502373	0.820655	0.986858	8.88	9.23	21.59	19.98	133.2	57.1	106.8	103	8.75	6.24	12.85	18.05	9.072e-06	1.535e-07	3.34	52.68
[K].ISIVKPMEDQVCTETQNVTFVVELSHPGIDALWTLK.[K]	1xCarbamidomethyl [C12]	3.78174e-05	0.00028245	1	1	2	T_ilisha_TRINITY_DN148675_c0_g1_i1.p1	T_ilisha_TRINITY_DN148675_c0_g1_i1.p1 [171-206]		0	4098.09																					9.072e-06	9.424e-10	2.37
[K].IPFIGQEPVK.[I]		0.000749304	0.00028245	2	2	49	T_ilisha_TRINITY_DN13494_c2_g1_i5.p1; T_ilisha_TRINITY_DN13494_c2_g1_i8.p1	T_ilisha_TRINITY_DN13494_c2_g1_i5.p1 [765-774]; T_ilisha_TRINITY_DN13494_c2_g1_i8.p1 [802-811]		0	1127.65	0.859	0.977	0.852	0.985	0.983156	0.996138	0.979524	0.99888	6.77	6.73	13.21	12.13	106.5	109	91.5	92.9	5.7	3.52	2.31	12.93	9.072e-06	3.138e-07	2.41	51.24
[K].IPFTGKPDPVITWQK.[G]		0.00353663	0.00028245	1	1	5	T_ilisha_TRINITY_DN2693_c0_g1_i10.p1	T_ilisha_TRINITY_DN2693_c0_g1_i10.p1 [12344-12358]		0	1726.95	1.444	3.428	2.817	0.939	0.950942	0.20434	0.729735	0.967716	75.55	21.32	61.69	93.16	112.5	32.8	162.3	92.4	8.63	51.45	60.26	81.78	9.072e-06	6.451e-06	2.58	53.94
[K].LPGAQPLEVLEAVYK.[S]		0.000345632	0.00028245	1	3	2	T_ilisha_TRINITY_DN11742_c0_g1_i5.p1	T_ilisha_TRINITY_DN11742_c0_g1_i5.p1 [679-693]		0	1626.91																					9.072e-06	6.987e-08	2.37
[K].LPGPPGTPFVHEATK.[D]		7.90694e-05	0.00028245	1	1	13	T_ilisha_TRINITY_DN16005_c1_g1_i1.p1	T_ilisha_TRINITY_DN16005_c1_g1_i1.p1 [2131-2145]		0	1547.82	1.497	1.02	1.84	1.004	0.767142	0.999985	0.751396	0.997443	25.07	33.34	51.81	24.73	73.5	74.2	115.7	136.6	19.47	43.23	20.57	23.13	9.072e-06	3.948e-09	3.26	46.33
[R].IPGVISVASYAK.[Q]		0.000316425	0.00028245	1	1	21	T_ilisha_TRINITY_DN1620_c1_g1_i1.p1	T_ilisha_TRINITY_DN1620_c1_g1_i1.p1 [260-271]		0	1204.69	1.166	1.158	1.264	1.195	0.904023	0.996138	0.957234	0.852523	13.98	64.76	56.82	34.12	97.1	83.8	113.2	105.9	27.23	49.21	32.46	17.77	9.072e-06	5.865e-08	2.12	51.04
[K].LPLALFSK.[K]		0.0162517	0.00028245	1	1	6	T_ilisha_TRINITY_DN35779_c0_g1_i1.p1	T_ilisha_TRINITY_DN35779_c0_g1_i1.p1 [1129-1136]		0	888.555	0.913	1.214	1.143	1.059	0.985942	0.963317	0.955595	0.961407	33.48	16.83	34.42	37.94	108.8	89.6	99.3	102.4	17.95	11.64	31.86	31.12	9.072e-06	0.000127	1.56	57.76
[K].IPLEDGGDTVTHYIVER.[R]		3.37338e-05	0.00028245	1	1	7	T_ilisha_TRINITY_DN2222_c0_g1_i5.p1	T_ilisha_TRINITY_DN2222_c0_g1_i5.p1 [41-57]		0	1913.96	1.045	1.033	0.851	1.224	0.985942	0.997456	0.955595	0.898178	23.71	18.84	27.86	24.86	110.1	94.5	115	80.4	9.89	14.02	20.69	26.18	9.072e-06	7.532e-10	3.33	52.77
[R].LPLMECVQVTK.[D]	1xCarbamidomethyl [C6]; 1xOxidation [M4]	0.00153398	0.00028245	1	5	10	T_ilisha_TRINITY_DN15999_c1_g1_i15.p1	T_ilisha_TRINITY_DN15999_c1_g1_i15.p1 [347-357]		0	1333.69	1.254	0.741	0.916	0.905	0.895149	0.910025	0.979526	0.941575	66.04	56.01	71.85	85.48	85.1	114.8	95.1	105.1	55.72	15.02	52.18	70.6	9.072e-06	1.274e-06	2.29	44.05
[R].LPNAEFAFALYK.[K]		4.5122e-05	0.00028245	1	2	38	T_ilisha_TRINITY_DN2184_c0_g1_i3.p1	T_ilisha_TRINITY_DN2184_c0_g1_i3.p1 [64-75]		0	1383.73	0.966	1.728	1.72	1.004	0.987538	0.808662	0.815373	0.997443	18.32	33.38	47.24	12.75	105.9	61.3	116.7	116.2	14.26	57.17	12.74	17.61	9.072e-06	1.335e-09	3.64	63.62
[R].IPNLIENAGYHFR.[V]		0.000718814	0.00028245	1	1	9	T_ilisha_TRINITY_DN2693_c0_g1_i10.p1	T_ilisha_TRINITY_DN2693_c0_g1_i10.p1 [12080-12092]		0	1543.8	1.791	1.651	3.26	0.969	0.865959	0.892511	0.508217	0.978004	37.85	36.35	39.97	57.74	72.5	43.9	116.5	167	21.35	38.82	34.26	25.56	9.072e-06	2.906e-07	3.07	54.71
[K].IPNLLYLYMER.[N]		0.00127913	0.00028245	1	1	6	T_ilisha_TRINITY_DN296755_c0_g1_i1.p1	T_ilisha_TRINITY_DN296755_c0_g1_i1.p1 [157-167]		0	1424.76	0.926	1.28	1.165	1.063	0.977882	0.996138	0.96537	0.986219	62.24	58.94	74.54	74.81	109.3	85.4	105.8	99.5	39.48	64.94	58.6	21.04	9.072e-06	8.926e-07	2.15	71.75
[K].LPNSDEMVLITEHGDLGQGR.[F]		5.43995e-05	0.00028245	1	1	13	T_ilisha_TRINITY_DN33311_c0_g1_i1.p2	T_ilisha_TRINITY_DN33311_c0_g1_i1.p2 [67-86]		0	2181.06	1.379	0.865	1.301	0.84	0.944384	0.949579	0.978663	0.87409	33.26	9.83	19.69	38.29	76.7	90.4	106.4	126.6	25.38	20.43	34.04	10.52	9.072e-06	1.917e-09	4.11	54.54
[K].IPDIKPVPMAR.[K]	1xOxidation [M9]	0.00056023	0.00028245	1	1	24	T_ilisha_TRINITY_DN35779_c0_g1_i1.p1	T_ilisha_TRINITY_DN35779_c0_g1_i1.p1 [1386-1396]		0	1252.71	1.039	0.656	0.571	1.186	0.950001	0.814812	0.826403	0.749688	81.96	44.19	56.57	64.38	90.4	137.7	93.3	78.6	68.62	13.71	51.29	65.92	9.072e-06	1.794e-07	1.87	40.01
[K].LPPNVIAVPDLLESVK.[G]		1.19943e-08	0.00028245	1	4	93	T_ilisha_TRINITY_DN12642_c0_g1_i9.p1	T_ilisha_TRINITY_DN12642_c0_g1_i9.p1 [69-84]		0	1703.99	0.649	1.191	0.93	0.806	0.883509	0.970222	0.999685	0.65811	48.14	44.04	44.04	54.1	113.7	95.5	74.6	116.2	44.75	22.99	34.04	37.6	9.072e-06	6.305e-16	4.32	72.51
[R].IPQITQDDLETVRPAR.[R]		0.000309919	0.00028245	1	1	5	T_ilisha_TRINITY_DN2222_c0_g1_i5.p1	T_ilisha_TRINITY_DN2222_c0_g1_i5.p1 [2935-2950]		0	1851.99	2.823	0.397	0.772	1.457	0.491515	0.104966	0.861151	0.489924	18.97	18.94	51.66	51.66	48.3	121.5	136.5	93.7	17.92		9.27	54.51	9.072e-06	5.633e-08	4.31	48.31
[R].IPSAVGYQPTLATDMGTMQER.[I]		1.83051e-06	0.00028245	1	6	9	T_ilisha_TRINITY_DN44830_c2_g1_i4.p1	T_ilisha_TRINITY_DN44830_c2_g1_i4.p1 [315-335]		0	2266.08	1.325	1.497	1.789	1.013	0.931838	0.905345	0.926313	0.997443	46.46	32.45	18.88	25.01	112.2	63	111.6	113.1	25.09	22.58	43.26	13.19	9.072e-06	2.623e-12	2.35	54.6
[K].LPSGLVIASLENYSPSSK.[I]		0.000507593	0.00028245	1	1	3	T_ilisha_TRINITY_DN66284_c0_g1_i3.p1	T_ilisha_TRINITY_DN66284_c0_g1_i3.p1 [49-66]		0	1861.99	0.721	100		100	0.917912	1.61286e-16		2.8635e-16	85.55				232.4		167.6		33.59		82.5		9.072e-06	1.484e-07	3.04	62.84
[R].IPTVSQDDLETVRPAR.[Q]		0.00128579	0.00028245	1	1	11	T_ilisha_TRINITY_DN2693_c0_g1_i10.p1	T_ilisha_TRINITY_DN2693_c0_g1_i10.p1 [13358-13373]		0	1796.95	2.114	0.899	2.172	0.867	0.555762	0.965185	0.573156	0.892696	36.67	44.31	34.12	48.72	62.9	70	115.1	152	28.8	41.23	22.57	33.96	9.072e-06	9.015e-07	2.2	45.39
[KR].IPVGPETLGR.[I]		0.00134729	0.00028245	2	9	63	T_ilisha_TRINITY_DN97430_c0_g1_i1.p1; T_ilisha_TRINITY_DN44830_c2_g1_i4.p1	T_ilisha_TRINITY_DN97430_c0_g1_i1.p1 [140-149]; T_ilisha_TRINITY_DN44830_c2_g1_i4.p1 [124-133]		0	1038.59	0.793	1.664	1.77	0.975	0.971914	0.758967	0.58876	0.997443	21.7	68.85	16.54	20.28	140.3	57.5	100.3	101.8	40.95	28.91	8.53	18.02	9.072e-06	9.846e-07	2.02	42.44
[K].IPVTSDKAPSFLVELR.[A]		0.000222276	0.00028245	2	5	21	T_ilisha_TRINITY_DN10895_c1_g1_i8.p1; T_ilisha_TRINITY_DN10895_c1_g1_i7.p1	T_ilisha_TRINITY_DN10895_c1_g1_i8.p1 [120-135]; T_ilisha_TRINITY_DN10895_c1_g1_i7.p1 [120-135]		1	1772	1.061	1.345	1.42	1.155	0.985224	0.942766	0.967045	0.958482	21.72	40.33	36.23	45.56	105.8	88.2	110.4	95.6	24.05	36.14	14.09	39.45	9.072e-06	2.96e-08	3.73	59.11
[R].LPVVLPEDEGVYTAYVCNMK.[G]	1xCarbamidomethyl [C17]	0.0127582	0.00028245	4	4	2	T_ilisha_TRINITY_DN2693_c0_g1_i6.p1; T_ilisha_TRINITY_DN2693_c0_g1_i2.p1; T_ilisha_TRINITY_DN2693_c0_g1_i10.p1; T_ilisha_TRINITY_DN2693_c0_g1_i9.p1	T_ilisha_TRINITY_DN2693_c0_g1_i6.p1 [789-808]; T_ilisha_TRINITY_DN2693_c0_g1_i2.p1 [789-808]; T_ilisha_TRINITY_DN2693_c0_g1_i10.p1 [789-808]; T_ilisha_TRINITY_DN2693_c0_g1_i9.p1 [332-351]		0	2297.12																					9.072e-06	7.927e-05	2.94
[K].LPYTIPGPPSTPWASFVSR.[E]		0.0140705	0.00028245	1	1	2	T_ilisha_TRINITY_DN2693_c0_g1_i10.p1	T_ilisha_TRINITY_DN2693_c0_g1_i10.p1 [7955-7973]		0	2073.08																					9.072e-06	9.559e-05	1.67
[R].LQATGVQQSGAK.[Q]		0.00700771	0.00028245	1	2	5	T_ilisha_TRINITY_DN1734_c0_g1_i2.p1	T_ilisha_TRINITY_DN1734_c0_g1_i2.p1 [412-423]		0	1187.64	0.878	1.337	0.443	2.291	0.971914	0.949618	0.556853	0.00977383	51.45	76.14	81.01	75.15	116.3	115.1	117.4	51.2	95.2	42.74	29.88	75.23	9.072e-06	2.453e-05	1.98	29.51
[R].LQDAEEQIEAVNSK.[C]		2.25322e-06	0.00028245	1	1	17	T_ilisha_TRINITY_DN1322_c2_g1_i2.p1	T_ilisha_TRINITY_DN1322_c2_g1_i2.p1 [3-16]		0	1573.77	5.376	0.685	4.129	0.694	1.75776e-08	0.892511	0.0269163	0.289769	45.19	28.25	47.47	44.13	26.5	45.5	162.3	165.7	23.13	20.9	32.72	39.83	9.072e-06	3.929e-12	4.46	39.8
[R].LQDAEESIEAVNSK.[C]		2.20689e-06	0.00028245	1	2	231	T_ilisha_TRINITY_DN1322_c1_g1_i2.p1	T_ilisha_TRINITY_DN1322_c1_g1_i2.p1 [81-94]		0	1532.74	1.793	0.893	1.626	0.973	0.489869	0.978883	0.722421	0.997443	11.08	26.69	36.15	17.54	66.8	79.9	124.9	128.4	11.04	35.93	8.49	16.84	9.072e-06	3.78e-12	4.23	39.67
[R].LQEAEEFIEAMNSK.[C]		4.23954e-05	0.00028245	1	1	38	T_ilisha_TRINITY_DN5816_c1_g1_i1.p1	T_ilisha_TRINITY_DN5816_c1_g1_i1.p1 [355-368]		0	1638.77	1.949	0.838	2.331	0.647	0.086832	0.956782	0.49115	0.170788	37.92	18.47	27.17	34.27	55.9	66.7	109	168.3	6.95	17.98	33.84	20.55	9.072e-06	1.182e-09	2.64	57.04
[K].IPPTIHPICPFPPFPLSIPHPPPPPPGHAQR.[A]	1xCarbamidomethyl [C9]	0.000711388	0.00028245	1	2	4	T_ilisha_TRINITY_DN10893_c0_g1_i2.p1	T_ilisha_TRINITY_DN10893_c0_g1_i2.p1 [361-391]		0	3408.82	0.01	5.878	1.152	0.01	1.60285e-16	0.00143269	0.966435	2.8635e-16		76.43	73.18		276.7	47.1		76.2	39.64	62.58		59	9.072e-06	2.838e-07	2.06	72.77
[R].IQENFQVFDFK.[L]		0.00641754	0.00028245	1	2	14	T_ilisha_TRINITY_DN2185_c0_g1_i4.p1	T_ilisha_TRINITY_DN2185_c0_g1_i4.p1 [270-280]		0	1414.7	0.727	1.02	0.677	1.141	0.883509	0.999985	0.867772	0.961407	14.34	12.41	18.79	18.68	117.4	115.1	84.3	83.2	6.19	13.44	15.08	15.33	9.072e-06	2.068e-05	2.24	59.61
[K].IPDIKPVPMAR.[K]		0.000148235	0.00028245	1	1	54	T_ilisha_TRINITY_DN35779_c0_g1_i1.p1	T_ilisha_TRINITY_DN35779_c0_g1_i1.p1 [1386-1396]		0	1236.71	0.827	1.529	1.571	1.197	0.975772	0.850017	0.832814	0.761644	79.62	66.16	112.52	69.61	102.3	66.9	125.8	105.1	66.98	17.11	64.32	81.36	9.072e-06	1.346e-08	2.59	45.46
[K].IPAVTAAHSGR.[F]		0.000383463	0.00028245	3	3	32	T_ilisha_TRINITY_DN2693_c0_g1_i6.p1; T_ilisha_TRINITY_DN2693_c0_g1_i2.p1; T_ilisha_TRINITY_DN2693_c0_g1_i10.p1	T_ilisha_TRINITY_DN2693_c0_g1_i6.p1 [67-77]; T_ilisha_TRINITY_DN2693_c0_g1_i2.p1 [67-77]; T_ilisha_TRINITY_DN2693_c0_g1_i10.p1 [67-77]		0	1079.6	0.895	1.485	1.475	0.94	0.998506	0.868196	0.876379	0.976155	13.67	14.72	22.02	17.32	116.8	79.2	104.5	99.5	9.13	13.9	10.99	14.63	9.072e-06	8.522e-08	2.45	31.03
[K].INLPTDFVTADKFDEK.[A]		1.28378e-05	0.00028245	1	4	29	T_ilisha_TRINITY_DN27151_c0_g1_i3.p1	T_ilisha_TRINITY_DN27151_c0_g1_i3.p1 [280-295]		1	1852.93	0.047	77.943	67.46	0.978	1.60285e-16	1.61286e-16	1.43723e-16	0.997674	22.76	8.17	2.67	143.39	207.7	2.7	9.8	179.8	6.57		149.07	82.37	9.072e-06	1.154e-10	3	58.1
[K].LNIQTIGIITPLK.[D]		1.26393e-05	0.00028245	1	1	68	T_ilisha_TRINITY_DN148675_c0_g1_i1.p1	T_ilisha_TRINITY_DN148675_c0_g1_i1.p1 [78-90]		0	1423.89	0.808	1.3	0.959	1.063	0.960551	0.973602	0.99273	0.978004	8.8	13.81	12.63	18.77	122.1	94	93.8	90.1	3.49	11.66	21.89	7.66	9.072e-06	1.12e-10	2.97	65.6
[K].LNLSCHVNGSPTLK.[V]	1xCarbamidomethyl [C5]	0.00177393	0.00028245	3	3	4	T_ilisha_TRINITY_DN2693_c0_g1_i6.p1; T_ilisha_TRINITY_DN2693_c0_g1_i2.p1; T_ilisha_TRINITY_DN2693_c0_g1_i10.p1	T_ilisha_TRINITY_DN2693_c0_g1_i6.p1 [3080-3093]; T_ilisha_TRINITY_DN2693_c0_g1_i2.p1 [3080-3093]; T_ilisha_TRINITY_DN2693_c0_g1_i10.p1 [3080-3093]		0	1539.79	0.724	1.547	1.102	1.044	0.91005	0.91767	0.986811	0.997074	28.46	14.18	19.04	33.43	133	85.9	88.7	92.4	13.22	11.43	30.41	18.44	9.072e-06	1.688e-06	2.1	41.31
[K].INITFLETFK.[V]		0.00039766	0.00028245	1	1	56	T_ilisha_TRINITY_DN35779_c0_g1_i1.p1	T_ilisha_TRINITY_DN35779_c0_g1_i1.p1 [217-226]		0	1225.68	0.948	0.949	0.926	1.014	0.978236	0.992167	0.999685	0.988242	11.24	18.4	28.62	23.99	98.8	103.8	101.2	96.1	18.7	10.52	21.53	27.9	9.072e-06	9.202e-08	2.55	67.04
[K].INIVIPFVGKPAPAVSWTK.[D]		3.0344e-07	0.00028245	1	2	40	T_ilisha_TRINITY_DN14968_c0_g1_i2.p1	T_ilisha_TRINITY_DN14968_c0_g1_i2.p1 [212-230]		0	2037.19	2.487	1.151	3.541	0.849	0.129241	0.996138	0.113985	0.838096	40.82	53.64	89.53	85.56	53.8	46.8	133.8	165.6	23.52	47.63	46.49	69	9.072e-06	7.951e-14	4.1	71.04
[K].INMPSIDISLPK.[G]		0.00575639	0.00028245	1	4	5	T_ilisha_TRINITY_DN12463_c0_g1_i6.p1	T_ilisha_TRINITY_DN12463_c0_g1_i6.p1 [978-989]; [1444-1455]		0	1327.73	1.013	1.73	1.528	1.229	0.993355	0.790286	0.967045	0.900336	49.81	24.21	81.31	63.77	106.1	66.7	125.3	101.9	23.77	15	38.77	62.57	9.072e-06	1.676e-05	1.43	63.35
[R].INNAQAQAEEILQHLVANNVAR.[V]		1.07378e-07	0.00028245	1	1	6	T_ilisha_TRINITY_DN386_c0_g1_i11.p1	T_ilisha_TRINITY_DN386_c0_g1_i11.p1 [299-320]		0	2416.27	0.01	2.296	0.01		1.60285e-16	0.467887	1.43723e-16			71.73			278.6	121.4				59.36			9.072e-06	1.051e-14	3.09	72.19
[R].INPEPENLHTSTEFNVPNLR.[E]		3.4442e-05	0.00028245	1	1	4	T_ilisha_TRINITY_DN16005_c0_g2_i1.p1	T_ilisha_TRINITY_DN16005_c0_g2_i1.p1 [1960-1979]		0	2321.15	0.688	2.405	1.515	0.932	0.85021	0.394443	0.887975	0.967716	54.02	62.59	38	36.27	129	69	97.4	104.6	46.43	42.09	35.05	15.8	9.072e-06	7.865e-10	3.74	54.02
[K].LNPGQEVLVDK.[L]		0.00334055	0.00028245	1	1	19	T_ilisha_TRINITY_DN2653_c2_g2_i1.p1	T_ilisha_TRINITY_DN2653_c2_g2_i1.p1 [990-1000]		0	1211.66	1.523	2.259	2.289	1.503	0.422521	0.692037	0.597813	0.189814	31.2	50.38	84.16	68.87	99.4	33.9	151.1	115.7	37.95	28.84	29.99	57.12	9.072e-06	5.805e-06	1.78	39.66
[K].INPIQGFSTEWDYEK.[K]		2.30884e-05	0.00028245	1	2	8	T_ilisha_TRINITY_DN1386_c1_g1_i4.p1	T_ilisha_TRINITY_DN1386_c1_g1_i4.p1 [158-172]		0	1826.86	0.01	100	100	0.01	1.60285e-16	1.61286e-16	1.43723e-16	2.8635e-16					290.1			109.9	44.8				9.072e-06	3.637e-10	3.08	60.48
[K].INPNSMFDIQVK.[R]		0.000805804	0.00028245	1	2	49	T_ilisha_TRINITY_DN856_c3_g1_i3.p1	T_ilisha_TRINITY_DN856_c3_g1_i3.p1 [558-569]		0	1405.71	0.708	1.564	1.063	1.098	0.940509	0.777009	0.969634	0.914039	24.37	28.28	34.95	34.48	116.7	88.5	97.8	97	29.53	15.36	18.13	53.73	9.072e-06	3.629e-07	2.97	56.53
[K].INPNSMFDIQVK.[R]	1xOxidation [M6]	0.000718814	0.00028245	1	2	67	T_ilisha_TRINITY_DN856_c3_g1_i3.p1	T_ilisha_TRINITY_DN856_c3_g1_i3.p1 [558-569]		0	1421.71	0.794	0.597	0.492	0.8	0.971914	0.682602	0.6053	0.711974	56.16	34.94	51	74.18	96.3	161.1	63.4	79.2	35.91	15.83	58.09	39.33	9.072e-06	2.895e-07	2.74	47.92
[K].IPDDEQITLEPELEEALR.[N]		2.2876e-09	0.00028245	1	3	10	T_ilisha_TRINITY_DN2091_c0_g1_i2.p1	T_ilisha_TRINITY_DN2091_c0_g1_i2.p1 [101-118]		0	2110.06	3.131	0.811	1.926	1.282	0.446509	0.900677	0.93391	0.844504	55.09	43.49	28.72	67.16	60.5	62.9	155.4	121.2	36.81	28.74	58.35		9.072e-06	6.305e-16	4.57	64.83
[K].INQEAQVMLAPLVDIALK.[I]		3.70824e-09	0.00028245	1	5	107	T_ilisha_TRINITY_DN2760_c0_g1_i1.p1	T_ilisha_TRINITY_DN2760_c0_g1_i1.p1 [527-544]		0	1966.1	0.556	1.866	1.539	0.72	0.552152	0.61829	0.777007	0.379697	95.25	78.6	103.39	67.41	125.3	67.2	86.9	120.6	70.38	35.15	55.04	69.62	9.072e-06	6.305e-16	4.22	79.29
[R].INSIIIELR.[R]		0.000857611	0.00028245	1	4	37	T_ilisha_TRINITY_DN38720_c1_g1_i5.p1	T_ilisha_TRINITY_DN38720_c1_g1_i5.p1 [192-200]		0	1070.66	0.739	1.832	1.258	1.076	0.917574	0.830647	0.957234	0.979136	11.24	24.81	36.62	16	140.1	66.2	99.7	94	8.97	36.21	11.66	11.49	9.072e-06	4.1e-07	2.16	56.47
[K].LNTGAEMPIVGLGTWK.[S]		0.00102852	0.00028245	1	2	8	T_ilisha_TRINITY_DN2185_c0_g1_i4.p1	T_ilisha_TRINITY_DN2185_c0_g1_i4.p1 [7-22]		0	1686.89	0.872	1.983	1.403	1.069	0.964503	0.793033	0.999685	0.979136	25.04	25.04	42.87	48.83	125.3	63.2	109.3	102.2	29.21	23.41		44.24	9.072e-06	5.818e-07	2.85	64.09
[K].INVDEIGPQALAR.[V]		2.60595e-06	0.00028245	3	4	214	T_ilisha_TRINITY_DN2741_c0_g1_i4.p2; T_ilisha_TRINITY_DN2741_c0_g1_i3.p2; T_ilisha_TRINITY_DN8759_c0_g1_i3.p1	T_ilisha_TRINITY_DN2741_c0_g1_i4.p2 [19-31]; T_ilisha_TRINITY_DN2741_c0_g1_i3.p2 [19-31]; T_ilisha_TRINITY_DN8759_c0_g1_i3.p1 [19-31]		0	1395.76	0.996	0.575	0.556	1.329	0.977882	0.502373	0.777007	0.310208	32.46	18.98	40.06	34.47	84.5	156	84.2	75.4	6.52	40.6	26.9	25.77	9.072e-06	5.22e-12	3.3	52.17
[K].LNVDPDNFR.[VL]		0.0112149	0.00028245	1	2	23	T_ilisha_TRINITY_DN8759_c0_g1_i3.p1	T_ilisha_TRINITY_DN8759_c0_g1_i3.p1 [97-105]		0	1089.53	1.098	0.579	0.485	1.34	0.925975	0.634061	0.63493	0.350606	37.56	19.8	53.22	20.3	81.4	154.8	89.4	74.5	7.9	44.55	28.84	26.32	9.072e-06	6.153e-05	1.97	43.47
[R].INVENTNVSTILSITECIR.[G]	1xCarbamidomethyl [C17]	0.000889356	0.00028245	1	1	7	T_ilisha_TRINITY_DN16005_c1_g1_i1.p1	T_ilisha_TRINITY_DN16005_c1_g1_i1.p1 [901-919]		0	2176.13	0.939	1.057	1.171	0.919	0.977882	0.984878	0.969634	0.967716	13.01	31.07	32.5	27.34	98.4	93.1	91.1	117.5	5.92	30.19	16.66	14.97	9.072e-06	4.38e-07	3.36	71.25
[K].INVNEIFYDLVR.[Q]		0.00296493	0.00028245	1	3	2	T_ilisha_TRINITY_DN5490_c0_g1_i8.p1	T_ilisha_TRINITY_DN5490_c0_g1_i8.p1 [153-164]		0	1494.8	0.287	1.44	0.788	0.549	0.242823	0.964851	0.83357	0.276643	84.9	45.19	37.92	67.68	159.7	110.9	45.9	83.5		40.67	70.28	31.53	9.072e-06	4.603e-06	0.97	77.51
[R].LNVSNDELDEMLK.[E]		0.000173229	0.00028245	1	1	2	T_ilisha_TRINITY_DN34952_c1_g1_i2.p2	T_ilisha_TRINITY_DN34952_c1_g1_i2.p2 [60-72]		0	1519.73	2.059	0.138	0.539	0.527	0.817887	9.88851e-05	0.723613	0.0571725	11.92	0	11.41	11.04	28.2	203.9	58	110			11.33	10.85	9.072e-06	1.832e-08	2.81	55.66
[R].INVYYNEATGGK.[Y]		0.0155164	0.00028245	1	5	1	T_ilisha_TRINITY_DN79_c0_g1_i12.p1	T_ilisha_TRINITY_DN79_c0_g1_i12.p1 [47-58]		0	1328.65	1.184	1.227	1.254	1.235	0.977882	0.985398	0.997298	0.898178	30.84	26.48	19.63	25.63	100.5	78.7	122	98.8	24.51	29.52	24.09	10.7	9.072e-06	0.0001161	1.53	38.98
[K].INYPEISLSWYK.[D]		0.00105557	0.00028245	1	4	21	T_ilisha_TRINITY_DN15237_c0_g1_i11.p1	T_ilisha_TRINITY_DN15237_c0_g1_i11.p1 [154-165]		0	1512.77	0.554	1.639	1.255	0.758	0.552152	0.855277	0.95983	0.629122	1	21.46	34.62	34.62	139.6	81.2	77.3	101.9	20.46	7.1		31.49	9.072e-06	6.145e-07	2.16	63.48
[K].LPAATVNEAYEHILHMLDHNQEHMQIDVSNAVAIMEGAK.[V]		0.0157578	0.00028245	1	2	5	T_ilisha_TRINITY_DN2184_c0_g1_i3.p1	T_ilisha_TRINITY_DN2184_c0_g1_i3.p1 [123-161]		0	4340.09	0.409	10.972	1.622	4.739	0.542545	0.000210358	0.966355	4.33902e-06	114.59	122.42	45.14	113.34	206.3	18.8	144.5	30.5	90.04		85.28	59.17	9.072e-06	0.0001199	1.28	80.57
[K].LPALQYLR.[V]		0.00950708	0.00028245	1	1	79	T_ilisha_TRINITY_DN1465_c1_g1_i1.p1	T_ilisha_TRINITY_DN1465_c1_g1_i1.p1 [232-239]		0	973.583	0.785	1.297	0.974	1.21	0.967535	0.947709	0.983894	0.679242	22.19	44.06	21.12	13.67	133.9	83.5	97	85.6	18.93	38.4	11.6	10.05	9.072e-06	4.455e-05	1.93	52.3
[R].IPALQYSPEK.[L]		0.0160029	0.00028245	1	1	5	T_ilisha_TRINITY_DN1620_c1_g1_i1.p1	T_ilisha_TRINITY_DN1620_c1_g1_i1.p1 [100-109]		0	1145.62	1.097	8.502	1.303	1.859	0.931838	0.000230614	0.953103	0.022729	47.72	44.36	133.78	75.66	133.1	15.5	146	105.5	17.93	126.24	48.57	69.94	9.072e-06	0.0001234	2.22	42.71
[K].INQEAQVMLAPLVDIALK.[I]	1xOxidation [M8]	3.961e-08	0.00028245	1	5	100	T_ilisha_TRINITY_DN2760_c0_g1_i1.p1	T_ilisha_TRINITY_DN2760_c0_g1_i1.p1 [527-544]		0	1982.1	0.848	0.767	0.697	0.968	0.981564	0.922206	0.933808	0.99072	55.87	66.79	47.86	48.44	114	120.6	81.3	84	49.49	30.61	18.18	47.76	9.072e-06	1.707e-15	3.36	71.41
[K].QYDVMVLYLHR.[H]		0.0157578	0.00028245	1	3	10	T_ilisha_TRINITY_DN30606_c0_g1_i1.p1	T_ilisha_TRINITY_DN30606_c0_g1_i1.p1 [49-59]		0	1436.74	0.702	1.486	0.633	1.849	0.870042	0.901124	0.817287	0.112439	31.47	11.77	53.32	57.25	137.9	92.8	110.7	58.7	23.28	1.59	25.71	64.43	9.072e-06	0.0001196	2.43	56.85
[R].LQETQSAVCSK.[Q]	1xCarbamidomethyl [C9]	0.00765188	0.00028245	1	1	1	T_ilisha_TRINITY_DN2164_c0_g1_i2.p1	T_ilisha_TRINITY_DN2164_c0_g1_i2.p1 [384-394]		0	1250.6	0.095	100	100	1.404	4.92261e-14	1.61286e-16	1.43723e-16	0.644713	0			0	343.8		32.8	23.4					9.072e-06	2.903e-05	2.95	29.64
[R].LQGEVEDLMIDVER.[A]		1.44898e-06	0.00028245	4	6	336	T_ilisha_TRINITY_DN52_c1_g1_i15.p1; T_ilisha_TRINITY_DN52_c1_g1_i3.p1; T_ilisha_TRINITY_DN1322_c2_g1_i2.p1; T_ilisha_TRINITY_DN1322_c1_g1_i2.p1	T_ilisha_TRINITY_DN52_c1_g1_i15.p1 [9-22]; T_ilisha_TRINITY_DN52_c1_g1_i3.p1 [9-22]; T_ilisha_TRINITY_DN1322_c2_g1_i2.p1 [27-40]; T_ilisha_TRINITY_DN1322_c1_g1_i2.p1 [105-118]		0	1645.81	1.383	1.307	2.178	0.83	0.812029	0.892511	0.368049	0.764508	14.94	55.41	55.41	17.27	83.1	63.6	114.9	138.4	6.76	53.61	20.88	13.16	9.072e-06	1.656e-12	4.31	59.78
[K].LRLDVEVSGDPPPAVVWK.[Q]		0.000510235	0.00028245	1	1	13	T_ilisha_TRINITY_DN39528_c0_g1_i2.p1	T_ilisha_TRINITY_DN39528_c0_g1_i2.p1 [146-163]		1	1977.08	0.916	1.713	1.572	1.03	0.974451	0.848397	0.95983	0.999876	39.84	70.23	63.39	40.95	105.1	63.6	131.4	99.9	37.06	54.47	28.36	27.86	9.072e-06	1.484e-07	3.86	59.33
[K].LRPITLMQGLSDLTICEGDIAQLEVR.[F]	1xCarbamidomethyl [C16]	0.000423231	0.00028245	4	4	3	T_ilisha_TRINITY_DN2693_c0_g1_i6.p1; T_ilisha_TRINITY_DN2693_c0_g1_i2.p1; T_ilisha_TRINITY_DN2693_c0_g1_i10.p1; T_ilisha_TRINITY_DN2693_c0_g1_i9.p1	T_ilisha_TRINITY_DN2693_c0_g1_i6.p1 [1776-1801]; T_ilisha_TRINITY_DN2693_c0_g1_i2.p1 [1776-1801]; T_ilisha_TRINITY_DN2693_c0_g1_i10.p1 [1776-1801]; T_ilisha_TRINITY_DN2693_c0_g1_i9.p1 [1319-1344]		0	2941.55	1.185	1.014	1.079	1.207	0.985224	0.965571	0.955595	0.916345	27.96	25.07	30.17	19.14	88.4	87.2	119	105.5	25.35	12.43	23.14	27.5	9.072e-06	1.038e-07	2.03	78.65
[K].LSAIPEFQSK.[N]		0.00472781	0.00028245	1	2	5	T_ilisha_TRINITY_DN2184_c0_g1_i3.p1	T_ilisha_TRINITY_DN2184_c0_g1_i3.p1 [77-86]		0	1119.6	1.074	1.203	0.965	1.429	0.944833	0.996138	0.993545	0.351599	21.99	39.86	36.78	16.31	112.6	86.3	113.7	87.4	20.99	35.66	15.21	14.79	9.072e-06	1.142e-05	2.2	46.32
[K].ISAPSIEDLLVHK.[E]		0.000647908	0.00028245	1	2	21	T_ilisha_TRINITY_DN6870_c1_g1_i1.p1	T_ilisha_TRINITY_DN6870_c1_g1_i1.p1 [294-306]		0	1421.8	0.413	0.747	0.948	0.368	0.510696	0.837814	0.948675	0.00109745	25.39	81.17	83.56	44.02	98.2	131.4	45.8	124.6	40.55	66.16	27.04	41.56	9.072e-06	2.369e-07	2.24	61.61
[K].LSAQNLSDLNYR.[Y]		0.000314786	0.00028245	1	4	4	T_ilisha_TRINITY_DN5021_c0_g1_i1.p1	T_ilisha_TRINITY_DN5021_c0_g1_i1.p1 [611-622]		0	1393.71	1.488	0.791	1.06	1.11	0.643972	0.925679	0.990511	0.956817	30.08	33.91	33.91	30.08	78.6	99.3	116.9	105.3		31.53	28.12		9.072e-06	5.856e-08	2.43	47.23
[R].LSDLLDWR.[Y]		0.0183853	0.00028245	2	3	5	T_ilisha_TRINITY_DN1779_c4_g1_i2.p1; T_ilisha_TRINITY_DN9314_c0_g1_i1.p1	T_ilisha_TRINITY_DN1779_c4_g1_i2.p1 [592-599]; T_ilisha_TRINITY_DN9314_c0_g1_i1.p1 [594-601]		0	1017.54	0.781	1.25	1.024	0.954	0.931838	0.965571	0.969634	0.971266	27.13	21.34	21.11	25.89	118.5	96.7	99.1	85.7	24.49	11.27	12.87	17.07	9.072e-06	0.000161	1.73	56.99
[R].ISDPVVAMDPSDR.[A]		0.00145639	0.00028245	1	2	13	T_ilisha_TRINITY_DN13515_c1_g1_i2.p1	T_ilisha_TRINITY_DN13515_c1_g1_i2.p1 [543-555]		0	1401.67	1.236	0.968	1.076	1.081	0.836278	0.985398	0.979524	0.967716	18.21	19.29	41.65	32.77	86.1	88.9	106.4	118.6	28.29	39.12	35.46	36.38	9.072e-06	1.148e-06	2.04	45.92
[K].LSEAGEVMLTAK.[D]		0.0140705	0.00028245	3	3	4	T_ilisha_TRINITY_DN2693_c0_g1_i6.p1; T_ilisha_TRINITY_DN2693_c0_g1_i2.p1; T_ilisha_TRINITY_DN2693_c0_g1_i10.p1	T_ilisha_TRINITY_DN2693_c0_g1_i6.p1 [4357-4368]; T_ilisha_TRINITY_DN2693_c0_g1_i2.p1 [4357-4368]; T_ilisha_TRINITY_DN2693_c0_g1_i10.p1 [4357-4368]		0	1248.65	100	0.01	1.674	1.014	1.60285e-16	1.61286e-16	0.955595	0.997443			20.31	26.8		91.5	155.3	153.2		19.38	19.98	2.72	9.072e-06	9.583e-05	2.08	43.56
[K].ISEKPSPPPK.[L]		0.00201968	0.00028245	1	1	19	T_ilisha_TRINITY_DN19148_c0_g1_i1.p1	T_ilisha_TRINITY_DN19148_c0_g1_i1.p1 [976-985]		0	1079.61	1.961	3.355	6.225	1.009	0.0711399	0.242345	0.00926913	0.990641	41.19	57.04	64.48	24.3	74	22.1	145.1	158.9	19.89	72.06	40.57	31.38	9.072e-06	2.168e-06	1.73	29.27
[K].LSEIINTDHENVK.[Y]		1.88846e-06	0.00028245	1	4	56	T_ilisha_TRINITY_DN12642_c0_g1_i9.p1	T_ilisha_TRINITY_DN12642_c0_g1_i9.p1 [50-62]		0	1511.77	0.756	1.006	0.749	0.955	0.960551	0.996138	0.950217	0.985468	18.19	23.11	21.07	20.73	103.5	121.8	85.4	89.4	17.96	14.73	11.72	18.18	9.072e-06	2.773e-12	2.77	37.64
[R].ISELPPSSPEHVGGYR.[L]		0.00173748	0.00028245	1	1	7	T_ilisha_TRINITY_DN3233_c0_g1_i5.p1	T_ilisha_TRINITY_DN3233_c0_g1_i5.p1 [593-608]		0	1724.86	0.663	1.291	0.957	0.968	0.845795	0.965571	0.948249	0.977556	25.12	45.89	28.41	36.16	133	92.6	85.8	88.6	41.92	18.93	10.58	34.17	9.072e-06	1.624e-06	2.46	40.31
[K].ISEPPCDSLEAETAAAVFQDYINSQR.[T]	1xCarbamidomethyl [C6]	4.9802e-05	0.00028245	1	4	1	T_ilisha_TRINITY_DN13409_c0_g1_i23.p1	T_ilisha_TRINITY_DN13409_c0_g1_i23.p1 [51-76]		0	2911.34																					9.072e-06	1.62e-09	1.5
[K].IRDQMAATEQEKTPLQQK.[L]	1xOxidation [M5]	4.46556e-05	0.00028245	1	2	11	T_ilisha_TRINITY_DN1691_c0_g2_i22.p1	T_ilisha_TRINITY_DN1691_c0_g2_i22.p1 [54-71]		2	2131.08	0.948	2.095	1.187	1.55	0.984713	0.570304	0.967045	0.158534	110.39	41.04	56.09	55.81	123.7	59.1	147.2	70.1	56.77	7.44	71.04	68.46	9.072e-06	1.308e-09	2.73	31.48
[R].ISEQFTAMFR.[R]		0.00477706	0.00028245	2	9	3	T_ilisha_TRINITY_DN79_c0_g1_i29.p1; T_ilisha_TRINITY_DN79_c0_g1_i12.p1	T_ilisha_TRINITY_DN79_c0_g1_i29.p1 [223-232]; T_ilisha_TRINITY_DN79_c0_g1_i12.p1 [381-390]		0	1229.6	0.521	1.845	1.537	0.859	0.362397	0.865376	0.906958	0.881076	12.44	27.47	79.32	60.83	136.5	74.1	75.7	113.8	55.65	13.03	49.13	57.02	9.072e-06	1.164e-05	1.89	53.43
[K].ISGLLEGSEYQFR.[V]		5.52538e-05	0.00028245	1	1	5	T_ilisha_TRINITY_DN2222_c0_g1_i5.p1	T_ilisha_TRINITY_DN2222_c0_g1_i5.p1 [180-192]		0	1498.75	1.796	0.721	1.175	1.102	0.888324	0.792957	0.979526	0.977556	4.78	0	43.59	55.05	68.8	95.5	123.6	112.2			27.66	41	9.072e-06	1.984e-09	2.96	53.55
[R].ISGLIYEETR.[G]		0.00458307	0.00028245	1	2	9	T_ilisha_TRINITY_DN5063_c0_g1_i2.p1	T_ilisha_TRINITY_DN5063_c0_g1_i2.p1 [47-56]		0	1180.62	1.354	2.548	3.294	1.074	0.836278	0.050548	0.0545562	0.941575	34.14	62.29	62.66	20.46	99	38.9	134	128.1	15.76	58.82	34.79	27.57	9.072e-06	1.067e-05	1.47	42.23
[K].LSGINPYTVLSPQDITNK.[W]		8.41189e-08	0.00028245	1	2	80	T_ilisha_TRINITY_DN682_c0_g1_i9.p1	T_ilisha_TRINITY_DN682_c0_g1_i9.p1 [596-613]		0	1960.04	1.118	0.872	0.827	1.152	0.922793	0.965571	0.969634	0.790308	11.92	9.14	22.25	26.96	93.1	110.3	105.2	91.3	5.01	9.12	12.45	23.84	9.072e-06	6.573e-15	4.99	60.65
[K].ISGLQEGNIYQFR.[V]		0.000216578	0.00028245	1	1	5	T_ilisha_TRINITY_DN2693_c0_g1_i10.p1	T_ilisha_TRINITY_DN2693_c0_g1_i10.p1 [10597-10609]		0	1524.78	1.404	0.606	0.846	1.032	0.855324	0.767492	0.96537	0.997443	25.66	32.31	27.63	31.03	76.9	126.8	108	88.4		30.11	18.67	25.72	9.072e-06	2.812e-08	3.46	51.57
[R].LSGTGSAGATIR.[L]		8.81817e-05	0.00028245	1	6	61	T_ilisha_TRINITY_DN2760_c0_g1_i1.p1	T_ilisha_TRINITY_DN2760_c0_g1_i1.p1 [503-514]		0	1090.59	0.806	0.887	0.644	1.111	0.98009	0.965571	0.885477	0.889353	21.22	30.59	30.59	24.77	109.4	123.2	88.1	79.3	4.95	27.28	32.39	7.25	9.072e-06	4.894e-09	2.79	31.42
[K].ISHDHKFPIIPLK.[T]		0.00857367	0.00028245	1	4	4	T_ilisha_TRINITY_DN2716_c0_g1_i2.p1	T_ilisha_TRINITY_DN2716_c0_g1_i2.p1 [1023-1035]		1	1544.89	0.929	1.767	1.299	1.075	0.981564	0.758929	0.955595	0.979136	26.5	46.64	29.91	37.52	101.4	83.7	106.3	108.7	27.33	28.81	24.19	35.6	9.072e-06	3.635e-05	2.52	47.45
[K].LSLAEMNVLLFR.[C]		9.6477e-06	0.00028245	1	3	37	T_ilisha_TRINITY_DN699_c0_g1_i6.p1	T_ilisha_TRINITY_DN699_c0_g1_i6.p1 [896-907]		0	1405.79	0.579	1.417	0.939	0.75	0.59868	0.964851	0.979526	0.548525	75.37	59.55	56.54	56.54	130.8	92.3	75.8	101	54.31	34.15	28.47	44.1	9.072e-06	6.614e-11	2.74	75.44
[K].LSLAEMNVLLFR.[C]	1xOxidation [M6]	0.00151814	0.00028245	1	3	9	T_ilisha_TRINITY_DN699_c0_g1_i6.p1	T_ilisha_TRINITY_DN699_c0_g1_i6.p1 [896-907]		0	1421.78	0.484	0.566	0.852	0.623	0.67645	0.471491	0.909081	0.341097	4.29	4.78	40.61	57.74	92	162.6	44.5	100.8		34.37	57.71	48.72	9.072e-06	1.25e-06	1.89	63.47
[K].LSLCGEESFGTGSDHIR.[E]	1xCarbamidomethyl [C4]	1.45588e-09	0.00028245	1	4	53	T_ilisha_TRINITY_DN2760_c0_g1_i1.p1	T_ilisha_TRINITY_DN2760_c0_g1_i1.p1 [370-386]		0	1864.85	0.684	0.919	0.646	0.977	0.914373	0.984878	0.885477	0.997443	9.52	19.14	11.2	17.76	113.1	130.6	77.2	79	6.45	15.29	6.56	15.94	9.072e-06	6.305e-16	5.09	46.61
[K].LSIEALATLDGEFK.[G]		2.21839e-06	0.00028245	1	1	685	T_ilisha_TRINITY_DN2144_c0_g1_i3.p2	T_ilisha_TRINITY_DN2144_c0_g1_i3.p2 [155-168]		0	1506.81	0.914	0.971	1.001	0.84	0.998506	0.996138	0.979524	0.797164	24.68	5.22	20.59	28.82	97.9	99.2	103.6	99.3	11.38	13.67	20.37	20.1	9.072e-06	3.786e-12	3.61	68.94
[K].LSIEALATLDGEFKGK.[Y]		2.52198e-05	0.00028245	1	1	43	T_ilisha_TRINITY_DN2144_c0_g1_i3.p2	T_ilisha_TRINITY_DN2144_c0_g1_i3.p2 [155-170]		1	1691.92	1.061	3.382	4.19	1.226	0.944833	0.249224	0.0752887	0.716661	89.39	59.95	52.88	93.61	112.2	33.2	115.7	139	72.24	21.91	88.47	51.37	9.072e-06	4.319e-10	3.94	64.08
[R].ISLFGGDSPTMVSCLHILAQSLDFR.[T]	1xCarbamidomethyl [C14]	0.00234765	0.00028245	1	1	4	T_ilisha_TRINITY_DN2653_c2_g1_i2.p1	T_ilisha_TRINITY_DN2653_c2_g1_i2.p1 [3010-3034]		0	2764.38	2.96	1.389	0.829	6.72	0.530133	0.981919	0.866432	1.01556e-09	55.68	87.88	77.38	11.75	81.1	43.1	240.1	35.7	70.34	69.67	3.72	11.47	9.072e-06	2.9e-06	1.22	84.5
[K].LSFPVIVLDEILK.[F]		8.11497e-05	0.00028245	1	3	79	T_ilisha_TRINITY_DN1691_c0_g2_i2.p1	T_ilisha_TRINITY_DN1691_c0_g2_i2.p1 [291-303]		0	1485.89	0.84	1.123	0.859	1.048	0.981564	0.97996	0.979524	0.967716	17.43	23.78	20.36	42.67	113.1	100.7	107	79.3	17.96	7.49	16.23	22.02	9.072e-06	4.163e-09	2.97	86.95
[K].LQEVYQILVK.[A]		0.00180176	0.00028245	1	2	93	T_ilisha_TRINITY_DN36113_c0_g1_i1.p1	T_ilisha_TRINITY_DN36113_c0_g1_i1.p1 [241-250]		0	1232.72	0.527	1.331	0.661	1.039	0.672429	0.882516	0.912191	0.967716	12.91	38.98	30.87	19.46	143.5	107.8	77.4	71.3	6.52	34.41	17.92	10.76	9.072e-06	1.732e-06	2.71	54.99
[K].IRDQMAATEQEKTPLQQK.[L]		4.72813e-05	0.00028245	1	2	18	T_ilisha_TRINITY_DN1691_c0_g2_i22.p1	T_ilisha_TRINITY_DN1691_c0_g2_i22.p1 [54-71]		2	2115.09	0.563	4.269	3	1.109	0.552152	0.00726336	0.255862	0.941575	87.31	50.08	100.73	94.52	158.6	37.5	79.7	124.2	56.95	44.53	77.19	82.43	9.072e-06	1.453e-09	2.31	35.1
[K].IRDQMAATEQEK.[T]		4.71114e-06	0.00028245	1	2	80	T_ilisha_TRINITY_DN1691_c0_g2_i22.p1	T_ilisha_TRINITY_DN1691_c0_g2_i22.p1 [54-65]		1	1419.69	0.577	1.956	1.8	0.883	0.773021	0.287392	0.603372	0.917528	83.83	53.23	94.06	96.03	133	68	76.7	122.3	47.24	14.86	72.97	72.06	9.072e-06	1.638e-11	2.84	29.89
[R].LQGEVEDLMIDVER.[A]	1xOxidation [M9]	4.56658e-06	0.00028245	4	6	110	T_ilisha_TRINITY_DN52_c1_g1_i15.p1; T_ilisha_TRINITY_DN52_c1_g1_i3.p1; T_ilisha_TRINITY_DN1322_c2_g1_i2.p1; T_ilisha_TRINITY_DN1322_c1_g1_i2.p1	T_ilisha_TRINITY_DN52_c1_g1_i15.p1 [9-22]; T_ilisha_TRINITY_DN52_c1_g1_i3.p1 [9-22]; T_ilisha_TRINITY_DN1322_c2_g1_i2.p1 [27-40]; T_ilisha_TRINITY_DN1322_c1_g1_i2.p1 [105-118]		0	1661.81	1.536	0.995	1.695	0.893	0.687683	0.999985	0.676263	0.941575	17.76	65.41	47.67	16.4	76.3	76.7	117.1	130	7.12	45.58	16.76	15.98	9.072e-06	1.542e-11	3.78	55.73
[K].LQGPATAAEVNHILK.[G]		1.52382e-05	0.00028245	1	3	90	T_ilisha_TRINITY_DN12642_c0_g1_i9.p1	T_ilisha_TRINITY_DN12642_c0_g1_i9.p1 [298-312]		0	1561.87	0.736	0.92	0.884	0.703	0.950316	0.980984	0.986811	0.227808	25.97	26.04	16.42	28.98	102.6	111.4	76.8	109.2	29.97	6.95	10.39	33.94	9.072e-06	1.608e-10	4.47	47.75
[K].IQGSLEDQIIAANPLLEAYGNAK.[T]		4.18541e-10	0.00028245	1	1	36	T_ilisha_TRINITY_DN4921_c2_g1_i1.p1	T_ilisha_TRINITY_DN4921_c2_g1_i1.p1 [38-60]		0	2428.27	100		100	1.03	1.60285e-16		1.43723e-16	0.98545				64.18			202.9	197.1			75.36	26.07	9.072e-06	6.305e-16	4.55	71.36
[K].LQHELEEAEER.[A]		0.00132647	0.00028245	1	1	20	T_ilisha_TRINITY_DN52_c0_g1_i21.p1	T_ilisha_TRINITY_DN52_c0_g1_i21.p1 [146-156]		0	1382.65	16.512	0.401	7.731	0.611	1.60285e-16	0.20434	1.06334e-05	0.0424965	32.26	62.93	66.05	51.31	9.4	23.3	167.3	200.1	13.86	59.98	52.29	42.5	9.072e-06	9.558e-07	2.71	32.76
[K].LQHELEEAQER.[A]		0.00362952	0.00028245	1	1	3	T_ilisha_TRINITY_DN52_c0_g2_i1.p1	T_ilisha_TRINITY_DN52_c0_g2_i1.p1 [71-81]		0	1381.67	6.335	0.133	1.057	0.8	1.29076e-05	0.000306119	0.986811	0.695797	9.78	0	14.12	13.22	17.6	131.8	111.4	139.2			9.31	13.41	9.072e-06	6.792e-06	2.76	31.43
[R].IQILDKPGPPAGNIEFK.[S]		0.000345632	0.00028245	1	1	8	T_ilisha_TRINITY_DN2693_c0_g1_i10.p1	T_ilisha_TRINITY_DN2693_c0_g1_i10.p1 [8250-8266]		0	1837.02	1.881	1.168	1.868	1.155	0.816344	0.997121	0.933808	0.950381	19.69	54.78	57.36	31.52	70.5	61.2	143.8	124.5	13.82	52.22	14.77	31.71	9.072e-06	7.01e-08	3.6	52.8
[R].LQLLEPFDK.[W]		0.0183853	0.00028245	2	4	15	T_ilisha_TRINITY_DN31206_c0_g1_i4.p1; T_ilisha_TRINITY_DN193465_c0_g1_i1.p1	T_ilisha_TRINITY_DN31206_c0_g1_i4.p1 [568-576]; T_ilisha_TRINITY_DN193465_c0_g1_i1.p1 [567-575]		0	1102.61	0.609	2.014	1.61	0.685	0.845247	0.359587	0.750398	0.168954	74.29	63.68	69.6	81.14	133.6	66.3	81.4	118.8	56.85	28.13	34.46	61.91	9.072e-06	0.0001621	1.98	58.29
[K].IQLINNMLDK.[V]		0.00239688	0.00028245	2	4	53	T_ilisha_TRINITY_DN13552_c1_g1_i2.p1; T_ilisha_TRINITY_DN27151_c0_g1_i3.p1	T_ilisha_TRINITY_DN13552_c1_g1_i2.p1 [248-257]; T_ilisha_TRINITY_DN27151_c0_g1_i3.p1 [221-230]		0	1201.66	0.663	1.292	0.973	0.918	0.911927	0.936482	0.992681	0.963247	29.49	24.3	27.79	53.16	121.5	94	80.5	104	24.85	13.51	19.56	39.27	9.072e-06	3.035e-06	2.52	53.69
[K].IQLINNMLDK.[V]	1xOxidation [M7]	0.0154368	0.00028245	2	4	2	T_ilisha_TRINITY_DN13552_c1_g1_i2.p1; T_ilisha_TRINITY_DN27151_c0_g1_i3.p1	T_ilisha_TRINITY_DN13552_c1_g1_i2.p1 [248-257]; T_ilisha_TRINITY_DN27151_c0_g1_i3.p1 [221-230]		0	1217.66	0.698	0.986	0.849	0.741	0.888324	0.996138	0.979526	0.494445	81.39	32.69	66.42	93.52	109.7	119.3	76.5	94.5	30.13	14.81	98.87	65.19	9.072e-06	0.0001146	1.56	45.25
[K].IQLTFTNAEFEITLADGSQFHFPNR.[L]		2.38571e-06	0.00028245	1	1	41	T_ilisha_TRINITY_DN8544_c0_g1_i1.p1	T_ilisha_TRINITY_DN8544_c0_g1_i1.p1 [87-111]		0	2896.43	0.875	1.032	0.885	1.02	0.964503	0.999985	0.940609	0.997443	44.04	65.38	66.37	30.36	108	104.7	94.6	92.7	43.91	56.56	18.56	34.77	9.072e-06	4.371e-12	3.54	75.37
[R].IQLVEEELDR.[A]		0.000644552	0.00028245	7	18	429	T_ilisha_TRINITY_DN524_c0_g1_i21.p1; T_ilisha_TRINITY_DN524_c0_g1_i4.p1; T_ilisha_TRINITY_DN524_c0_g1_i12.p1; T_ilisha_TRINITY_DN524_c0_g1_i15.p1 ; T_ilisha_TRINITY_DN60776_c0_g1_i3.p2; T_ilisha_TRINITY_DN524_c0_g1_i5.p2; T_ilisha_TRINITY_DN173_c0_g2_i1.p1	T_ilisha_TRINITY_DN524_c0_g1_i21.p1 [92-101]; T_ilisha_TRINITY_DN524_c0_g1_i4.p1 [56-65]; T_ilisha_TRINITY_DN524_c0_g1_i12.p1 [56-65]; T_ilisha_TRINITY_DN524_c0_g1_i15.p1 [92-101]; T_ilisha_TRINITY_DN60776_c0_g1_i3.p2 [56-65]; T_ilisha_TRINITY_DN524_c0_g1_i5.p2 [92-101]; T_ilisha_TRINITY_DN173_c0_g2_i1.p1 [92-101]		0	1243.65	0.856	0.95	0.812	1.022	0.985224	0.996138	0.966945	0.979136	19.87	35.03	32.05	17.73	116.5	94.4	91.3	97.8	28.75	21.17	7	20.55	9.072e-06	2.361e-07	2.67	47.5
[R].IQLVEEELDRAQER.[L]		1.0517e-07	0.00028245	7	18	135	T_ilisha_TRINITY_DN524_c0_g1_i21.p1; T_ilisha_TRINITY_DN524_c0_g1_i4.p1; T_ilisha_TRINITY_DN524_c0_g1_i12.p1; T_ilisha_TRINITY_DN524_c0_g1_i15.p1 ; T_ilisha_TRINITY_DN60776_c0_g1_i3.p2; T_ilisha_TRINITY_DN524_c0_g1_i5.p2; T_ilisha_TRINITY_DN173_c0_g2_i1.p1	T_ilisha_TRINITY_DN524_c0_g1_i21.p1 [92-105]; T_ilisha_TRINITY_DN524_c0_g1_i4.p1 [56-69]; T_ilisha_TRINITY_DN524_c0_g1_i12.p1 [56-69]; T_ilisha_TRINITY_DN524_c0_g1_i15.p1 [92-105]; T_ilisha_TRINITY_DN60776_c0_g1_i3.p2 [56-69]; T_ilisha_TRINITY_DN524_c0_g1_i5.p2 [92-105]; T_ilisha_TRINITY_DN173_c0_g2_i1.p1 [92-105]		1	1727.89	1.371	2.641	2.348	1.542	0.824713	0.0372502	0.281189	0.0487828	70.25	56.14	56.14	56.9	109.9	41.6	150.7	97.7	11.55	55.36	51.19	15.87	9.072e-06	1.011e-14	2.91	48.17
[K].IRDQMAATEQEK.[T]	1xOxidation [M5]	0.000641214	0.00028245	1	2	37	T_ilisha_TRINITY_DN1691_c0_g2_i22.p1	T_ilisha_TRINITY_DN1691_c0_g2_i22.p1 [54-65]		1	1435.68	0.488	2.344	1.215	0.948	0.595643	0.216935	0.940609	0.979136	30.94	34.07	73.69	75.34	148.7	63.4	72.5	115.4	7.58	34.3	34.12	35.58	9.072e-06	2.318e-07	2.24	27.86
[R].IQLVVEVADPNVQVK.[W]		0.0221135	0.00028245	1	4	1	T_ilisha_TRINITY_DN10726_c0_g1_i6.p1	T_ilisha_TRINITY_DN10726_c0_g1_i6.p1 [231-245]		0	1650.94																					9.072e-06	0.0002316	2.34
[K].LQNFVNDEAFIRDIAK.[V]		3.57173e-05	0.00028245	1	1	7	T_ilisha_TRINITY_DN856_c3_g1_i3.p1	T_ilisha_TRINITY_DN856_c3_g1_i3.p1 [522-537]		1	1892.99	1.068	2.373	3.635	0.971	0.998506	0.665443	0.461305	0.982263	105.59	56.17	49.44	83.07	90.1	38	134	138	108.38		86.95	44.74	9.072e-06	8.429e-10	2.59	61.16
[K].IQPLEINVGDLAR.[F]		0.00307455	0.00028245	3	3	5	T_ilisha_TRINITY_DN2693_c0_g1_i6.p1; T_ilisha_TRINITY_DN2693_c0_g1_i2.p1; T_ilisha_TRINITY_DN2693_c0_g1_i10.p1	T_ilisha_TRINITY_DN2693_c0_g1_i6.p1 [2876-2888]; T_ilisha_TRINITY_DN2693_c0_g1_i2.p1 [2876-2888]; T_ilisha_TRINITY_DN2693_c0_g1_i10.p1 [2876-2888]		0	1437.81	1.144	1	0.01	100	0.886727	0.996138	1.43723e-16	2.8635e-16	2.8	14.77			127.2	127.2	145.6		3.09	19.79			9.072e-06	4.922e-06	3.14	60.01
[K].LQPPSGDELPAR.[D]		0.0137835	0.00028245	1	1	3	T_ilisha_TRINITY_DN193465_c0_g1_i1.p1	T_ilisha_TRINITY_DN193465_c0_g1_i1.p1 [526-537]		0	1279.66	0.713	2.717	2.787	0.797	0.882809	0.284259	0.682142	0.746254	44.97	45.86	37.94	17.6	149.1	44.4	91.1	115.3	34.82	37.46	20.08	19.27	9.072e-06	9.178e-05	2.13	40.14
[K].LQQFFNHHMFVLEQEEYK.[K]		8.02415e-11	0.00028245	1	1	212	T_ilisha_TRINITY_DN581_c1_g1_i13.p1	T_ilisha_TRINITY_DN581_c1_g1_i13.p1 [318-335]		0	2367.12	1.521	1.444	2.261	1.037	0.701301	0.767492	0.323723	0.970492	50.56	43.14	56.78	49.13	85.5	59.2	130	125.4	26.95	55.53	45.13	34.22	9.072e-06	6.305e-16	7.19	56.57
[K].LQQFFNHHMFVLEQEEYK.[K]	1xOxidation [M9]	1.27052e-05	0.00028245	1	1	141	T_ilisha_TRINITY_DN581_c1_g1_i13.p1	T_ilisha_TRINITY_DN581_c1_g1_i13.p1 [318-335]		0	2383.12	1.905	0.655	1.236	1.072	0.322742	0.777009	0.936603	0.941575	53.45	58.96	75.05	87.53	76.2	91	120.5	112.4	46.79	48.92	32.55	76.02	9.072e-06	1.136e-10	4.22	52.43
[K].LQQFFNHHMFVLEQEEYKK.[E]		1.23991e-06	0.00028245	1	1	21	T_ilisha_TRINITY_DN581_c1_g1_i13.p1	T_ilisha_TRINITY_DN581_c1_g1_i13.p1 [318-336]		1	2495.22	1.443	2.941	4.977	1.155	0.555762	0.345347	0.00885866	0.805414	125.85	96.05	135.15	59.92	52.4	13.6	179	155	89.56	90.67	64.73	81.36	9.072e-06	1.227e-12	4.76	53.94
[K].LQQFFNHHMFVLEQEEYKK.[E]	1xOxidation [M9]	0.00406802	0.00028245	1	1	5	T_ilisha_TRINITY_DN581_c1_g1_i13.p1	T_ilisha_TRINITY_DN581_c1_g1_i13.p1 [318-336]		1	2511.21	2.663	0.512	1.048	1.389	0.0830666	0.612331	0.999685	0.520158	33.46	53.42	65.8	52.03	56.7	83.6	151	108.7	29.89	60.92	41.41	56.65	9.072e-06	8.52e-06	1.98	49.54
[K].LQQGIGWVPIGSIDVEK.[V]		4.92874e-05	0.00028245	1	2	7	T_ilisha_TRINITY_DN4719_c0_g1_i9.p1	T_ilisha_TRINITY_DN4719_c0_g1_i9.p1 [1255-1271]		0	1839	2.44	0.5	1.031	1.743	0.671791	0.358781	0.957234	0.189814	33.81	19.43	31.6	53.55	54.3	108.7	124.8	112.1	18.38		44.68	39.76	9.072e-06	1.576e-09	3.91	64.14
[R].LQTENGEFGR.[Q]		0.00211624	0.00028245	1	2	209	T_ilisha_TRINITY_DN581_c0_g1_i12.p1	T_ilisha_TRINITY_DN581_c0_g1_i12.p1 [365-374]		0	1150.55	1.709	1.194	2.548	0.955	0.553723	0.942843	0.208688	0.985468	6.07	24.56	47.87	22.54	73.8	68.2	126.1	132	12.11	47.28	10.32	25.7	9.072e-06	2.378e-06	2.66	33.15
[R].LQTENGELGR.[Q]		0.00404699	0.00028245	1	1	21	T_ilisha_TRINITY_DN1322_c1_g2_i1.p1	T_ilisha_TRINITY_DN1322_c1_g2_i1.p1 [131-140]		0	1116.56	12.637	100	100	0.723	1.60285e-16	1.61286e-16	1.43723e-16	0.298186	29.41			25.67	13		168.5	218.5	12.62		37.38	31.66	9.072e-06	8.412e-06	2.75	31.35
[R].IQTQPGYANTLR.[E]		0.00465488	0.00028245	1	4	15	T_ilisha_TRINITY_DN3275_c0_g1_i1.p1	T_ilisha_TRINITY_DN3275_c0_g1_i1.p1 [98-109]		0	1361.72	0.965	1.462	1.793	0.848	0.987538	0.908243	0.828184	0.87409	34.63	54.53	52.98	15.36	120.3	64.7	98.9	116.1	25.4	53.99	16.29	21.91	9.072e-06	1.107e-05	2.29	37.5
[K].IQWYHEGEELTPDTNIK.[I]		6.8013e-05	0.00028245	2	2	15	T_ilisha_TRINITY_DN13494_c2_g1_i5.p1; T_ilisha_TRINITY_DN13494_c2_g1_i8.p1	T_ilisha_TRINITY_DN13494_c2_g1_i5.p1 [775-791]; T_ilisha_TRINITY_DN13494_c2_g1_i8.p1 [812-828]		0	2072.99	0.853	0.781	0.76	0.979	0.960551	0.940786	0.933808	0.979136	15.63	18.66	36.4	13.39	96	138.3	81.9	83.7	9.33	14.77	18.56	15.98	9.072e-06	2.958e-09	2.36	50.72
[K].LQNFVNDEAFIR.[D]		7.31429e-05	0.00028245	1	1	96	T_ilisha_TRINITY_DN856_c3_g1_i3.p1	T_ilisha_TRINITY_DN856_c3_g1_i3.p1 [522-533]		0	1465.74	0.768	1.11	0.933	0.886	0.960551	0.971611	0.999685	0.925094	14.15	17.35	19.72	12.53	113.7	100.4	87.3	98.6	10.69	14.16	4.7	11.74	9.072e-06	3.422e-09	3.1	54.3
[R].RAGGGEGSNVFSMFEQSQIQEYK.[E]		0.00237213	0.00028245	1	1	15	T_ilisha_TRINITY_DN292_c0_g2_i2.p1	T_ilisha_TRINITY_DN292_c0_g2_i2.p1 [9-31]		1	2549.17	0.751	1.787	1.546	1.133	0.922793	0.811845	0.876379	0.929851	36.6	28.88	44.78	57.06	116.3	77.2	87.3	119.3	27.03	15.92	37.63	46.32	9.072e-06	2.972e-06	2.34	60.78
[R].RDLEESTLQHEATAAALR.[K]		0.000216578	0.00028245	2	2	13	T_ilisha_TRINITY_DN581_c0_g1_i12.p1; T_ilisha_TRINITY_DN1322_c1_g2_i1.p1	T_ilisha_TRINITY_DN581_c0_g1_i12.p1 [261-278]; T_ilisha_TRINITY_DN1322_c1_g2_i1.p1 [27-44]		1	2011.02	2.268	1.078	2.286	1.069	0.111151	0.996138	0.493811	0.977556	34.59	54.67	54.67	35.88	63.3	58.8	143.6	134.3	5.66	52	138.08	13.15	9.072e-06	2.829e-08	4.39	44.84
[K].RDSITNMWVTVASSVEEPTFR.[V]		0.00475237	0.00028245	1	1	1	T_ilisha_TRINITY_DN2693_c0_g1_i2.p1	T_ilisha_TRINITY_DN2693_c0_g1_i2.p1 [10041-10061]		1	2425.18	1.676	100	100	1.059	0.90485	1.61286e-16	1.43723e-16	0.982384	36.37			63.6	95.4		160	144.6	24.01		45.27	81.45	9.072e-06	1.144e-05	3.72	71.13
[R].VIQYFATIAMTGQK.[K]	1xOxidation [M10]	0.0126926	0.00028245	1	1	1	T_ilisha_TRINITY_DN1067_c0_g1_i17.p1	T_ilisha_TRINITY_DN1067_c0_g1_i17.p1 [85-98]		0	1586.82																					9.072e-06	7.843e-05	1.46
[R].VIQYFATIAVAGGK.[K]		4.78512e-06	0.00028245	2	2	331	T_ilisha_TRINITY_DN1067_c0_g1_i13.p1; T_ilisha_TRINITY_DN1067_c0_g1_i4.p1	T_ilisha_TRINITY_DN1067_c0_g1_i13.p1 [85-98]; T_ilisha_TRINITY_DN1067_c0_g1_i4.p1 [13-26]		0	1437.81	1.32	1.22	1.646	0.974	0.865959	0.925643	0.71153	0.997443	30.04	40.42	48.54	36.69	89.1	73	117.6	120.3	16.23	38.15	28	22.31	9.072e-06	1.702e-11	2.6	57.49
[R].VIQYFATIAVAGGKK.[A]		0.00505723	0.00028245	2	2	1	T_ilisha_TRINITY_DN1067_c0_g1_i13.p1; T_ilisha_TRINITY_DN1067_c0_g1_i4.p1	T_ilisha_TRINITY_DN1067_c0_g1_i13.p1 [85-99]; T_ilisha_TRINITY_DN1067_c0_g1_i4.p1 [13-27]		1	1565.9	2.657	0.571	0.884	1.408	0.628763	0.62387	0.892362	0.67431	20.6	10.17	13.56	57.63	57.5	100.6	152.8	89	11.88		20.38	56.37	9.072e-06	1.294e-05	1.85	54.04
[R].VLSANMYGTSEPSEPSKPIQTQELK.[G]		1.2285e-10	0.00028245	1	1	22	T_ilisha_TRINITY_DN35779_c0_g1_i1.p1	T_ilisha_TRINITY_DN35779_c0_g1_i1.p1 [526-550]		0	2734.36	1.164	0.528	0.645	1.107	0.963879	0.623029	0.869125	0.967716	32.24	18.29	16.28	16.15	70.4	139.8	99.7	90.1	26.43	17.6	18.22	3.29	9.072e-06	6.305e-16	4.91	46.24
[R].VLSANMYGTSEPSEPSKPIQTQELK.[G]	1xOxidation [M6]	8.63686e-05	0.00028245	1	1	3	T_ilisha_TRINITY_DN35779_c0_g1_i1.p1	T_ilisha_TRINITY_DN35779_c0_g1_i1.p1 [526-550]		0	2750.36	0.81	1.296	0.834	1.109	0.977882	0.950635	0.974401	0.913957	29.41	39.38	29.56	41.04	124	95.7	100.5	79.8	14.27	31.13	33.41	15.61	9.072e-06	4.705e-09	2.83	44.92
[K].VISGVQDLEYTVTDVIEGK.[E]		0.000793349	0.00028245	3	3	5	T_ilisha_TRINITY_DN2693_c0_g1_i6.p1; T_ilisha_TRINITY_DN2693_c0_g1_i2.p1; T_ilisha_TRINITY_DN2693_c0_g1_i10.p1	T_ilisha_TRINITY_DN2693_c0_g1_i6.p1 [5635-5653]; T_ilisha_TRINITY_DN2693_c0_g1_i2.p1 [5635-5653]; T_ilisha_TRINITY_DN2693_c0_g1_i10.p1 [5635-5653]		0	2065.07	1.542	2.973	4.133	1.109	0.933058	0.374629	0.346655	0.972608	0	4.91	76.43	79.01	93.7	31.5	144.5	130.3		4.68		66.51	9.072e-06	3.537e-07	2.46	76.12
[RK].VLSIGDGIAR.[V]		0.0049535	0.00028245	1	5	28	T_ilisha_TRINITY_DN4584_c0_g1_i4.p1	T_ilisha_TRINITY_DN4584_c0_g1_i4.p1 [73-82]		0	1000.58	0.883	1.698	2.163	0.906	0.998177	0.735234	0.37219	0.961407	14.35	48.9	32.08	14.35	121.2	53.7	107	118.1	28.71	29.09	7.47	16.11	9.072e-06	1.248e-05	1.7	45.12
[R].VITAITNDVNTVLETDDELETLR.[T]		0.000272182	0.00028245	1	2	1	T_ilisha_TRINITY_DN35557_c0_g1_i1.p1	T_ilisha_TRINITY_DN35557_c0_g1_i1.p1 [254-276]		0	2574.31																					9.072e-06	4.395e-08	2.12
[R].VLTLNDMER.[L]		0.0139982	0.00028245	1	3	24	T_ilisha_TRINITY_DN699_c0_g1_i6.p1	T_ilisha_TRINITY_DN699_c0_g1_i6.p1 [9-17]		0	1090.56	0.689	1.286	0.883	0.949	0.854837	0.951948	0.979524	0.972995	18.74	35.27	10.56	44.89	109.7	110	76	104.3	24.38	29.71	16.75	28.63	9.072e-06	9.496e-05	2.26	45.06
[K].VLTPTQVQSRPTSIEWNGCDPGK.[L]	1xCarbamidomethyl [C19]	0.000104669	0.00028245	1	1	2	T_ilisha_TRINITY_DN11972_c0_g1_i2.p1	T_ilisha_TRINITY_DN11972_c0_g1_i2.p1 [40-62]		0	2570.27																					9.072e-06	6.852e-09	2.52
[K].VIVGEPAELVCK.[L]	1xCarbamidomethyl [C11]	0.00291915	0.00028245	2	2	35	T_ilisha_TRINITY_DN13494_c2_g1_i5.p1; T_ilisha_TRINITY_DN13494_c2_g1_i8.p1	T_ilisha_TRINITY_DN13494_c2_g1_i5.p1 [661-672]; T_ilisha_TRINITY_DN13494_c2_g1_i8.p1 [698-709]		0	1313.71	0.861	0.951	0.807	0.96	0.978263	0.993052	0.96537	0.979136	13.4	23.04	20.93	24.75	96.7	117.4	91	94.8	10.92	8.64	6.35	21.33	9.072e-06	4.436e-06	1.54	47.81
[KR].VLVTGAAGQIAYSLLYSIAK.[G]		2.09519e-06	0.00028245	1	4	36	T_ilisha_TRINITY_DN34600_c0_g1_i6.p1	T_ilisha_TRINITY_DN34600_c0_g1_i6.p1 [7-26]		0	2038.16	0.612	3.291	1.538	1.295	0.718291	0.215958	0.955595	0.759217	53.76	40.28	42.46	73.75	172.1	41.1	105.4	81.4	26.39	29.91	52.35	28.84	9.072e-06	3.386e-12	2.15	86.14
[K].VLVVGNPANTNCLIAAK.[S]	1xCarbamidomethyl [C12]	1.93815e-06	0.00028245	1	1	36	T_ilisha_TRINITY_DN34600_c0_g1_i6.p1	T_ilisha_TRINITY_DN34600_c0_g1_i6.p1 [126-142]		0	1753.96	0.912	1.77	0.994	1.371	0.985224	0.768199	0.998774	0.619712	32.81	32.23	23.71	46.81	118.1	85.3	119.9	76.7	15.81	20.62	38.94	27.49	9.072e-06	2.922e-12	3.23	52.32
[K].VIYNIAGSGK.[F]		0.00175561	0.00028245	1	1	88	T_ilisha_TRINITY_DN856_c3_g1_i3.p1	T_ilisha_TRINITY_DN856_c3_g1_i3.p1 [802-811]		0	1021.57	0.624	0.986	0.775	0.904	0.865965	0.999985	0.957234	0.945571	20.85	14.75	11.02	21.79	111.1	120.9	79.8	88.2	18.09	5.47	16.62	8.8	9.072e-06	1.653e-06	2.83	37.93
[R].VLYPNDNFFEGK.[E]		0.000436626	0.00028245	2	6	118	T_ilisha_TRINITY_DN80_c0_g3_i1.p1; T_ilisha_TRINITY_DN856_c3_g1_i3.p1	T_ilisha_TRINITY_DN80_c0_g3_i1.p1 [301-312]; T_ilisha_TRINITY_DN856_c3_g1_i3.p1 [279-290]		0	1442.7	0.733	0.928	0.808	0.864	0.947715	0.990168	0.966355	0.877188	11.52	8.77	5.96	9.61	106.5	114.8	82.8	95.9	8.08	4.89	8.64	4.63	9.072e-06	1.107e-07	2.77	53.18
[R].VMAENAAGVGPPSSTSR.[L]		0.000383463	0.00028245	1	1	1	T_ilisha_TRINITY_DN54044_c0_g1_i1.p1	T_ilisha_TRINITY_DN54044_c0_g1_i1.p1 [1016-1032]		0	1630.79																					9.072e-06	8.545e-08	2.37
[K].VMDRPGNYVEPTIVTGLAHDAPIVHTETFVPILYVLK.[F]		0.0221135	0.00028245	1	1	4	T_ilisha_TRINITY_DN7759_c0_g1_i1.p1	T_ilisha_TRINITY_DN7759_c0_g1_i1.p1 [402-438]		0	4105.18	0.685	100	100	1.153	0.922793	1.61286e-16	1.43723e-16	0.957305	106.58			120.06	213.4		99.9	86.7	65.33		51.68	108.19	9.072e-06	0.0002324	1.45	81.3
[R].VMLGETNPADSKPGTIR.[G]		2.94724e-05	0.00028245	1	2	21	T_ilisha_TRINITY_DN21102_c0_g1_i4.p1	T_ilisha_TRINITY_DN21102_c0_g1_i4.p1 [88-104]		0	1785.92	0.932	1.421	1.447	0.896	0.986346	0.918963	0.925934	0.93827	24.62	10.97	48.73	48.73	108.4	77.9	101	112.7	12.97	16.98	25.13	43.14	9.072e-06	5.842e-10	4.14	40.34
[R].VNAEVTDNNLHLVIK.[E]		0.0121797	0.00028245	1	1	2	T_ilisha_TRINITY_DN333438_c0_g1_i1.p1	T_ilisha_TRINITY_DN333438_c0_g1_i1.p1 [39-53]		0	1678.91	0.714	1.59	1.036	1.191	0.940509	0.758929	0.974693	0.679242	44.96	33.66	21.15	24.48	112.4	86.9	110.6	90.1	22.64	28.2	32.69	24.1	9.072e-06	7.254e-05	2.58	50.34
[R].VNEPVFDVDIDMR.[K]		0.00151028	0.00028245	1	1	4	T_ilisha_TRINITY_DN2693_c0_g1_i10.p1	T_ilisha_TRINITY_DN2693_c0_g1_i10.p1 [7471-7483]		0	1548.74	0.567	1.367	0.905	0.733	0.520531	0.924355	0.982127	0.428414	80.15	61.4	61.4	59.17	124.4	91	70.5	114.1	29.55	54.07	63.65	35.75	9.072e-06	1.237e-06	2.52	59.66
[R].VNFALEMGK.[H]		0.00290405	0.00028245	1	1	92	T_ilisha_TRINITY_DN23_c0_g3_i1.p1	T_ilisha_TRINITY_DN23_c0_g3_i1.p1 [487-495]		0	1008.52	0.634	1.099	1.083	0.824	0.872137	0.978819	0.961853	0.73746	34.22	29.53	29.2	57.25	107.9	98.2	87.6	106.3	35.75	14.08	24.97	49.3	9.072e-06	4.405e-06	2.48	48.92
[R].VNFALEMGK.[H]	1xOxidation [M7]	0.00668883	0.00028245	1	1	53	T_ilisha_TRINITY_DN23_c0_g3_i1.p1	T_ilisha_TRINITY_DN23_c0_g3_i1.p1 [487-495]		0	1024.51	1.094	0.708	0.585	1.029	0.944833	0.82257	0.827997	0.977556	80.77	46.35	66.18	82.8	101.6	143.4	71	84	58.7	29.96	68.82	68.6	9.072e-06	2.235e-05	2.19	41.12
[R].VNFTNIIETEFAITGLTQDNQYEFR.[V]		0.000173229	0.00028245	1	1	10	T_ilisha_TRINITY_DN9784_c0_g2_i1.p1	T_ilisha_TRINITY_DN9784_c0_g2_i1.p1 [2324-2348]		0	2963.44																					9.072e-06	1.829e-08	2.65
[R].VNHSETTVIAFFIMPAR.[T]		0.0116273	0.00028245	1	1	2	T_ilisha_TRINITY_DN1779_c4_g1_i2.p1	T_ilisha_TRINITY_DN1779_c4_g1_i2.p1 [355-371]		0	1933	0.428	3.133	1.765	0.759	0.577539	0.244325	0.956682	0.778014	82.33	60.87	67.28	82.33	173.1	55.3	74.1	97.5	40.05	57.28	84.59	29.88	9.072e-06	6.602e-05	2.06	71.49
[R].VNIINTVDCTTLSIK.[E]	1xCarbamidomethyl [C9]	0.00143388	0.00028245	1	1	4	T_ilisha_TRINITY_DN9784_c0_g2_i1.p1	T_ilisha_TRINITY_DN9784_c0_g2_i1.p1 [947-961]		0	1690.9	2.995	0.643	2.321	1.1	0.51021	0.721711	0.804101	0.977556	10.07	67.83	60.97	49.96	41.4	64.4	124.1	170.1		58.83	42.43	34.08	9.072e-06	1.117e-06	2.63	57.75
[K].VLQTLILVNNK.[I]		0.000893986	0.00028245	1	1	30	T_ilisha_TRINITY_DN42112_c0_g1_i1.p1	T_ilisha_TRINITY_DN42112_c0_g1_i1.p1 [182-192]		0	1254.78	1.065	0.724	0.749	1.033	0.983156	0.911582	0.935039	0.997443	28.34	16.18	23.3	14.4	87.5	120.4	97.6	94.5	30.04	36.83	15.67	10.97	9.072e-06	4.461e-07	3.01	53.4
[K].VLQQQADEAEER.[A]		0.000492021	0.00028245	1	1	3	T_ilisha_TRINITY_DN60776_c0_g1_i3.p2	T_ilisha_TRINITY_DN60776_c0_g1_i3.p2 [16-27]		0	1415.68	1.069	1.335	1.128	1.393	0.969955	0.950635	0.979524	0.53115	50.66	69.7	62.87	46.34	99.8	81.2	127.5	91.6	48.91	54.95	44.09	6.88	9.072e-06	1.383e-07	3.39	30.74
[R].VLNYDEEVDDAKPVSK.[G]		0.000358429	0.00028245	1	1	7	T_ilisha_TRINITY_DN2693_c0_g1_i10.p1	T_ilisha_TRINITY_DN2693_c0_g1_i10.p1 [12516-12531]		0	1820.89	1.631	1.004	1.881	1.02	0.872667	0.978819	0.926193	0.997443	40.76	47.08	44.36	38.17	64.1	72	133.2	130.7	27.43	42.08	22.06	35.07	9.072e-06	7.471e-08	2.51	39.88
[K].VLNNMEIGTSLYDEEGAK.[I]	1xOxidation [M5]	1.53661e-07	0.00028245	1	4	35	T_ilisha_TRINITY_DN27151_c0_g1_i3.p1	T_ilisha_TRINITY_DN27151_c0_g1_i3.p1 [247-264]		0	1998.93	0.537	0.682	0.643	0.611	0.519746	0.884946	0.920324	0.118518	94.91	9.97	46.26	91.69	103.1	151.2	55.3	90.4	4.15	13.74	92.65	47.19	9.072e-06	2.105e-14	3.7	46.86
[R].VIESMQSTLDSEIR.[S]		5.17285e-06	0.00028245	2	2	47	T_ilisha_TRINITY_DN1605_c0_g1_i5.p1; T_ilisha_TRINITY_DN1605_c0_g1_i14.p1	T_ilisha_TRINITY_DN1605_c0_g1_i5.p1 [155-168]; T_ilisha_TRINITY_DN1605_c0_g1_i14.p1 [61-74]		0	1607.79	0.719	1.141	0.772	1.109	0.940509	0.964851	0.957234	0.892901	12.8	26.32	32.47	19.04	120.1	105.3	86.3	88.3	8.91	29.54	11.52	14.08	9.072e-06	1.974e-11	3.95	47.21
[R].VIESMQSTLDSEVR.[S]		9.22167e-07	0.00028245	1	3	142	T_ilisha_TRINITY_DN581_c6_g1_i3.p1	T_ilisha_TRINITY_DN581_c6_g1_i3.p1 [85-98]		0	1593.78	0.57	0.938	0.786	0.652	0.760687	0.993409	0.95983	0.0899025	52.17	24.13	33.16	52.17	112.5	125.1	64.1	98.3	11.93	46.77	62.25	13.03	9.072e-06	6.882e-13	3.92	46.66
[R].VIESMQSTLDSEVR.[S]	1xOxidation [M5]	4.9544e-05	0.00028245	1	3	18	T_ilisha_TRINITY_DN581_c6_g1_i3.p1	T_ilisha_TRINITY_DN581_c6_g1_i3.p1 [85-98]		0	1609.77	1.012	1.02	0.719	1.498	0.991158	0.996138	0.928808	0.444506	72.69	70.44	112.47	40.06	86.9	162.2	86.8	64.1	48.81	43.52	90.48	79.12	9.072e-06	1.605e-09	3.18	37.74
[K].VIFLENYR.[V]		0.00985708	0.00028245	1	5	132	T_ilisha_TRINITY_DN856_c3_g1_i3.p1	T_ilisha_TRINITY_DN856_c3_g1_i3.p1 [643-650]		0	1053.57	0.706	0.841	0.666	0.901	0.931838	0.951948	0.918009	0.941575	2.62	13.06	8.16	17.24	106	131.6	74.8	87.6	16.7	4.88	17.02	6.37	9.072e-06	4.753e-05	2.41	50.76
[K].VIGRPDAPEGPLEFDDIQAR.[S]		0.00518994	0.00028245	1	1	6	T_ilisha_TRINITY_DN2222_c0_g1_i5.p1	T_ilisha_TRINITY_DN2222_c0_g1_i5.p1 [1102-1121]		0	2195.11	2.326	0.517	1.156	1.039	0.588129	0.360213	0.999031	0.997443	38.79	41.09	31.76	25.96	53.3	103.2	124.1	119.4	37.77		8.15	27.84	9.072e-06	1.369e-05	2.92	53.94
[R].VIGSGTNLDSAR.[F]		4.04592e-05	0.00028245	3	5	142	T_ilisha_TRINITY_DN7052_c0_g1_i3.p1; T_ilisha_TRINITY_DN141296_c0_g1_i1.p1; T_ilisha_TRINITY_DN34172_c0_g1_i2.p1	T_ilisha_TRINITY_DN7052_c0_g1_i3.p1 [158-169]; T_ilisha_TRINITY_DN141296_c0_g1_i1.p1 [117-128]; T_ilisha_TRINITY_DN34172_c0_g1_i2.p1 [7-18]		0	1189.62	0.747	0.768	0.691	0.882	0.952462	0.905345	0.932646	0.917528	13.4	23.97	34.33	13.4	102.3	134.4	76.5	86.7	10.1	24	16.63	13.17	9.072e-06	1.083e-09	2.23	34.03
[K].VIHDNFGIEEALMTTVHAYTATQK.[T]		0.000323067	0.00028245	1	3	10	T_ilisha_TRINITY_DN24655_c0_g1_i24.p1	T_ilisha_TRINITY_DN24655_c0_g1_i24.p1 [163-186]		0	2689.33	0.348	3.359	0.982	1.51	0.0440928	0.124957	0.933808	0.486501	118.71	138.46	97.19	108.58	252.5	23.6	74.5	49.4	85.21	110.93	57.37	86.51	9.072e-06	6.16e-08	3.05	71.66
[K].VLLGEYTPFPR.[E]		0.00260432	0.00028245	1	3	13	T_ilisha_TRINITY_DN8797_c0_g1_i5.p1	T_ilisha_TRINITY_DN8797_c0_g1_i5.p1 [1295-1305]		0	1291.7	0.641	0.895	0.649	0.81	0.769824	0.976177	0.922092	0.721062	23.46	18.89	36.04	27.87	113.4	117	72.7	96.9	9.39	22.43	25.27	27.17	9.072e-06	3.563e-06	1.7	58.61
[K].VIILDKPGIPIGPLR.[I]		4.00411e-05	0.00028245	1	1	28	T_ilisha_TRINITY_DN2222_c0_g1_i5.p1	T_ilisha_TRINITY_DN2222_c0_g1_i5.p1 [704-718]		0	1601.01	2.497	1.772	3.376	1.311	0.384985	0.830478	0.496856	0.762328	44.96	68.13	82.76	57.05	74.4	35.7	129.4	160.5	20.37	76.6	35.23	26.46	9.072e-06	1.052e-09	2.39	61.66
[K].VLLPLIDQYLK.[N]		0.00822635	0.00028245	1	1	14	T_ilisha_TRINITY_DN2653_c2_g1_i2.p1	T_ilisha_TRINITY_DN2653_c2_g1_i2.p1 [2957-2967]		0	1314.8	0.621	1.982	1.427	1.016	0.773021	0.614539	0.979524	0.997443	71.5	39.86	63.31	61.44	134.8	65.6	83.8	115.8	25.84	33.62	66.88	52.44	9.072e-06	3.335e-05	1.57	73.41
[R].VIISAPSADAPMFVMGVNHDK.[Y]		8.49973e-08	0.00028245	2	4	217	T_ilisha_TRINITY_DN2492_c0_g1_i2.p1; T_ilisha_TRINITY_DN243417_c0_g1_i1.p1	T_ilisha_TRINITY_DN2492_c0_g1_i2.p1 [117-137]; T_ilisha_TRINITY_DN243417_c0_g1_i1.p1 [117-137]		0	2199.09	0.734	1.082	1.063	0.871	0.949125	0.984878	0.966355	0.893989	59.65	53.1	28.42	74.07	111.3	102.9	75.7	110	41.55	13.89	43.76	48.69	9.072e-06	6.654e-15	3.86	60.48
[R].VIISAPSADAPMFVMGVNHDK.[Y]	1xOxidation [M]	2.43966e-07	0.00028245	2	4	169	T_ilisha_TRINITY_DN2492_c0_g1_i2.p1; T_ilisha_TRINITY_DN243417_c0_g1_i1.p1	T_ilisha_TRINITY_DN2492_c0_g1_i2.p1 [117-137]; T_ilisha_TRINITY_DN243417_c0_g1_i1.p1 [117-137]		0	2215.09	0.886	0.494	0.473	0.927	0.994219	0.272876	0.58876	0.967716	74.38	41.89	37.62	64.59	99.6	150.6	58.8	91	39.21	18.98	28.5	40.96	9.072e-06	5.184e-14	3.38	55.33
[R].VNMAHLCIVGAHAVNGVAR.[I]	1xCarbamidomethyl [C7]	8.62939e-11	0.00028245	1	1	94	T_ilisha_TRINITY_DN856_c3_g1_i3.p1	T_ilisha_TRINITY_DN856_c3_g1_i3.p1 [440-458]		0	1989.03	0.636	1.916	1.83	0.762	0.887946	0.590625	0.610174	0.463655	73.52	52.04	56.74	68.24	124.8	65.1	90.9	119.2	64.76	2.72	32.62	60.9	9.072e-06	6.305e-16	7.02	48.75
[R].VIISAPSADAPMFVMGVNHDK.[Y]	2xOxidation [M12; M15]	3.2581e-06	0.00028245	2	4	104	T_ilisha_TRINITY_DN2492_c0_g1_i2.p1; T_ilisha_TRINITY_DN243417_c0_g1_i1.p1	T_ilisha_TRINITY_DN2492_c0_g1_i2.p1 [117-137]; T_ilisha_TRINITY_DN243417_c0_g1_i1.p1 [117-137]		0	2231.08	1.375	0.308	0.36	0.9	0.765725	0.00632064	0.267011	0.941575	115.19	67.94	88.8	127.7	61.8	200.8	65.1	72.3	90.52	36.35	74.1	101.67	9.072e-06	7.995e-12	2.94	51.44
[R].VLIVYPWTQR.[Y]		0.000651281	0.00028245	1	2	79	T_ilisha_TRINITY_DN8759_c0_g1_i3.p1	T_ilisha_TRINITY_DN8759_c0_g1_i3.p1 [32-41]		0	1274.73	0.901	0.71	0.61	1.3	0.991006	0.885422	0.865584	0.426135	18.58	40.86	38.4	45.88	95.3	136	85.9	82.9	15.17	45.37	24.26	32.51	9.072e-06	2.388e-07	2.58	59.55
[K].VIMNVGEAYSPITGFFTAPVK.[G]		0.00757314	0.00028245	1	2	3	T_ilisha_TRINITY_DN26846_c0_g1_i9.p1	T_ilisha_TRINITY_DN26846_c0_g1_i9.p1 [92-112]		0	2241.16	8.743	100		100	0.0084915	1.61286e-16		2.8635e-16	46.05				41.1		358.9				66.05		9.072e-06	2.862e-05	1.81	73.54
[K].VLNASVIPDGQFIDNK.[K]		3.26987e-05	0.00028245	1	2	14	T_ilisha_TRINITY_DN8551_c2_g1_i1.p1	T_ilisha_TRINITY_DN8551_c2_g1_i1.p1 [40-55]		0	1729.91	100		100	0.933	1.60285e-16		1.43723e-16	0.967716				76.33			198	202			67.24	37.94	9.072e-06	7.13e-10	3.93	55.22
[K].VLNASVIPEGQFIDNK.[K]		2.10944e-07	0.00028245	2	4	267	T_ilisha_TRINITY_DN581_c7_g1_i5.p1; T_ilisha_TRINITY_DN33404_c0_g1_i4.p1	T_ilisha_TRINITY_DN581_c7_g1_i5.p1 [86-101]; T_ilisha_TRINITY_DN33404_c0_g1_i4.p1 [37-52]		0	1743.93	1.539	0.819	1.402	0.952	0.683646	0.940786	0.854988	0.982263	16.78	22.31	24.2	28.92	73.1	89.3	112.5	125.2	5.08	47.39	21.24	14.9	9.072e-06	3.899e-14	3.92	54.87
[K].VLNASVIPEGQFIDNKK.[A]		2.69271e-07	0.00028245	2	4	157	T_ilisha_TRINITY_DN581_c7_g1_i5.p1; T_ilisha_TRINITY_DN33404_c0_g1_i4.p1	T_ilisha_TRINITY_DN581_c7_g1_i5.p1 [86-102]; T_ilisha_TRINITY_DN33404_c0_g1_i4.p1 [37-53]		1	1872.02	1.575	1.984	3.325	1.079	0.663151	0.538127	0.0876251	0.941575	25.85	48.49	43.31	26.05	79.9	40.3	146	133.9	21.06	54.23	11.73	29.17	9.072e-06	6.269e-14	4.36	51.74
[K].VLNASVIPEGQFMDNK.[M]		2.69816e-05	0.00028245	1	1	18	T_ilisha_TRINITY_DN8551_c1_g1_i1.p1	T_ilisha_TRINITY_DN8551_c1_g1_i1.p1 [177-192]		0	1761.88	1.599	0.98	1.759	0.955	0.865959	0.98736	0.829051	0.97607	66.81	42.65	52.29	66.81	72.3	73.8	115.6	138.3	36.62	25.88	48.52	50.25	9.072e-06	4.898e-10	3.01	54.36
[K].VLNASVIPEGQFMDNK.[M]	1xOxidation [M13]	0.00441978	0.00028245	1	1	2	T_ilisha_TRINITY_DN8551_c1_g1_i1.p1	T_ilisha_TRINITY_DN8551_c1_g1_i1.p1 [177-192]		0	1777.88	100	0.01	1.406	1.474	1.60285e-16	1.61286e-16	0.986811	0.541753			63.62	63.62		89.3	185.1	125.6				55.77	9.072e-06	9.93e-06	2.09	49.7
[K].VINDNFTIIEGLMSTVHAITATQK.[T]		5.26842e-11	0.00028245	1	1	344	T_ilisha_TRINITY_DN2492_c0_g1_i2.p1	T_ilisha_TRINITY_DN2492_c0_g1_i2.p1 [161-184]		0	2616.37	0.522	1.409	1.001	0.711	0.664408	0.809785	0.979524	0.251829	45.09	35.88	41.42	48.34	126.5	89.8	93.8	89.9	32.32	5.3	35.63	42.98	9.072e-06	6.305e-16	5.8	86.86
[K].VINDNFTIIEGLMSTVHAITATQK.[T]	1xOxidation [M13]	2.31515e-10	0.00028245	1	1	506	T_ilisha_TRINITY_DN2492_c0_g1_i2.p1	T_ilisha_TRINITY_DN2492_c0_g1_i2.p1 [161-184]		0	2632.37	0.931	0.795	0.575	1.339	0.991006	0.923091	0.808745	0.292104	76	45.31	58.61	52.91	101	127	82.1	89.8	54.4	27.7	37.03	42.25	9.072e-06	6.305e-16	3.5	79.21
[K].VINDNFTIIEGLMSTVHAITATQKTVDGPSGK.[L]		6.20141e-09	0.00028245	1	1	27	T_ilisha_TRINITY_DN2492_c0_g1_i2.p1	T_ilisha_TRINITY_DN2492_c0_g1_i2.p1 [161-192]		1	3357.74	0.61	1.722	0.448	2.545	0.661632	0.884253	0.442573	0.00109271	53.16	68.71	98.84	82.88	163.4	97.8	99.7	39.2	53.76	30.05	34.14	93.3	9.072e-06	6.305e-16	6.9	86.62
[K].VINDNFTIIEGLMSTVHAITATQKTVDGPSGK.[L]	1xOxidation [M13]	2.20689e-06	0.00028245	1	1	6	T_ilisha_TRINITY_DN2492_c0_g1_i2.p1	T_ilisha_TRINITY_DN2492_c0_g1_i2.p1 [161-192]		1	3373.73	0.507	0.82	0.2	2.191	0.67645	0.928333	0.0114263	0.0592929	7.21	39.72	21.52	18.93	142.5	152.3	72.2	33	63.71	21.9		20.87	9.072e-06	3.762e-12	2.92	77.7
[K].VLNNMEIGTSLYDEEGAK.[I]		1.31698e-08	0.00028245	1	4	55	T_ilisha_TRINITY_DN27151_c0_g1_i3.p1	T_ilisha_TRINITY_DN27151_c0_g1_i3.p1 [247-264]		0	1982.94	0.704	1.002	0.709	0.839	0.872137	0.997456	0.938494	0.826563	35.61	35.57	35.57	29.38	111.5	111.3	78.5	98.7	33.59	23.9	11.53	31.64	9.072e-06	6.305e-16	4.5	52.71
[R].VLIVFPWTQR.[H]		0.000297307	0.00028245	2	2	141	T_ilisha_TRINITY_DN2741_c0_g1_i4.p2; T_ilisha_TRINITY_DN2741_c0_g1_i3.p2	T_ilisha_TRINITY_DN2741_c0_g1_i4.p2 [32-41]; T_ilisha_TRINITY_DN2741_c0_g1_i3.p2 [32-41]		0	1258.73	1.017	1.026	0.776	1.22	0.975772	0.996138	0.957234	0.599886	36.97	53.12	60.44	49.25	104.4	101.7	106.6	87.3	21.37	48.36	30.9	50.09	9.072e-06	5.204e-08	2.52	69.82
[R].VNMAHLCIVGAHAVNGVAR.[I]	1xCarbamidomethyl [C7]; 1xOxidation [M3]	9.52867e-08	0.00028245	1	1	37	T_ilisha_TRINITY_DN856_c3_g1_i3.p1	T_ilisha_TRINITY_DN856_c3_g1_i3.p1 [440-458]		0	2005.02	0.87	0.69	0.527	1.14	0.981695	0.851324	0.719	0.925478	67.14	26.32	53.83	60.71	112.3	137.9	67.3	82.5	33.05	23.99	29.91	45.72	9.072e-06	8.34e-15	5.25	43.21
[K].VNNASLIGVGYTQSLRPGVK.[I]		0.000135004	0.00028245	1	1	7	T_ilisha_TRINITY_DN40646_c0_g2_i2.p1	T_ilisha_TRINITY_DN40646_c0_g2_i2.p1 [269-288]		0	2073.15	0.686	1.887	2.349	0.598	0.898275	0.743193	0.798996	0.172773	53.26	52.18	48.05	53.26	117.8	66.3	80.8	135.1	32.79	49.46	43.5	19.09	9.072e-06	1.126e-08	3.98	51.46
[K].VNNTSLVGLGYTQTLRPGVK.[L]		4.31982e-07	0.00028245	1	1	24	T_ilisha_TRINITY_DN40646_c0_g1_i3.p1	T_ilisha_TRINITY_DN40646_c0_g1_i3.p1 [237-256]		0	2117.17	0.614	1.56	1.483	0.831	0.665052	0.925643	0.931875	0.797387	39.23	61.02	41.93	25.74	135.1	74.6	79.8	110.6	47.03	41.77	17.85	21.05	9.072e-06	1.572e-13	4.69	52.83
[K].VQEEVDVWEILK.[K]		8.68183e-05	0.00028245	1	3	47	T_ilisha_TRINITY_DN8510_c2_g1_i4.p1	T_ilisha_TRINITY_DN8510_c2_g1_i4.p1 [190-201]		0	1486.78	0.991	0.981	0.919	0.92	0.96304	0.996138	0.999685	0.967716	36.01	19.31	21.98	47.57	101.3	103.3	100.4	94.9	15.89	13.31	38.63	30.34	9.072e-06	4.779e-09	2.85	66.92
[K].VQEEVDVWEILKK.[A]		0.000383463	0.00028245	1	3	32	T_ilisha_TRINITY_DN8510_c2_g1_i4.p1	T_ilisha_TRINITY_DN8510_c2_g1_i4.p1 [190-202]		1	1614.87	0.878	2.455	1.953	0.976	0.985224	0.479903	0.748883	0.989838	55.89	44.94	67.03	56.43	121.2	63.2	106.5	109.1	30.49	33.98	45.43	50.07	9.072e-06	8.548e-08	3.01	61.62
[R].VQEQNALDMEIIVNPK.[T]		0.000464702	0.00028245	1	2	1	T_ilisha_TRINITY_DN18018_c0_g1_i13.p1	T_ilisha_TRINITY_DN18018_c0_g1_i13.p1 [342-357]		0	1840.95																					9.072e-06	1.249e-07	2.61
[R].VQGLSAALFHLDAVEQPLR.[S]		0.000105762	0.00028245	1	1	15	T_ilisha_TRINITY_DN2653_c2_g1_i2.p1	T_ilisha_TRINITY_DN2653_c2_g1_i2.p1 [3540-3558]		0	2064.12	0.848	1.49	1.096	0.987	0.956973	0.925643	0.96537	0.986858	22.59	31.3	41.5	15.28	116.6	78.3	98.9	106.1	6.32	40.03	24.83	22.72	9.072e-06	6.954e-09	4.48	67.45
[K].VQGLTEGVEYEFR.[V]		0.00546586	0.00028245	1	1	1	T_ilisha_TRINITY_DN16005_c0_g2_i1.p1	T_ilisha_TRINITY_DN16005_c0_g2_i1.p1 [6890-6902]		0	1526.75																					9.072e-06	1.513e-05	2.52
[K].VQHELEEAQER.[A]		2.48299e-05	0.00028245	3	7	339	T_ilisha_TRINITY_DN52_c0_g1_i5.p1; T_ilisha_TRINITY_DN1359_c0_g1_i7.p1; T_ilisha_TRINITY_DN52_c0_g1_i20.p2	T_ilisha_TRINITY_DN52_c0_g1_i5.p1 [146-156]; T_ilisha_TRINITY_DN1359_c0_g1_i7.p1 [93-103]; T_ilisha_TRINITY_DN52_c0_g1_i20.p2 [146-156]		0	1367.65	1.367	1.366	2.583	0.841	0.824982	0.852223	0.1975	0.799933	28.89	38.33	30.03	10.66	86.3	63.2	118	132.5	14.91	30.08	27.88	30.41	9.072e-06	4.153e-10	3.12	30.15
[R].VQLELNQVK.[GS]		0.00364839	0.00028245	5	9	186	T_ilisha_TRINITY_DN52_c1_g1_i16.p1; T_ilisha_TRINITY_DN52_c1_g1_i15.p1; T_ilisha_TRINITY_DN1605_c0_g1_i5.p1; T_ilisha_TRINITY_DN581_c6_g1_i3.p1; T_ilisha_TRINITY_DN1605_c0_g1_i14.p1	T_ilisha_TRINITY_DN52_c1_g1_i16.p1 [138-146]; T_ilisha_TRINITY_DN52_c1_g1_i15.p1 [149-157]; T_ilisha_TRINITY_DN1605_c0_g1_i5.p1 [123-131]; T_ilisha_TRINITY_DN581_c6_g1_i3.p1 [53-61]; T_ilisha_TRINITY_DN1605_c0_g1_i14.p1 [29-37]		0	1070.62	1.629	0.929	1.651	1.03	0.623413	0.990659	0.709564	0.976155	18.4	44.76	43.51	23.47	70.4	75.8	128.8	125.1	11.81	44.49	7.79	20.89	9.072e-06	6.854e-06	2.82	43.22
[K].VQTNVEETK.[S]		0.0224558	0.00028245	1	2	37	T_ilisha_TRINITY_DN36113_c0_g1_i1.p1	T_ilisha_TRINITY_DN36113_c0_g1_i1.p1 [172-180]		0	1047.53	0.718	1.082	0.472	1.217	0.940553	0.984878	0.587504	0.610167	90.38	98	78.93	83.52	139.9	129.4	69.7	61	26.81	92.28	99	52.52	9.072e-06	0.0002392	2.23	28.7
[R].VQVNAILALR.[N]		0.00931265	0.00028245	1	2	3	T_ilisha_TRINITY_DN386_c0_g1_i11.p1	T_ilisha_TRINITY_DN386_c0_g1_i11.p1 [510-519]		0	1096.68		0.01	0.01			1.61286e-16	1.43723e-16							400				67.99			9.072e-06	4.258e-05	1.71	56.68
[R].VRELESEVDAEQR.[R]		3.60175e-07	0.00028245	1	1	103	T_ilisha_TRINITY_DN52_c0_g1_i21.p1	T_ilisha_TRINITY_DN52_c0_g1_i21.p1 [66-78]		1	1559.77	4.174	1.204	5.089	1.022	0.00230322	0.965571	0.00409478	0.979136	34.05	51.02	49.69	29.11	39	32.4	162.6	166.1	6.98	38.47	25.54	18.94	9.072e-06	1.102e-13	3.49	34.47
[R].VRELESEVDAEQRR.[G]		1.41694e-05	0.00028245	1	1	47	T_ilisha_TRINITY_DN52_c0_g1_i21.p1	T_ilisha_TRINITY_DN52_c0_g1_i21.p1 [66-79]		2	1715.87	3.111	5.615	17.409	0.977	0.000426859	0.0419157	1.15168e-10	0.997443	59.19	92.48	94.1	81.7	53.2	11.5	165.7	169.6	35.6	87.66	94.02	44.44	9.072e-06	1.402e-10	4.54	33.46
[R].VRELESEVEAEQR.[R]		1.20377e-07	0.00028245	1	1	104	T_ilisha_TRINITY_DN52_c0_g1_i20.p2	T_ilisha_TRINITY_DN52_c0_g1_i20.p2 [66-78]		1	1573.78	0.492	1.387	1.144	0.559	0.595591	0.876153	0.95983	0.00613347	41.51	21.85	19.78	14.95	134.9	96.1	59	110	13.28	17.82	76.3	5.79	9.072e-06	1.317e-14	3.25	35.41
[R].VQDTPGSPEGPLR.[F]		0.00291915	0.00028245	1	1	12	T_ilisha_TRINITY_DN54044_c0_g1_i1.p1	T_ilisha_TRINITY_DN54044_c0_g1_i1.p1 [837-849]		0	1352.68	100	0.01	1.285	1.383	1.60285e-16	1.61286e-16	0.999685	0.630496			68.76	49.15		98.5	175	126.5			28.11	47.48	9.072e-06	4.44e-06	2.39	35.8
[R].VRELESEVEAEQRR.[G]		0.000140003	0.00028245	1	1	6	T_ilisha_TRINITY_DN52_c0_g1_i20.p2	T_ilisha_TRINITY_DN52_c0_g1_i20.p2 [66-79]		2	1729.88	0.582	100	100	0.793	0.563701	1.61286e-16	1.43723e-16	0.649355	96.39			75.43	147.2		111.8	141	64.64		84.66	28.69	9.072e-06	1.205e-08	4.93	34.75
[R].VSAENAAGVGTPSK.[A]		0.000986677	0.00028245	1	1	4	T_ilisha_TRINITY_DN27_c4_g1_i1.p1	T_ilisha_TRINITY_DN27_c4_g1_i1.p1 [323-336]		0	1287.65																					9.072e-06	5.403e-07	2.12
[R].VSAENEAGVGDLSDLSLFYR.[A]		0.00208355	0.00028245	1	1	1	T_ilisha_TRINITY_DN9784_c0_g2_i1.p1	T_ilisha_TRINITY_DN9784_c0_g2_i1.p1 [2647-2666]		0	2142.03																					9.072e-06	2.305e-06	0.84
[K].VSAEVLAFFGVNETTGLSPDQFK.[R]		5.83591e-10	0.00028245	1	1	355	T_ilisha_TRINITY_DN35471_c0_g1_i2.p1	T_ilisha_TRINITY_DN35471_c0_g1_i2.p1 [8-30]		0	2456.23	0.771	1.054	0.97	0.835	0.967414	0.996138	0.994102	0.778263	35.49	12.27	15.16	28.64	108.2	103.5	85.7	102.6	17.18	12.74	41.19	10.06	9.072e-06	6.305e-16	4.41	75.08
[K].VSAEVLAFFGVNETTGLSPDQFKR.[N]		1.18892e-09	0.00028245	1	1	63	T_ilisha_TRINITY_DN35471_c0_g1_i2.p1	T_ilisha_TRINITY_DN35471_c0_g1_i2.p1 [8-31]		1	2612.34	0.743	5.859	3.429	1.337	0.914929	0.0202944	0.166162	0.576416	105.18	40.8	40.8	76.45	183.5	31.3	77.8	107.4	37.6	52.32	74.28	42.04	9.072e-06	6.305e-16	5.56	71.54
[K].VSALTGLPFVTAPNK.[F]		0.0224558	0.00028245	1	1	5	T_ilisha_TRINITY_DN3154_c5_g1_i1.p1	T_ilisha_TRINITY_DN3154_c5_g1_i1.p1 [292-306]		0	1514.86	1.101	1.501	1.347	1.143	0.995949	0.93519	0.999391	0.966321	39.92	24.31	27.96	30.13	111.7	71.9	119.7	96.8	49.38	11.58	19.43	30.15	9.072e-06	0.0002392	1.49	61.35
[R].VSAQNQYGISDALEIPSVLILK.[A]		1.73511e-05	0.00028245	1	1	11	T_ilisha_TRINITY_DN2222_c0_g1_i5.p1	T_ilisha_TRINITY_DN2222_c0_g1_i5.p1 [1676-1697]		0	2358.29	2.218	1.464	3.452	1.171	0.752447	0.965571	0.51559	0.9454	21.81	95.25	77.93	42.49	63.9	43.7	141.8	150.7	11.82	84.27	37.45	30.28	9.072e-06	2.07e-10	3.07	77.62
[R].VSATLTVSPILITSMLK.[D]		2.1061e-06	0.00028245	4	4	46	T_ilisha_TRINITY_DN2693_c0_g1_i6.p1; T_ilisha_TRINITY_DN2693_c0_g1_i2.p1; T_ilisha_TRINITY_DN2693_c0_g1_i10.p1; T_ilisha_TRINITY_DN2693_c0_g1_i9.p1	T_ilisha_TRINITY_DN2693_c0_g1_i6.p1 [2383-2399]; T_ilisha_TRINITY_DN2693_c0_g1_i2.p1 [2383-2399]; T_ilisha_TRINITY_DN2693_c0_g1_i10.p1 [2383-2399]; T_ilisha_TRINITY_DN2693_c0_g1_i9.p1 [1926-1942]		0	1774.04	0.776	1.845	1.505	0.952	0.926955	0.686563	0.926313	0.972995	74.38	80.91	79.83	73.2	132.8	72	86.9	108.3	57.01	27.92	56.82	56.54	9.072e-06	3.452e-12	3.47	78.42
[R].VSATLTVSPILITSMLK.[D]	1xOxidation [M15]	0.00294959	0.00028245	4	4	9	T_ilisha_TRINITY_DN2693_c0_g1_i6.p1; T_ilisha_TRINITY_DN2693_c0_g1_i2.p1; T_ilisha_TRINITY_DN2693_c0_g1_i10.p1; T_ilisha_TRINITY_DN2693_c0_g1_i9.p1	T_ilisha_TRINITY_DN2693_c0_g1_i6.p1 [2383-2399]; T_ilisha_TRINITY_DN2693_c0_g1_i2.p1 [2383-2399]; T_ilisha_TRINITY_DN2693_c0_g1_i10.p1 [2383-2399]; T_ilisha_TRINITY_DN2693_c0_g1_i9.p1 [1926-1942]		0	1790.03	0.444	0.86	1.347	0.234	0.628361	0.915821	0.990511	2.3587e-06	28.84	56.57	0.51	0	84.2	118.6	37.4	159.8	27.01	36.33			9.072e-06	4.524e-06	1.57	68.58
[R].VSAVNAVGQGK.[A]		0.00298034	0.00028245	1	1	15	T_ilisha_TRINITY_DN16005_c0_g2_i1.p1	T_ilisha_TRINITY_DN16005_c0_g2_i1.p1 [2998-3008]		0	1029.57	1.386	1.412	2.018	0.944	0.768758	0.923091	0.669206	0.967716	14.24	19.04	39.54	31.05	87.7	62.1	121.5	128.7	3.05	24.72	11.76	31.8	9.072e-06	4.621e-06	2.47	30.65
[R].VSAVNEVGQSKPSFCTK.[A]	1xCarbamidomethyl [C15]	0.00106659	0.00028245	2	2	2	T_ilisha_TRINITY_DN2693_c0_g1_i2.p1; T_ilisha_TRINITY_DN2693_c0_g1_i10.p1	T_ilisha_TRINITY_DN2693_c0_g1_i2.p1 [6656-6672]; T_ilisha_TRINITY_DN2693_c0_g1_i10.p1 [6656-6672]		0	1837.91																					9.072e-06	6.234e-07	4.05
[R].VSDAGEYSVVAGANMSK.[G]		0.000228123	0.00028245	3	3	1	T_ilisha_TRINITY_DN2693_c0_g1_i6.p1; T_ilisha_TRINITY_DN2693_c0_g1_i2.p1; T_ilisha_TRINITY_DN2693_c0_g1_i10.p1	T_ilisha_TRINITY_DN2693_c0_g1_i6.p1 [2544-2560]; T_ilisha_TRINITY_DN2693_c0_g1_i2.p1 [2544-2560]; T_ilisha_TRINITY_DN2693_c0_g1_i10.p1 [2544-2560]		0	1684.78																					9.072e-06	3.106e-08	2.34
[K].VSDLNQAVSK.[N]		0.00719136	0.00028245	1	1	2	T_ilisha_TRINITY_DN1090_c0_g3_i2.p1	T_ilisha_TRINITY_DN1090_c0_g3_i2.p1 [77-86]		0	1060.56	1.529	0.8	1.077	1.12	0.447059	0.92925	0.980494	0.941575	25.68	24.03	19.95	21.39	71	96.7	127.3	105	21.93	23.08	14.55	18.69	9.072e-06	2.572e-05	1.99	31.3
[R].VRPNLYVIAELFTGSEQIDNLFVNR.[L]		5.93958e-08	0.00028245	1	2	4	T_ilisha_TRINITY_DN699_c0_g1_i6.p1	T_ilisha_TRINITY_DN699_c0_g1_i6.p1 [543-567]		0	2907.54	0.444	1.008	0.831	0.539	0.588129	0.97996	0.884505	0.161319	116.16	110.56	72.27	60.15	151.3	113.3	37.7	97.7	74.08	38.23	59.85	56.26	9.072e-06	3.31e-15	3.2	86.77
[R].VIESMQGTLDSEVR.[S]	1xOxidation [M5]	9.25502e-06	0.00028245	1	2	34	T_ilisha_TRINITY_DN52_c1_g1_i15.p1	T_ilisha_TRINITY_DN52_c1_g1_i15.p1 [181-194]		0	1579.76	1.086	1.908	2.33	0.889	0.937943	0.601897	0.235939	0.931061	48.48	24.16	27.49	22.88	98	54.9	108.1	139.1	45.3	33.49	19.4	12.42	9.072e-06	6.104e-11	3.44	41.85
[R].VQCGVTGEQLWLK.[I]	1xCarbamidomethyl [C3]	0.0179191	0.00028245	1	2	3	T_ilisha_TRINITY_DN13515_c1_g1_i2.p1	T_ilisha_TRINITY_DN13515_c1_g1_i2.p1 [1379-1391]		0	1517.78	1.581	100	100	1.258	0.821524	1.61286e-16	1.43723e-16	0.856748	90.89			48.85	100.4		158.7	140.8	84.87		28.18	40.41	9.072e-06	0.0001532	2.1	51.63
[R].VPVADVSVVDLTCR.[L]	1xCarbamidomethyl [C13]	0.000122955	0.00028245	1	3	6	T_ilisha_TRINITY_DN24655_c0_g1_i24.p1	T_ilisha_TRINITY_DN24655_c0_g1_i24.p1 [235-248]		0	1529.8	0.158	100		100	1.14439e-05	1.61286e-16		2.8635e-16	1.29				345.5		54.5		38.83				9.072e-06	9.34e-09	3.79	55
[K].VNPACASLSTLVPDLSVGQDYLFR.[I]	1xCarbamidomethyl [C5]	8.11497e-05	0.00028245	1	1	13	T_ilisha_TRINITY_DN16005_c0_g1_i1.p1	T_ilisha_TRINITY_DN16005_c0_g1_i1.p1 [1241-1264]		0	2622.32	0.871	0.722	0.602	0.918	0.970422	0.904698	0.876379	0.950381	38.18	53.6	44.85	35.42	80.3	151.5	76.1	92.1	49.8	36.35	23.86	29.72	9.072e-06	4.192e-09	1.89	76.25
[K].VNPAMQALGLECVCLGGGK.[I]	2xCarbamidomethyl [C12; C14]	3.6205e-07	0.00028245	1	1	4	T_ilisha_TRINITY_DN26065_c0_g1_i2.p1	T_ilisha_TRINITY_DN26065_c0_g1_i2.p1 [68-86]		0	1973.96	0.519	1.693	1.784	0.42	0.711323	0.851324	0.936603	0.00697073	78.17	42.31	54.13	28.24	129.6	76.5	57.3	136.5	34.16	48.5	81.49		9.072e-06	1.119e-13	4.01	61.51
[K].VNPDTGFVYGGNR.[F]		0.00120187	0.00028245	1	4	34	T_ilisha_TRINITY_DN699_c0_g1_i6.p1	T_ilisha_TRINITY_DN699_c0_g1_i6.p1 [1238-1250]		0	1395.67	0.603	0.777	0.667	0.781	0.640636	0.928333	0.920324	0.637568	22.32	24.31	23.27	24.62	106.5	137.2	64.2	92.1	8.34	18.98	22.87	19.59	9.072e-06	7.886e-07	2.64	41.32
[K].VNQIGSVTESIK.[AS]		0.000381477	0.00028245	1	5	43	T_ilisha_TRINITY_DN1887_c0_g1_i2.p1	T_ilisha_TRINITY_DN1887_c0_g1_i2.p1 [344-355]		0	1274.7	0.883	1.152	0.887	1.077	0.998177	0.980984	0.989798	0.9454	29.45	26.49	32.25	27.9	111.2	101.1	105.4	82.4	19.98	11.21	24.42	24.61	9.072e-06	8.461e-08	2.89	41.59
[K].VNQIGSVTESIQACK.[LM]	1xCarbamidomethyl [C14]	3.07717e-06	0.00028245	1	4	264	T_ilisha_TRINITY_DN3613_c1_g2_i4.p2	T_ilisha_TRINITY_DN3613_c1_g2_i4.p2 [143-157]		0	1633.82	0.538	0.661	0.503	0.716	0.700979	0.735234	0.664491	0.271525	8.79	24.66	29.54	15.73	105.6	159.8	54.2	80.4	3.56	38.31	10.31	14.38	9.072e-06	7.194e-12	3.27	44.33
[K].VNSELPVDEVFAQVSQAIDGLK.[-]		2.33562e-09	0.00028245	1	1	123	T_ilisha_TRINITY_DN29801_c0_g1_i4.p1	T_ilisha_TRINITY_DN29801_c0_g1_i4.p1 [173-194]		0	2358.22	0.881	1.38	1.282	0.973	0.991006	0.840544	0.920324	0.997443	15.58	15.07	15.07	12	110.7	80.2	106.3	102.8	13.95	6.37	19.46	17.55	9.072e-06	6.305e-16	4	86.72
[R].VNTEACIHTK.[Y]	1xCarbamidomethyl [C6]	0.0193538	0.00028245	1	1	1	T_ilisha_TRINITY_DN54044_c0_g1_i1.p1	T_ilisha_TRINITY_DN54044_c0_g1_i1.p1 [1092-1101]		0	1172.57	100		100	1.66	1.60285e-16		1.43723e-16	0.234831				25.06			249.6	150.4				23.57	9.072e-06	0.0001797	1.37	29.16
[R].VNTNAEDQTAADLAVVLYETATLR.[S]		0.0228033	0.00028245	1	2	2	T_ilisha_TRINITY_DN9576_c0_g1_i6.p1	T_ilisha_TRINITY_DN9576_c0_g1_i6.p1 [613-636]		0	2578.3																					9.072e-06	0.0002474	1.25
[R].VNVEVEFTEPPPETR.[R]		1.8757e-05	0.00028245	3	3	10	T_ilisha_TRINITY_DN2693_c0_g1_i2.p1; T_ilisha_TRINITY_DN2693_c0_g1_i10.p1; T_ilisha_TRINITY_DN2693_c0_g1_i9.p1	T_ilisha_TRINITY_DN2693_c0_g1_i2.p1 [1064-1078]; T_ilisha_TRINITY_DN2693_c0_g1_i10.p1 [1064-1078]; T_ilisha_TRINITY_DN2693_c0_g1_i9.p1 [607-621]		0	1742.86	0.587	1.275	0.714	0.955	0.739501	0.965571	0.826308	0.977556	38.17	115.83	102.05	47.73	135.8	106.5	66.2	91.5	32.22	99.25	34.55	38.61	9.072e-06	2.417e-10	2.56	50.27
[R].VNVPVVGGHAGK.[T]		0.0152787	0.00028245	1	2	35	T_ilisha_TRINITY_DN6956_c0_g1_i3.p1	T_ilisha_TRINITY_DN6956_c0_g1_i3.p1 [85-96]		0	1133.64	0.778	2.194	2.18	0.928	0.964503	0.358781	0.350124	0.974127	29.93	49.95	18.94	9.69	134.2	48.9	104.4	112.5	38.16	16.03	10.43	6.97	9.072e-06	0.0001127	1.98	36.63
[K].VNYHTGPIVWGEPGTNGQHAFYQLIHQGTR.[M]		1.26995e-08	0.00028245	1	6	23	T_ilisha_TRINITY_DN15282_c0_g1_i44.p1	T_ilisha_TRINITY_DN15282_c0_g1_i44.p1 [370-399]		0	3377.66	0.732	2.12	0.75	2.069	0.922793	0.740336	0.937743	0.0211485	20.87	46.85	87.19	87.04	156.4	73.8	114.5	55.4	21.18	50.02	9.74	73.65	9.072e-06	6.305e-16	4.08	60.78
[K].VPAFLNVVDIAGLVK.[G]		0.00231139	0.00028245	1	2	6	T_ilisha_TRINITY_DN6772_c0_g1_i5.p1	T_ilisha_TRINITY_DN6772_c0_g1_i5.p1 [89-103]		0	1554.93	0.735	1.727	1.082	1.128	0.937943	0.915457	0.957234	0.967716	68.99	59.81	62.74	39.93	125.2	72.5	92	110.4	52.53	32.23	42.85	43.18	9.072e-06	2.818e-06	1.77	80.32
[R].VQAINELGLSDESQESAPISVR.[A]		9.72441e-11	0.00028245	1	1	32	T_ilisha_TRINITY_DN35779_c0_g1_i1.p1	T_ilisha_TRINITY_DN35779_c0_g1_i1.p1 [625-646]		0	2342.18	1.297	0.996	0.63	1.538	0.831016	0.98736	0.865584	0.272085	45.8	54.1	13.04	17.81	109.6	113.6	106.3	70.6	54	12.32	39.93	8.57	9.072e-06	6.305e-16	4.37	53.94
[R].VPAHAVVSR.[K]		0.0028297	0.00028245	1	1	25	T_ilisha_TRINITY_DN10927_c1_g1_i34.p1	T_ilisha_TRINITY_DN10927_c1_g1_i34.p1 [302-310]		0	935.542	1.051	0.857	0.646	2.139	0.940509	0.964851	0.876379	0.000878525	77.62	98.86	105.87	77.73	124	84.8	130.3	60.9	70.67	73.99	44.51	91.43	9.072e-06	4.169e-06	2.27	29.32
[K].VPAPIVQFK.[R]		0.0203725	0.00028245	1	1	1	T_ilisha_TRINITY_DN26267_c0_g1_i2.p1	T_ilisha_TRINITY_DN26267_c0_g1_i2.p1 [158-166]		0	998.603	100	0.01	0.404	0.666	1.60285e-16	1.61286e-16	0.421549	0.353293			37.28	29.79		239	64.3	96.6				28.13	9.072e-06	0.0001983	2.18	49.07
[R].VPGLIEGMEYR.[F]		0.000518247	0.00028245	1	1	6	T_ilisha_TRINITY_DN2693_c0_g1_i2.p1	T_ilisha_TRINITY_DN2693_c0_g1_i2.p1 [7732-7742]		0	1263.64	1.157	1.407	1.951	0.834	0.93721	0.925643	0.769658	0.800649	0	2.96	2.96	0	94	66.8	108.8	130.4		2.82			9.072e-06	1.542e-07	2.41	51.54
[K].VPGVMITQYVETLPEGK.[T]		0.000618324	0.00028245	2	3	1	T_ilisha_TRINITY_DN13494_c2_g1_i5.p1; T_ilisha_TRINITY_DN13494_c2_g1_i8.p1	T_ilisha_TRINITY_DN13494_c2_g1_i5.p1 [37-53]; T_ilisha_TRINITY_DN13494_c2_g1_i8.p1 [37-53]		0	1860.98	1.45	0.94	1.046	1.22	0.952678	0.9557	0.957234	0.916345	50.67	61.56	63.42	70.87	83.8	95.2	121.5	99.6	46.96	58.45	61.47	1.36	9.072e-06	2.175e-07	2	62.66
[K].VPGVMITQYVETLPEGK.[T]	1xOxidation [M5]	4.51024e-08	0.00028245	2	3	6	T_ilisha_TRINITY_DN13494_c2_g1_i5.p1; T_ilisha_TRINITY_DN13494_c2_g1_i8.p1	T_ilisha_TRINITY_DN13494_c2_g1_i5.p1 [37-53]; T_ilisha_TRINITY_DN13494_c2_g1_i8.p1 [37-53]		0	1876.97	1.099	0.337	0.406	0.913	0.998506	0.0336182	0.287875	0.967716	39.86	47.86	23.67	31.91	65.9	182.3	72.4	79.3	46.26	10.37	34.98	23.87	9.072e-06	2.103e-15	4.48	58.8
[R].VPLTGPVKDK.[I]		0.000618324	0.00028245	1	1	131	T_ilisha_TRINITY_DN1691_c0_g2_i19.p1	T_ilisha_TRINITY_DN1691_c0_g2_i19.p1 [532-541]		1	1053.63	0.61	3.271	2.176	0.985	0.848493	0.00482975	0.361478	0.999081	48.04	18.05	28.58	53.72	151.3	49.2	92.4	107.1	10.66	15.19	50.72	28.28	9.072e-06	2.162e-07	1.92	32.54
[R].VPNLIESAGYYFR.[V]		0.000818455	0.00028245	1	1	7	T_ilisha_TRINITY_DN2222_c0_g1_i5.p1	T_ilisha_TRINITY_DN2222_c0_g1_i5.p1 [1663-1675]		0	1528.78	2.148	1.113	1.994	1.138	0.785239	0.995408	0.934472	0.961809	33.81	65.42	70.4	55.04	68.1	57.2	146.2	128.5	8.91	61.13	31.76	55.71	9.072e-06	3.746e-07	3.4	65.43
[K].VPNNLIGYYIDSCVK.[G]	1xCarbamidomethyl [C13]	6.42085e-08	0.00028245	1	1	90	T_ilisha_TRINITY_DN35779_c0_g1_i1.p1	T_ilisha_TRINITY_DN35779_c0_g1_i1.p1 [578-592]		0	1754.88	0.874	1.096	1.109	0.989	0.987538	0.994915	0.95983	0.998682	29.31	15.17	17.2	33.24	109.1	93.2	90.2	107.6	11.51	6.65	29.98	18.14	9.072e-06	3.886e-15	4.51	62.85
[K].VPPTFDIPLKPVTVNEDDK.[L]		7.9895e-05	0.00028245	1	5	12	T_ilisha_TRINITY_DN45264_c0_g1_i3.p1	T_ilisha_TRINITY_DN45264_c0_g1_i3.p1 [1152-1170]		0	2124.12	1.224	100	100	1.016	0.981695	1.61286e-16	1.43723e-16	0.997443	31			25.49	126.5		137.9	135.7	20.76		29.68	8.21	9.072e-06	4.064e-09	3.4	59.54
[R].VPQIPPDIHYLYLR.[N]		5.03221e-05	0.00028245	1	1	11	T_ilisha_TRINITY_DN296755_c0_g1_i1.p1	T_ilisha_TRINITY_DN296755_c0_g1_i1.p1 [105-118]		0	1723.95	0.982	0.734	0.919	0.81	0.980176	0.815338	0.936603	0.79478	55.41	46.41	32.52	40.33	92.2	104.1	91.2	112.5	28.12	50.54	68.17	14.34	9.072e-06	1.649e-09	2.58	60.8
[K].VPQVSTPTLVEVSR.[S]		3.63359e-06	0.00028245	1	1	53	BSA	BSA [414-427]		0	1511.84	1.077	0.507	0.526	1.076	0.937943	0.45906	0.709564	0.943793	40.67	43.37	61.31	44.68	79.8	157.3	82	81	30.31	43.98	46.7	48.2	9.072e-06	9.91e-12	3.89	50.01
[R].VPTPNVSVVDLTVR.[L]		1.45128e-07	0.00028245	2	3	617	T_ilisha_TRINITY_DN2492_c0_g1_i2.p1; T_ilisha_TRINITY_DN2492_c0_g1_i10.p2	T_ilisha_TRINITY_DN2492_c0_g1_i2.p1 [233-246]; T_ilisha_TRINITY_DN2492_c0_g1_i10.p2 [60-73]		0	1495.85	0.714	0.973	0.824	0.882	0.937943	0.996138	0.969634	0.916943	13.47	13.47	10.67	8.92	114.1	112.1	81.5	92.4	10.54	10.59	2.67	9.36	9.072e-06	1.882e-14	3.79	56.63
[R].VPTPNVSVVDLTVRLEKPAK.[Y]		0.0130913	0.00028245	2	3	4	T_ilisha_TRINITY_DN2492_c0_g1_i2.p1; T_ilisha_TRINITY_DN2492_c0_g1_i10.p2	T_ilisha_TRINITY_DN2492_c0_g1_i2.p1 [233-252]; T_ilisha_TRINITY_DN2492_c0_g1_i10.p2 [60-79]		1	2162.25	0.981	1.716	1.102	1.707	0.985224	0.828177	0.96537	0.237819	42.17	41.43	78.61	70.54	136.7	66.1	124.3	72.8	36.17	35.11	25.06	66.6	9.072e-06	8.287e-05	3.14	59.22
[K].VPAPISQFR.[K]		0.010596	0.00028245	1	1	31	T_ilisha_TRINITY_DN13955_c0_g2_i7.p1	T_ilisha_TRINITY_DN13955_c0_g2_i7.p1 [408-416]		0	1014.57	0.936	1.383	1.324	0.998	0.988192	0.885422	0.920324	0.997074	22.1	25.65	21.87	16.52	113.1	81.8	103.7	101.3	21.39	8.97	9.91	24.93	9.072e-06	5.471e-05	2.38	44.53
[KR].VSEKPLPPGK.[IV]		0.00404699	0.00028245	2	2	3	T_ilisha_TRINITY_DN16005_c1_g1_i1.p1; T_ilisha_TRINITY_DN16005_c0_g2_i1.p1	T_ilisha_TRINITY_DN16005_c1_g1_i1.p1 [1836-1845]; T_ilisha_TRINITY_DN16005_c0_g2_i1.p1 [8303-8312]		0	1051.61	1.702	2.756	4.266	1.024	0.251086	0.286978	0.0521708	0.997074	30.34	61.02	53.38	38.15	87.8	31.9	149.4	130.9	24.09	57.12	37.14	52.1	9.072e-06	8.39e-06	2.76	29.8
[R].VIESMQGTLDSEVR.[S]		5.62111e-06	0.00028245	1	2	96	T_ilisha_TRINITY_DN52_c1_g1_i15.p1	T_ilisha_TRINITY_DN52_c1_g1_i15.p1 [181-194]		0	1563.77	82.464	0.669	57.565	0.907	1.60285e-16	0.875542	1.43723e-16	0.950399	92.68	104.36	27.6	52.75	2.1	3.1	187.8	207.1	102.75	16.09	47.72	23.72	9.072e-06	2.311e-11	3.84	45.72
[K].VLDVPGPPGPIEASGVSSEK.[V]		5.19979e-06	0.00028245	1	1	1	T_ilisha_TRINITY_DN16005_c1_g1_i1.p1	T_ilisha_TRINITY_DN16005_c1_g1_i1.p1 [258-277]		0	1935.01																					9.072e-06	1.991e-11	3.82
[R].VFDNNGDGYIDR.[D]		0.00204075	0.00028245	1	2	21	T_ilisha_TRINITY_DN38230_c0_g1_i4.p1	T_ilisha_TRINITY_DN38230_c0_g1_i4.p1 [102-113]		0	1384.61	0.788	0.75	0.461	1.209	0.949125	0.907378	0.63249	0.838768	58.56	50.9	42	43.98	119.3	139.1	77.5	64.1	43.4	23.77	22.56	43.67	9.072e-06	2.204e-06	1.7	39.05
[R].VFDNNGDGYIDRDEFAEIIR.[S]		5.51426e-07	0.00028245	1	2	239	T_ilisha_TRINITY_DN38230_c0_g1_i4.p1	T_ilisha_TRINITY_DN38230_c0_g1_i4.p1 [102-121]		1	2358.1	0.883	0.696	0.563	1.071	0.992501	0.809785	0.782757	0.943793	8.99	23.34	25.89	3.66	98.5	139.2	84	78.3	12.85	18.54	3.2	3.98	9.072e-06	2.522e-13	4.26	59.38
[K].VFFDLTANGQPVGR.[V]		0.00039766	0.00028245	1	1	3	T_ilisha_TRINITY_DN21977_c0_g1_i2.p1	T_ilisha_TRINITY_DN21977_c0_g1_i2.p1 [6-19]		0	1520.79	0.805	0.982	0.616	1.282	0.937943	0.996138	0.810144	0.805414	29.65	44.64	29.8	32.38	99.8	132.2	100.1	67.9	25.45	19.08	14.25	27.66	9.072e-06	9.168e-08	3.2	55.68
[K].VFFVHEGYQGLVDGGHNIKPATWESVSMMLQLGGTVIGSAR.[C]		0.00256411	0.00028245	1	2	2	T_ilisha_TRINITY_DN15999_c1_g1_i15.p1	T_ilisha_TRINITY_DN15999_c1_g1_i15.p1 [49-89]		0	4388.2																					9.072e-06	3.462e-06	1.93
[R].VFGVTTLDIVR.[A]		0.000106866	0.00028245	1	2	74	T_ilisha_TRINITY_DN6956_c0_g1_i3.p1	T_ilisha_TRINITY_DN6956_c0_g1_i3.p1 [59-69]		0	1219.7	0.824	2.227	2.194	0.914	0.978236	0.386264	0.355692	0.967716	16.96	21.36	18.67	11.66	126	56.6	103.8	113.7	35.52	8.09	5.59	15.63	9.072e-06	7.109e-09	2.68	60.03
[K].VFLASSSGSTAIK.[K]		0.000143686	0.00028245	1	8	32	T_ilisha_TRINITY_DN2080_c0_g1_i20.p1	T_ilisha_TRINITY_DN2080_c0_g1_i20.p1 [5-17]		0	1267.69	1.093	0.92	0.909	1.166	0.952462	0.968815	0.974053	0.9024	11.02	10.31	7.69	17.73	98.9	103.9	102.3	94.9	10.04	4.58	12.08	13.68	9.072e-06	1.262e-08	2.87	41.7
[K].VFLSGSLQSGLLVK.[R]		0.00305864	0.00028245	1	1	2	T_ilisha_TRINITY_DN16005_c0_g2_i1.p1	T_ilisha_TRINITY_DN16005_c0_g2_i1.p1 [802-815]		0	1447.85																					9.072e-06	4.882e-06	1.61
[R].VFPQDEGEYTCVAR.[N]	1xCarbamidomethyl [C11]	0.00722866	0.00028245	3	3	5	T_ilisha_TRINITY_DN2693_c0_g1_i6.p1; T_ilisha_TRINITY_DN2693_c0_g1_i2.p1; T_ilisha_TRINITY_DN2693_c0_g1_i10.p1	T_ilisha_TRINITY_DN2693_c0_g1_i6.p1 [2825-2838]; T_ilisha_TRINITY_DN2693_c0_g1_i2.p1 [2825-2838]; T_ilisha_TRINITY_DN2693_c0_g1_i10.p1 [2825-2838]		0	1670.75	1.252	100	100	1.049	0.836278	1.61286e-16	1.43723e-16	0.982263	23			17.38	116.1		145.3	138.6	17.88			16.47	9.072e-06	2.608e-05	1.7	43.88
[R].VFPVDQLVPEAIK.[T]		0.0220005	0.00028245	1	1	3	T_ilisha_TRINITY_DN23779_c0_g1_i1.p1	T_ilisha_TRINITY_DN23779_c0_g1_i1.p1 [212-224]		0	1454.83	0.631	1.906	1.652	0.759	0.865959	0.760098	0.96537	0.764226	22.79	28.6	13.03	18.69	133.9	70.2	84.5	111.4	34.84	10.25	3.9	12.98	9.072e-06	0.0002312	1.52	63.63
[K].VFQGNKPTNSIMFK.[K]		1.6076e-06	0.00028245	1	7	38	T_ilisha_TRINITY_DN15282_c0_g1_i44.p1	T_ilisha_TRINITY_DN15282_c0_g1_i44.p1 [466-479]		0	1610.84	0.555	1.498	0.93	0.875	0.68212	0.885422	0.996196	0.9024	58.27	44.25	75.31	42.86	118.5	65.5	95	121.1	51.11	44.44	46.29	57.43	9.072e-06	2.026e-12	4.53	43.66
[K].VFQGNKPTNSIMFK.[K]	1xOxidation [M12]	1.01782e-06	0.00028245	1	7	55	T_ilisha_TRINITY_DN15282_c0_g1_i44.p1	T_ilisha_TRINITY_DN15282_c0_g1_i44.p1 [466-479]		0	1626.83	0.98	0.686	0.659	1.02	0.970021	0.852732	0.918445	0.979136	89.49	54.07	67.4	74.16	109.7	133	67	90.4	59.86	53	57.82	62.08	9.072e-06	8.319e-13	3.28	40.3
[R].VFSINMCGASENPGVSK.[D]	1xCarbamidomethyl [C7]	7.26179e-07	0.00028245	1	1	35	T_ilisha_TRINITY_DN39528_c0_g1_i2.p1	T_ilisha_TRINITY_DN39528_c0_g1_i2.p1 [596-612]		0	1796.83	0.947	1.156	1.439	0.795	0.985224	0.996138	0.920324	0.65423	20.15	13.74	35.02	35.02	97.6	84.4	96.6	121.5	37.87	7.71	12.08	29.84	9.072e-06	4.329e-13	3.6	49.36
[R].VFSINMCGASENPGVSK.[D]	1xCarbamidomethyl [C7]; 1xOxidation [M6]	2.10276e-05	0.00028245	1	1	8	T_ilisha_TRINITY_DN39528_c0_g1_i2.p1	T_ilisha_TRINITY_DN39528_c0_g1_i2.p1 [596-612]		0	1812.83	1.033	0.593	0.669	0.916	0.987538	0.625016	0.799704	0.957305	42.25	47.73	64.3	63.02	82.6	139	85.3	93.1	43.41	21.73	17.45	61.32	9.072e-06	3.03e-10	1.05	42.4
[R].VFTVNGIGISQPSFNSKPFMPIAPTSEPMK.[L]		9.7639e-07	0.00028245	1	1	6	T_ilisha_TRINITY_DN39528_c0_g1_i2.p1	T_ilisha_TRINITY_DN39528_c0_g1_i2.p1 [303-332]		0	3221.64	1.288	1.446	2.393	0.773	0.975281	0.965571	0.77957	0.669242	22.77	19.7	61.94	67.97	86.1	59.5	110.9	143.5	29.42	11.76	3.45	60.13	9.072e-06	7.687e-13	4.38	68.86
[K].VFVGNHFYSFESPMVMR.[S]		4.92874e-05	0.00028245	1	3	26	T_ilisha_TRINITY_DN15395_c0_g1_i2.p1	T_ilisha_TRINITY_DN15395_c0_g1_i2.p1 [475-491]		0	2046.96	0.48	1.434	0.756	0.966	0.433364	0.915821	0.931875	0.977556	64.38	79.24	47.22	52.55	97.2	138.7	80.6	83.5	81.08	37.56	47.46	25.46	9.072e-06	1.58e-09	3.87	60.86
[K].VFVGNHFYSFESPMVMR.[S]	2xOxidation [M14; M16]	0.00252451	0.00028245	1	3	5	T_ilisha_TRINITY_DN15395_c0_g1_i2.p1	T_ilisha_TRINITY_DN15395_c0_g1_i2.p1 [475-491]		0	2078.95	0.985	0.617	0.344	1.344	0.978236	0.720458	0.192634	0.767007	74.78	49.66	107.52	96.57	104	129.1	105.8	61.1	47.44	56.05	73.38	100.76	9.072e-06	3.342e-06	2.6	53.54
[K].VGAAIDIPAEIVGLPLPTFEWSK.[D]		0.000608766	0.00028245	1	1	6	T_ilisha_TRINITY_DN16005_c0_g1_i1.p1	T_ilisha_TRINITY_DN16005_c0_g1_i1.p1 [692-714]		0	2423.32	1.346	1.804	2.52	0.653	0.964503	0.902678	0.816954	0.485694	60.18	87.44	55.59	52.05	88.7	49.1	119.3	142.9	65.84	32.57	52.33	55.62	9.072e-06	2.104e-07	2.05	85.92
[K].VGAGEYIELR.[N]		0.0035735	0.00028245	1	1	30	T_ilisha_TRINITY_DN2693_c0_g1_i6.p1	T_ilisha_TRINITY_DN2693_c0_g1_i6.p1 [6657-6666]		0	1106.58	2.184	0.872	0.924	2.645	0.0216074	0.958963	0.975133	1.09342e-05	76.52	82.89	129.17	130.16	94.1	70	171.1	64.7	74.51	96.11	57.42	131.17	9.072e-06	6.572e-06	2.53	44.5
[R].VGAVQCLGGTGALK.[I]	1xCarbamidomethyl [C6]	7.2764e-05	0.00028245	1	1	11	T_ilisha_TRINITY_DN32028_c0_g1_i2.p1	T_ilisha_TRINITY_DN32028_c0_g1_i2.p1 [98-111]		0	1330.71	0.607	1.966	1.234	1.045	0.700979	0.752063	0.961438	0.997443	22.49	26.53	13.41	16.8	143.3	72.9	93.9	89.9	19.56	2.1	24.43	29.33	9.072e-06	3.359e-09	3.28	42.07
[R].VGAYVVEMQSK.[G]		0.00196795	0.00028245	1	1	6	T_ilisha_TRINITY_DN16005_c1_g1_i1.p1	T_ilisha_TRINITY_DN16005_c1_g1_i1.p1 [1871-1881]		0	1210.61																					9.072e-06	2.061e-06	2.65
[R].VGDNQVAYNQVADIMR.[A]		2.73933e-08	0.00028245	1	3	171	T_ilisha_TRINITY_DN420_c0_g1_i1.p1	T_ilisha_TRINITY_DN420_c0_g1_i1.p1 [30-45]		0	1792.86	0.983	0.826	0.783	1.001	0.978263	0.947709	0.95983	0.992724	19.62	12.47	27.36	27.36	94	113.7	92.4	99.9	5.87	47.02	42.08	11.65	9.072e-06	9.566e-16	4.86	52.79
[R].VGDNQVAYNQVADIMR.[A]	1xOxidation [M15]	1.9995e-06	0.00028245	1	3	32	T_ilisha_TRINITY_DN420_c0_g1_i1.p1	T_ilisha_TRINITY_DN420_c0_g1_i1.p1 [30-45]		0	1808.86	1.298	0.153	0.829	0.51	0.747163	9.9972e-05	0.969634	0.0044412	126.43	108.6	95.19	122.13	27.9	225.5	33.8	112.8	129.1	65.54	140.57	111.63	9.072e-06	3.113e-12	3.85	43.86
[K].VGEATETALCCLVEK.[M]	2xCarbamidomethyl [C10; C11]	1.02312e-06	0.00028245	1	2	102	T_ilisha_TRINITY_DN1691_c0_g2_i19.p1	T_ilisha_TRINITY_DN1691_c0_g2_i19.p1 [437-451]		0	1679.8	0.768	1.619	1.229	0.996	0.960551	0.590625	0.933958	0.997443	29.65	29.98	36.96	34.73	129.1	71.6	99.2	100.2	18.75	23.23	28.8	33.39	9.072e-06	8.416e-13	4.57	52.5
[R].VGEPCLIQSR.[Y]	1xCarbamidomethyl [C5]	0.0226869	0.00028245	1	1	13	T_ilisha_TRINITY_DN16005_c0_g2_i1.p1	T_ilisha_TRINITY_DN16005_c0_g2_i1.p1 [3039-3048]		0	1158.59	1.922	1.006	1.628	1.188	0.552152	0.993052	0.926193	0.919037	25.7	58.78	58.78	25.7	72.3	71.8	138.9	116.9	29.45	50.05	10.92	30.1	9.072e-06	0.0002449	2.4	39.27
[K].VGEQGLPGEAGAVGPAGSR.[G]		2.3648e-07	0.00028245	1	1	58	T_ilisha_TRINITY_DN1929_c0_g1_i1.p1	T_ilisha_TRINITY_DN1929_c0_g1_i1.p1 [643-661]		0	1708.86	0.825	0.671	0.717	0.997	0.973313	0.851324	0.935039	0.998411	81.5	92.81	89.72	74.34	138.6	88.7	86.2	86.4	66.68	62.98	27.81	65.95	9.072e-06	4.905e-14	4.05	40.66
[R].VFDLSGQAWEDAYEEFKR.[L]		0.0119927	0.00028245	1	2	21	T_ilisha_TRINITY_DN13515_c1_g1_i2.p1	T_ilisha_TRINITY_DN13515_c1_g1_i2.p1 [1417-1434]		1	2190.01	1.136	0.973	0.875	1.232	0.986346	0.984878	0.926313	0.889256	31.15	30.9	36.17	28.82	98.5	101.3	119.2	81	27.88	18.01	20.25	27.55	9.072e-06	7e-05	3.51	66.1
[R].VFDLSGQAWEDAYEEFK.[R]		0.000831304	0.00028245	1	2	6	T_ilisha_TRINITY_DN13515_c1_g1_i2.p1	T_ilisha_TRINITY_DN13515_c1_g1_i2.p1 [1417-1433]		0	2033.91																					9.072e-06	3.872e-07	2.07
[R].VFAVNIAGR.[S]		0.00342829	0.00028245	2	4	48	T_ilisha_TRINITY_DN10726_c0_g1_i6.p1; T_ilisha_TRINITY_DN39528_c0_g1_i2.p1	T_ilisha_TRINITY_DN10726_c0_g1_i6.p1 [766-774]; T_ilisha_TRINITY_DN39528_c0_g1_i2.p1 [401-409]		0	946.547	0.899	1.111	1.201	0.904	0.998506	0.98409	0.948249	0.945571	18.7	14.97	7.7	23.06	107.5	89	96.6	106.9	10.67	13.07	16.18	10.73	9.072e-06	6.069e-06	2.24	46.31
[R].VFAVNEAGHGPPGVTEQVQVK.[E]		0.0094581	0.00028245	1	1	1	T_ilisha_TRINITY_DN16005_c0_g1_i1.p1	T_ilisha_TRINITY_DN16005_c0_g1_i1.p1 [356-376]		0	2163.12																					9.072e-06	4.418e-05	2.69
[R].VEINTILQR.[S]		0.0177359	0.00028245	1	1	8	T_ilisha_TRINITY_DN27_c4_g1_i1.p1	T_ilisha_TRINITY_DN27_c4_g1_i1.p1 [102-110]		0	1085.63	1.77	0.853	1.444	1.114	0.595643	0.965571	0.926313	0.967716	29.47	51.3	52.29	28.05	69.6	81.5	131.2	117.7	29.34	57.64	14.98	28.92	9.072e-06	0.0001513	2.62	48.22
[R].VEIQDKPVVPEGPIVVEALYK.[N]		1.49248e-05	0.00028245	1	1	10	T_ilisha_TRINITY_DN2222_c0_g1_i5.p1	T_ilisha_TRINITY_DN2222_c0_g1_i5.p1 [1595-1615]		0	2322.3	2.643	0.642	1.635	1.071	0.628361	0.689335	0.957234	0.985468	29.2	51.54	54.12	81.05	55	85.8	134	125.2	19.05	52.3	28.01	67.01	9.072e-06	1.555e-10	3.74	63.91
[K].VEIVAINDPFIDLEYMVYMFK.[Y]	1xOxidation [M]	6.36738e-06	0.00028245	1	3	79	T_ilisha_TRINITY_DN2492_c0_g1_i2.p1	T_ilisha_TRINITY_DN2492_c0_g1_i2.p1 [26-46]		0	2565.27	0.697	0.491	0.582	0.511	0.872137	0.534516	0.817287	0.00704084	49.64	44.38	34.81	15.06	89.5	166.8	46.7	97.1	24.73	36.23	28.37	5.62	9.072e-06	2.954e-11	3.77	86.33
[K].VEIVAINDPFIDLEYMVYMFK.[Y]	2xOxidation [M16; M19]	1.95528e-05	0.00028245	1	3	92	T_ilisha_TRINITY_DN2492_c0_g1_i2.p1	T_ilisha_TRINITY_DN2492_c0_g1_i2.p1 [26-46]		0	2581.26	1.059	0.194	0.385	0.608	0.950001	0.00095423	0.328641	0.0863161	93.98	68.62	85.24	93.98	43.6	224.1	46.1	86.2	80.18	57.18	60.03	72.41	9.072e-06	2.608e-10	3.79	82.91
[R].VEMPDFELPDDLKK.[T]		0.00437421	0.00028245	1	1	2	T_ilisha_TRINITY_DN2222_c0_g1_i5.p1	T_ilisha_TRINITY_DN2222_c0_g1_i5.p1 [318-331]		1	1675.82	0.566	1.157	0.788	0.832	0.521648	0.993409	0.957234	0.805769	27.4	29.03	43.96	54.36	128.6	111.1	72.8	87.5	26.25	32.52	3.08	49.62	9.072e-06	9.766e-06	2.29	56.88
[K].VENLTEGASYK.[F]		0.000512892	0.00028245	1	1	40	T_ilisha_TRINITY_DN35779_c0_g1_i1.p1	T_ilisha_TRINITY_DN35779_c0_g1_i1.p1 [713-723]		0	1210.6	1.103	0.866	0.847	1.14	0.912462	0.965571	0.979524	0.872533	3.61	19.85	19.85	4.29	94.5	109	104.2	92.3	1.69	16.71	3.24	2.94	9.072e-06	1.51e-07	3.29	34.74
[R].VEPQVDLSELPQK.[S]		0.00066495	0.00028245	1	1	4	T_ilisha_TRINITY_DN2693_c0_g1_i10.p1	T_ilisha_TRINITY_DN2693_c0_g1_i10.p1 [11031-11043]		0	1481.78	100		100	0.431	1.60285e-16		1.43723e-16	0.00219168				70.36			120.5	279.5			55.68	4.32	9.072e-06	2.506e-07	2.21	48.33
[R].VEQIAAIAQELNELDYFDATTINAR.[C]		1.5502e-06	0.00028245	2	3	71	T_ilisha_TRINITY_DN682_c0_g1_i9.p1; T_ilisha_TRINITY_DN682_c0_g1_i8.p1	T_ilisha_TRINITY_DN682_c0_g1_i9.p1 [461-485]; T_ilisha_TRINITY_DN682_c0_g1_i8.p1 [461-485]		0	2808.41	1.846	0.696	1.379	1.018	0.351972	0.898281	0.948249	0.997443	20.73	33.32	22.3	20.73	68.4	81.3	126.2	124.1	27.23	18.52	8.79	20.42	9.072e-06	1.889e-12	3.69	79.24
[R].VEQIAAIAQELNELDYHDVAAVNQR.[-]		0.00183004	0.00028245	1	1	15	T_ilisha_TRINITY_DN253090_c0_g1_i1.p1	T_ilisha_TRINITY_DN253090_c0_g1_i1.p1 [84-108]		0	2809.41	0.01	100			1.60285e-16	1.61286e-16							400								9.072e-06	1.796e-06	1.91	79.23
[K].VEQIELPPFEIVSGNR.[I]		0.00518994	0.00028245	1	1	5	T_ilisha_TRINITY_DN246982_c0_g1_i1.p1	T_ilisha_TRINITY_DN246982_c0_g1_i1.p1 [73-88]		0	1826.96	1.521	1.644	2.377	1.052	0.77024	0.851324	0.624089	0.990641	17.12	44.49	44.61	17.46	87.4	53.2	133	126.4	9.43	47.48	17.33	6.68	9.072e-06	1.357e-05	1.88	66.92
[R].VETGVLKPGMVVTFAPANVTTEVK.[S]		0.000186294	0.00028245	1	1	8	T_ilisha_TRINITY_DN2648_c0_g1_i1.p1	T_ilisha_TRINITY_DN2648_c0_g1_i1.p1 [267-290]		0	2487.35	0.81	1.425	1.23	1.231	0.944833	0.915821	0.966945	0.874813	64.83	56	52.58	52.58	108.6	76.2	121.5	93.7	51.96	6.37	53.62	40.75	9.072e-06	2.092e-08	1.25	61.78
[R].VETGVLKPGMVVTFAPANVTTEVK.[S]	1xOxidation [M10]	1.10427e-05	0.00028245	1	1	3	T_ilisha_TRINITY_DN2648_c0_g1_i1.p1	T_ilisha_TRINITY_DN2648_c0_g1_i1.p1 [267-290]		0	2503.35	0.381	1.848	2.531	0.278	0.321312	0.721711	0.640957	1.27674e-06	0	79.95	79.84	8.19	121.5	65.8	46.3	166.4		67.83		7.8	9.072e-06	8.634e-11	3.47	57.57
[K].VGEQINLVIPFLGKPKPVVTWTK.[N]		0.000143686	0.00028245	1	3	3	T_ilisha_TRINITY_DN7085_c0_g1_i5.p1	T_ilisha_TRINITY_DN7085_c0_g1_i5.p1 [239-261]		0	2563.5	0.397	100	100	3.637	0.506752	1.61286e-16	1.43723e-16	0.000414988	121.78			198.51	226.6		136	37.4	84.04		115.63	8.33	9.072e-06	1.268e-08	2.89	72.55
[R].VETGVLKPGMVVTFAPSNVTTEVK.[S]		0.0195534	0.00028245	1	2	1	T_ilisha_TRINITY_DN2648_c0_g1_i13.p1	T_ilisha_TRINITY_DN2648_c0_g1_i13.p1 [267-290]		0	2503.35																					9.072e-06	0.000182	2.42
[K].VEVEQEEANPVVLR.[G]		0.000494582	0.00028245	1	1	1	T_ilisha_TRINITY_DN1852_c0_g2_i1.p1	T_ilisha_TRINITY_DN1852_c0_g2_i1.p1 [424-437]		0	1610.84	0.53	1.467	0.929	0.802	0.454178	0.9557	0.983894	0.716661	68.48	58.22	78.77	69.7	106.5	72.6	90.6	130.2	60.46	44.66	48.74	65.85	9.072e-06	1.408e-07	2.97	43.69
[K].VEVEYETFPGWK.[T]		0.00131277	0.00028245	1	2	11	T_ilisha_TRINITY_DN12545_c0_g1_i2.p1	T_ilisha_TRINITY_DN12545_c0_g1_i2.p1 [434-445]		0	1483.71	0.77	2.053	1.674	1.114	0.922793	0.592882	0.955595	0.972608	24.65	71.88	69.17	12.68	125.8	61.3	110.2	102.6	24.99	57.41	13.05	10.7	9.072e-06	9.401e-07	2.41	55.44
[K].VEVHLEETAVPR.[V]		0.00251145	0.00028245	3	3	1	T_ilisha_TRINITY_DN2693_c0_g1_i6.p1; T_ilisha_TRINITY_DN2693_c0_g1_i2.p1; T_ilisha_TRINITY_DN2693_c0_g1_i10.p1	T_ilisha_TRINITY_DN2693_c0_g1_i6.p1 [3466-3477]; T_ilisha_TRINITY_DN2693_c0_g1_i2.p1 [3466-3477]; T_ilisha_TRINITY_DN2693_c0_g1_i10.p1 [3466-3477]		0	1378.73	1.231	0.849	0.933	1.127	0.944833	0.965571	0.973788	0.961407	21.43	19.11	27.82	22.41	87.8	95	108.1	109.1	17.76	19.47	22.88	20.51	9.072e-06	3.302e-06	2.77	41.99
[R].VEVMDVPGPVTDLKPVVVTR.[K]		0.000153723	0.00028245	1	1	15	T_ilisha_TRINITY_DN16005_c0_g2_i1.p1	T_ilisha_TRINITY_DN16005_c0_g2_i1.p1 [1382-1401]		0	2150.19	5.276	0.347	1.462	1.253	0.0573391	0.0945081	0.973921	0.87409	18.83	44.29	41.23	30.04	28.6	82.4	144.4	144.6	15.96	44.87	20.71	22.22	9.072e-06	1.443e-08	3.58	60.2
[K].VEVVTQQPFSLDHVPR.[I]		0.0203725	0.00028245	1	1	1	T_ilisha_TRINITY_DN2693_c0_g1_i10.p1	T_ilisha_TRINITY_DN2693_c0_g1_i10.p1 [13642-13657]		0	1850.98	1.001	0.761	0.401	1.954	0.978236	0.925643	0.298653	0.0863202	53.32	28.92	27.67	48.6	109.2	143.5	83.6	63.7	42.55	12.84	34.94	29.47	9.072e-06	0.000197	2.58	53.35
[K].VEYVFNDNVISQGEK.[Y]		3.51651e-05	0.00028245	1	4	31	T_ilisha_TRINITY_DN2716_c0_g1_i2.p1	T_ilisha_TRINITY_DN2716_c0_g1_i2.p1 [1063-1077]		0	1740.84	1.085	0.68	0.686	1.091	0.977882	0.884253	0.913781	0.977556	7.09	8.88	9.59	7.71	87.3	128.4	93.7	90.6	5.97	8.13	5.21	5.82	9.072e-06	8.176e-10	2.81	50.92
[K].VFADYEDYMK.[C]		0.00181114	0.00028245	1	3	85	T_ilisha_TRINITY_DN856_c3_g1_i3.p1	T_ilisha_TRINITY_DN856_c3_g1_i3.p1 [774-783]		0	1280.55	0.549	1.112	0.904	0.72	0.731592	0.985398	0.995985	0.288723	25.67	25.67	23.09	41.02	121.6	109.4	66.7	102.3	32.94	10.1	13.75	37.48	9.072e-06	1.755e-06	2.31	49.39
[K].VFADYEDYMK.[C]	1xOxidation [M9]	0.00527122	0.00028245	1	3	31	T_ilisha_TRINITY_DN856_c3_g1_i3.p1	T_ilisha_TRINITY_DN856_c3_g1_i3.p1 [774-783]		0	1296.55	1.05	0.646	0.497	0.952	0.944833	0.770594	0.63015	0.982326	90.04	40.13	72.91	93.09	103	159.5	58.3	79.2	63.06	16.48	76.33	77.72	9.072e-06	1.405e-05	1.09	41.1
[R].VFAENAAGVSDPSNVIGPILADDPHFAPSLDLSAFK.[D]		6.59261e-05	0.00028245	1	1	4	T_ilisha_TRINITY_DN191324_c0_g1_i1.p1	T_ilisha_TRINITY_DN191324_c0_g1_i1.p1 [36-71]		0	3681.84	100	0.01	2.744	1.794	1.60285e-16	1.61286e-16	0.724698	0.22398			30.63	48.54		44.8	232.3	122.9			58.72	24.16	9.072e-06	2.778e-09	2.69	77.69
[R].VFAENATGISRPR.[R]		0.0191561	0.00028245	1	1	5	T_ilisha_TRINITY_DN2693_c0_g1_i10.p1	T_ilisha_TRINITY_DN2693_c0_g1_i10.p1 [11800-11812]		0	1417.75	1.22	1.061	1.419	0.896	0.94168	0.996138	0.931875	0.941575	27.62	55.92	41	13.98	90.5	76.1	110.4	123.1	21.41	59.59	1.09	16.62	9.072e-06	0.000176	2.89	36.74
[R].VFAENIVGIGR.[S]		0.000814216	0.00028245	1	1	26	T_ilisha_TRINITY_DN9784_c0_g2_i1.p1	T_ilisha_TRINITY_DN9784_c0_g2_i1.p1 [2251-2261]		0	1174.66	1.839	1.196	2.27	1.008	0.535709	0.98409	0.586206	0.997443	31.91	53.25	53.25	36.44	71.8	60	132	136.2	30.9	53.74	18.77	32.29	9.072e-06	3.695e-07	2.54	51.77
[R].VFAENQFGIGPAAEHAPITAR.[Y]		1.8116e-06	0.00028245	1	1	4	T_ilisha_TRINITY_DN2693_c4_g1_i1.p1	T_ilisha_TRINITY_DN2693_c4_g1_i1.p1 [275-295]		0	2196.12	4.466	100	100	2.479	0.0711399	1.61286e-16	1.43723e-16	0.00226405	34.47			33.72	65		238.7	96.3	23.46		38.51	30.43	9.072e-06	2.557e-12	5.53	53.49
[K].VETSQDELLTR.[N]		0.00655179	0.00028245	1	1	5	T_ilisha_TRINITY_DN1602_c6_g1_i1.p1	T_ilisha_TRINITY_DN1602_c6_g1_i1.p1 [123-133]		0	1290.65	1.381	0.819	1.062	0.967	0.888324	0.958217	0.996196	0.978004	11.06	19.61	21.45	13.46	83.1	94.2	108.2	114.5	8.55	17.03	8.28	13.21	9.072e-06	2.153e-05	1.92	37.78
[K].VGESDPSPASEPQVAK.[E]		1.79003e-05	0.00028245	1	1	4	T_ilisha_TRINITY_DN2693_c0_g1_i10.p1	T_ilisha_TRINITY_DN2693_c0_g1_i10.p1 [7453-7468]		0	1597.77	1.51	0.89	2.554	0.859	0.944833	0.927884	0.751396	0.874813	89.07	38.02	30.56	51.02	49.2	57.7	135.5	157.7	51.73	15.9	41.74	25.19	9.072e-06	2.216e-10	3.69	33.48
[K].VGESLPAVEVQEGEPGK.[K]		0.0209016	0.00028245	1	1	1	T_ilisha_TRINITY_DN28589_c0_g1_i14.p1	T_ilisha_TRINITY_DN28589_c0_g1_i14.p1 [31-47]		0	1724.87																					9.072e-06	0.0002076	2.3
[R].VGEVTANSVSLSWHEPK.[D]		0.000599356	0.00028245	1	1	1	T_ilisha_TRINITY_DN16005_c0_g1_i1.p1	T_ilisha_TRINITY_DN16005_c0_g1_i1.p1 [191-207]		0	1839.92	1.432	100	100	1.526	0.956973	1.61286e-16	1.43723e-16	0.477705	30.57			2.32	127.9		164.4	107.7	16.26		31.21		9.072e-06	2.033e-07	2.99	48.87
[R].VIATNSAGSASCQATLK.[V]	1xCarbamidomethyl [C12]	0.00546586	0.00028245	1	1	1	T_ilisha_TRINITY_DN2693_c0_g1_i10.p1	T_ilisha_TRINITY_DN2693_c0_g1_i10.p1 [13163-13179]		0	1678.84	1.091	0.373	0.401	1.014	0.960551	0.312462	0.540213	0.997443	57.28	107.66	82.63	95.59	101	157	74.8	67.2	67.87	60.9	63.43	61.95	9.072e-06	1.515e-05	1.71	35.27
[R].VIAVNAAGESEPSGR.[S]		0.000818455	0.00028245	1	1	2	T_ilisha_TRINITY_DN16005_c0_g1_i1.p1	T_ilisha_TRINITY_DN16005_c0_g1_i1.p1 [1061-1075]		0	1456.74	2.706	0.522	0.01	100	0.51021	0.358781	1.43723e-16	2.8635e-16	6.9	9.03			71.2	136.3	192.6			8.6	21.86		9.072e-06	3.754e-07	1.88	35.06
[R].VLAVNELGVGLPAVTPESIK.[I]		0.000182464	0.00028245	1	1	11	T_ilisha_TRINITY_DN27_c4_g1_i1.p1	T_ilisha_TRINITY_DN27_c4_g1_i1.p1 [619-638]		0	2006.15	100	0.01	1.554	1.164	1.60285e-16	1.61286e-16	0.979524	0.943793			32.05	34.59		94.1	159.8	146.1			23.27	46.04	9.072e-06	2.024e-08	3.25	67.19
[K].VLAVNQENER.[L]		0.000927077	0.00028245	2	3	48	T_ilisha_TRINITY_DN682_c0_g1_i9.p1; T_ilisha_TRINITY_DN682_c0_g1_i8.p1	T_ilisha_TRINITY_DN682_c0_g1_i9.p1 [275-284]; T_ilisha_TRINITY_DN682_c0_g1_i8.p1 [275-284]		0	1171.61	0.465	1.145	0.694	1.03	0.51021	0.964851	0.933808	0.976155	39.74	56.26	28.41	14.36	157.6	99.8	73.2	69.3	36.11	57.09	11.95	9.63	9.072e-06	4.751e-07	2.98	31.41
[R].VLDIKPESIHQR.[A]		4.9802e-05	0.00028245	1	2	82	T_ilisha_TRINITY_DN9361_c0_g1_i28.p1	T_ilisha_TRINITY_DN9361_c0_g1_i28.p1 [235-246]		0	1434.81	0.512	1.222	1.165	0.542	0.649506	0.957459	0.950602	0.00314919	9.23	14.64	14.39	9.1	122.2	100	61.4	116.4	8.86	21.62	7.79	4.71	9.072e-06	1.608e-09	2.66	38.7
[K].VLDPEGTGAIK.[K]		0.00066495	0.00028245	1	1	350	T_ilisha_TRINITY_DN292_c0_g2_i2.p1	T_ilisha_TRINITY_DN292_c0_g2_i2.p1 [106-116]		0	1099.6	0.812	0.744	0.6	1.019	0.977882	0.887654	0.840059	0.979136	8.98	8.98	15.38	7.77	102.5	137.7	82.5	77.4	8.11	12.17	4.49	6.5	9.072e-06	2.509e-07	2.24	37.39
[K].VLDPEGTGAIKK.[E]		0.000637893	0.00028245	1	1	150	T_ilisha_TRINITY_DN292_c0_g2_i2.p1	T_ilisha_TRINITY_DN292_c0_g2_i2.p1 [106-117]		1	1227.69	0.819	1.277	0.83	1.111	0.977882	0.905345	0.96997	0.889353	14.42	23.41	28.29	19.8	120.4	94.2	98.6	86.8	4.66	22.15	22.58	18.49	9.072e-06	2.314e-07	2.07	34.01
[R].VIDPFTIKPLDAATIVSNAR.[A]		0.000835632	0.00028245	1	1	10	T_ilisha_TRINITY_DN50397_c0_g1_i2.p1	T_ilisha_TRINITY_DN50397_c0_g1_i2.p1 [534-553]		0	2141.2	1.712	1.184	1.158	1.923	0.914373	0.997456	0.962316	0.117721	63.28	40.11	52.69	31.75	83.2	70.3	165.2	81.3	64.82	76.69	26.73	21.88	9.072e-06	3.893e-07	2.77	69.16
[K].VIDPFTLPTAPSSVEVTEITSK.[Q]		0.000108544	0.00028245	1	1	6	T_ilisha_TRINITY_DN2693_c0_g1_i10.p1	T_ilisha_TRINITY_DN2693_c0_g1_i10.p1 [7266-7287]		0	2331.23	2.449	0.8	2.185	0.928	0.67337	0.892511	0.852231	0.967716	49.43	56.65	32.34	59.93	56.2	70.2	120.1	153.5	50.48		25.63	43.98	9.072e-06	7.332e-09	3.19	68.48
[K].VLDRPGPPEGPIEIYGVTSEK.[A]		2.68418e-05	0.00028245	1	1	7	T_ilisha_TRINITY_DN255962_c0_g1_i1.p1	T_ilisha_TRINITY_DN255962_c0_g1_i1.p1 [115-135]		0	2253.18	1.291	1.162	0.958	1.566	0.925975	0.984878	0.95983	0.387252	9.43	1.86	1.83	9.43	100.6	86.6	129.9	82.9		6.36	11.37		9.072e-06	4.837e-10	4.16	54.42
[K].VLDRPGPPEGPMR.[V]		0.0142896	0.00028245	1	1	1	T_ilisha_TRINITY_DN27_c4_g1_i1.p1	T_ilisha_TRINITY_DN27_c4_g1_i1.p1 [145-157]		0	1420.74	5.71	100		100	7.0481e-05	1.61286e-16		2.8635e-16	0				59.6		340.4						9.072e-06	9.832e-05	2.43	37.56
[K].VLDRPGPPGGPLAVTDITAEK.[C]		7.46467e-08	0.00028245	1	1	7	T_ilisha_TRINITY_DN16005_c1_g1_i1.p1	T_ilisha_TRINITY_DN16005_c1_g1_i1.p1 [1340-1360]		0	2103.14	2.348	0.821	1.799	1.233	0.645581	0.901124	0.938494	0.898178	35.17	20.36	33.52	44.65	61.5	73.3	122.7	142.4	20.97	14.34	28.59	27.77	9.072e-06	5.16e-15	4.79	53.28
[K].VLAQQDEITQLK.[N]		0.000875609	0.00028245	1	3	4	T_ilisha_TRINITY_DN2164_c0_g1_i2.p1	T_ilisha_TRINITY_DN2164_c0_g1_i2.p1 [636-647]; [843-854]		0	1385.76	0.712	0.264	0.229	0.969	0.906553	0.0992173	0.0865524	0.977556	59.12	28.97	12.83	35.24	61.5	233.2	51.8	53.5	61.27		35.48	12.19	9.072e-06	4.252e-07	1.92	43.48
[R].VIDSMQGTLDSEVR.[S]		0.000741562	0.00028245	1	2	1	T_ilisha_TRINITY_DN52_c1_g1_i16.p1	T_ilisha_TRINITY_DN52_c1_g1_i16.p1 [170-183]		0	1549.75																					9.072e-06	3.076e-07	1.53
[K].VLDTGAPIRIPVGPETLGR.[I]		3.39095e-05	0.00028245	1	4	1	T_ilisha_TRINITY_DN44830_c2_g1_i4.p1	T_ilisha_TRINITY_DN44830_c2_g1_i4.p1 [115-133]		1	1961.12	100			100	1.60285e-16			2.8635e-16							400						9.072e-06	7.609e-10	4.25	59.11
[K].VLDTPGAPAGAITISR.[V-]		0.000226942	0.00028245	2	2	4	T_ilisha_TRINITY_DN2222_c0_g1_i5.p1; T_ilisha_TRINITY_DN54044_c0_g1_i1.p1	T_ilisha_TRINITY_DN2222_c0_g1_i5.p1 [14-29]; T_ilisha_TRINITY_DN54044_c0_g1_i1.p1 [1926-1941]		0	1538.85	0.302	100	100	0.496	0.116965	1.61286e-16	1.43723e-16	0.0739855	79.35			0	209.4		63.2	127.4	66.74				9.072e-06	3.076e-08	2.45	48.88
[K].VLDTPGAPQNLK.[I]		0.010011	0.00028245	1	1	6	T_ilisha_TRINITY_DN16005_c1_g1_i1.p1	T_ilisha_TRINITY_DN16005_c1_g1_i1.p1 [1739-1750]		0	1252.69	1.819	0.424	0.501	1.432	0.484446	0.436353	0.692143	0.432417	78.75	82.24	30.57	59.89	63.7	150.1	115.8	70.4	71.33	14.39	31.65	68.26	9.072e-06	4.938e-05	1.77	39.96
[K].VLDTPGPPLNLSVK.[D]		0.0133639	0.00028245	1	1	8	T_ilisha_TRINITY_DN93210_c0_g1_i1.p1	T_ilisha_TRINITY_DN93210_c0_g1_i1.p1 [46-59]		0	1449.83	2.385	0.869	1.844	1.206	0.649506	0.920872	0.933958	0.916345	30.16	33.38	35.65	35.92	52.5	72	150.6	124.9	25.63	35.05	23.03	43.12	9.072e-06	8.693e-05	2.25	55.03
[K].VLDTPGPPTNVAFTEISR.[G]		6.11791e-07	0.00028245	1	1	7	T_ilisha_TRINITY_DN2693_c0_g1_i10.p1	T_ilisha_TRINITY_DN2693_c0_g1_i10.p1 [9739-9756]		0	1914	1.891	0.961	1.784	0.946	0.862521	0.957459	0.947841	0.967716	47.28	49.55	52.89	20.43	58.4	60.7	133.8	147	51.56	62.21	24.47	31.89	9.072e-06	3.089e-13	3.34	56.2
[R].VIDTPGPPVNLQPR.[E]		0.00285921	0.00028245	1	1	3	T_ilisha_TRINITY_DN16005_c0_g2_i1.p1	T_ilisha_TRINITY_DN16005_c0_g2_i1.p1 [7120-7133]		0	1502.83	2.728	100	100	1.034	0.581739	1.61286e-16	1.43723e-16	0.99888	22.91			36.01	74.3		172.1	153.5	22.81		18.99	26.77	9.072e-06	4.257e-06	1.57	48.87
[K].VLDTPGPVGGLEATDVTK.[T]		1.90516e-05	0.00028245	1	1	2	T_ilisha_TRINITY_DN16005_c0_g2_i1.p1	T_ilisha_TRINITY_DN16005_c0_g2_i1.p1 [4952-4969]		0	1768.93																					9.072e-06	2.502e-10	3.34
[K].VLDTPSAPLHLK.[V]		0.00188792	0.00028245	1	1	17	T_ilisha_TRINITY_DN9784_c0_g2_i1.p1	T_ilisha_TRINITY_DN9784_c0_g2_i1.p1 [1784-1795]		0	1290.74	1.936	1.031	1.73	1.024	0.563701	0.996138	0.906958	0.999081	21.11	38.06	50.35	34.65	69.5	66.8	124.7	139	19.78	34.85	17.15	35.85	9.072e-06	1.909e-06	2.45	46.17
[R].VLDTPSPPQNLTVK.[E]		0.000423231	0.00028245	1	1	3	T_ilisha_TRINITY_DN348997_c0_g1_i1.p1	T_ilisha_TRINITY_DN348997_c0_g1_i1.p1 [71-84]		0	1508.83																					9.072e-06	1.041e-07	2.75
[K].VIDTQLTTLDLLQDHVSDMVDEDVK.[E]		1.76158e-08	0.00028245	1	3	20	T_ilisha_TRINITY_DN1426_c0_g1_i1.p1	T_ilisha_TRINITY_DN1426_c0_g1_i1.p1 [187-211]		0	2842.4	0.578	1.382	0.76	1.217	0.732814	0.931957	0.848879	0.910462	57.66	41.52	56.13	55.99	144.3	104.4	72	79.3	18.11	38.66	58.09	25.54	9.072e-06	6.305e-16	4.78	70.91
[K].VIDTQLTTLDLLQDHVSDMVDEDVKELQDDVQK.[F]		2.2219e-07	0.00028245	1	3	19	T_ilisha_TRINITY_DN1426_c0_g1_i1.p1	T_ilisha_TRINITY_DN1426_c0_g1_i1.p1 [187-219]		1	3797.86	0.866	2.843	2.685	1.141	0.96163	0.199362	0.709564	0.961407	49.68	78.59	117.65	92.27	113.8	42.4	129.9	113.9	58.53	56.57	48.35	86.46	9.072e-06	4.329e-14	5.4	80.9
[K].VIDTQLTTLDLLQDHVSDMVDEDVKELQDDVQK.[F]	1xOxidation [M19]	7.35238e-05	0.00028245	1	3	8	T_ilisha_TRINITY_DN1426_c0_g1_i1.p1	T_ilisha_TRINITY_DN1426_c0_g1_i1.p1 [187-219]		1	3813.86	0.755	1.229	1.142	0.89	0.937943	0.996138	0.96537	0.958482	85.21	62.69	55.04	70.2	106.6	95.4	93.7	104.3	59.6	57.06	74.73	42.18	9.072e-06	3.453e-09	2.02	74.71
[R].VLDSPGPPINLKPK.[A]		0.000569026	0.00028245	1	1	5	T_ilisha_TRINITY_DN16005_c1_g1_i1.p1	T_ilisha_TRINITY_DN16005_c1_g1_i1.p1 [653-666]		0	1474.86	1.624	1.285	2.59	0.931	0.791532	0.968815	0.541706	0.966789	16	34.72	49.99	27.15	79.3	53.4	128.8	138.4	38.73	47.68	8.06	32.77	9.072e-06	1.852e-07	2.92	46.48
[R].VLELIEGLEYQFR.[V]		0.00024789	0.00028245	1	1	3	T_ilisha_TRINITY_DN2693_c0_g1_i10.p1	T_ilisha_TRINITY_DN2693_c0_g1_i10.p1 [9108-9120]		0	1608.86	1.649	0.798	2.407	0.653	0.917574	0.905345	0.829051	0.487479	28.44	73.8	63.26	39.24	61.7	77.3	101.7	159.3	0.21	63.1	49.97	41.89	9.072e-06	3.656e-08	2.69	72.53
[K].VLAPPMGTVMDVLK.[A]		0.000871075	0.00028245	1	2	3	T_ilisha_TRINITY_DN35557_c0_g1_i1.p1	T_ilisha_TRINITY_DN35557_c0_g1_i1.p1 [515-528]		0	1470.81																					9.072e-06	4.226e-07	1.88
[R].VLAHITGTEYMQDPDEDR.[L]		0.00078924	0.00028245	1	2	4	T_ilisha_TRINITY_DN22805_c0_g1_i2.p1	T_ilisha_TRINITY_DN22805_c0_g1_i2.p1 [183-200]		0	2089.95	100	0.01	0.925	1.233	1.60285e-16	1.61286e-16	0.937743	0.898178			40.36	62.4		137	136.2	126.8		3.53	42.73	53.3	9.072e-06	3.494e-07	3.95	44.75
[K].VGGDPIPNVK.[W]		0.00361075	0.00028245	4	4	27	T_ilisha_TRINITY_DN2693_c0_g1_i6.p1; T_ilisha_TRINITY_DN2693_c0_g1_i2.p1; T_ilisha_TRINITY_DN231837_c0_g1_i1.p1; T_ilisha_TRINITY_DN2693_c0_g1_i10.p1	T_ilisha_TRINITY_DN2693_c0_g1_i6.p1 [3202-3211]; T_ilisha_TRINITY_DN2693_c0_g1_i2.p1 [3202-3211]; T_ilisha_TRINITY_DN231837_c0_g1_i1.p1 [118-127]; T_ilisha_TRINITY_DN2693_c0_g1_i10.p1 [3202-3211]		0	995.552	0.988	1.165	0.967	1.119	0.96775	0.979028	0.999685	0.938304	11.5	11.66	14	29.56	109	93.5	113.2	84.3	5.66	8.25	11.43	15.65	9.072e-06	6.738e-06	3.16	38.83
[R].VGGFSVVCK.[D]	1xCarbamidomethyl [C8]	0.00323821	0.00028245	1	1	12	T_ilisha_TRINITY_DN128_c0_g1_i3.p1	T_ilisha_TRINITY_DN128_c0_g1_i3.p1 [286-294]		0	952.492	0.682	1.919	1.631	0.892	0.845795	0.847844	0.889597	0.929851	6.09	26.48	22.86	5.87	135.5	70.6	92.4	101.5	6.89	22.84	2.57	19.87	9.072e-06	5.431e-06	2.57	39.81
[R].VGGFTVVCADAEEAK.[R]	1xCarbamidomethyl [C8]	0.00221741	0.00028245	1	1	1	T_ilisha_TRINITY_DN128_c0_g2_i1.p1	T_ilisha_TRINITY_DN128_c0_g2_i1.p1 [286-300]		0	1552.73	0.883	0.935	0.975	0.91	0.999688	0.98736	0.979524	0.960573	19.87	14.49	18.05	22.82	93.4	107.1	95.2	104.3	16.59	10.46	13.7	20.09	9.072e-06	2.614e-06	2.8	43.33
[K].VGGNFANITPTEIDTLVGK.[D]		1.8467e-05	0.00028245	1	3	9	T_ilisha_TRINITY_DN2158_c0_g2_i5.p1	T_ilisha_TRINITY_DN2158_c0_g2_i5.p1 [35-53]		0	1946.02																					9.072e-06	2.336e-10	2.6
[R].VGKPITCATQMLESMIK.[K]	1xCarbamidomethyl [C7]	5.54052e-10	0.00028245	1	1	62	T_ilisha_TRINITY_DN23_c0_g3_i1.p1	T_ilisha_TRINITY_DN23_c0_g3_i1.p1 [317-333]		0	1906.98	0.5	1.758	1.538	0.737	0.541076	0.721468	0.738377	0.346789	82.57	71.8	69.33	109.81	133.9	76.2	72.8	117.1	67.78	24.62	61.34	72.09	9.072e-06	6.305e-16	4.95	68.05
[R].VGKPITCATQMLESMIK.[K]	1xCarbamidomethyl [C7]; 1xOxidation [M]	2.49088e-07	0.00028245	1	1	66	T_ilisha_TRINITY_DN23_c0_g3_i1.p1	T_ilisha_TRINITY_DN23_c0_g3_i1.p1 [317-333]		0	1922.97	0.716	0.739	0.562	0.941	0.90703	0.902678	0.785883	0.967716	71.73	59.62	45.02	47.95	118.2	131.8	66.6	83.4	47.08	33.99	30.47	37.25	9.072e-06	5.41e-14	1.5	55.63
[R].VGKPITCATQMLESMIK.[K]	1xCarbamidomethyl [C7]; 2xOxidation [M11; M15]	2.71221e-05	0.00028245	1	1	27	T_ilisha_TRINITY_DN23_c0_g3_i1.p1	T_ilisha_TRINITY_DN23_c0_g3_i1.p1 [317-333]		0	1938.97	0.56	0.817	0.456	1.122	0.581121	0.957156	0.63493	0.957305	101.37	43.61	80.57	126.48	108.9	158.1	60.9	72.1	29.18	30.13	106.62	92.26	9.072e-06	4.953e-10	3.91	49
[R].VGIGAFPTEQLNQIGELLQTR.[G]		4.66245e-06	0.00028245	1	1	83	T_ilisha_TRINITY_DN12545_c0_g1_i2.p1	T_ilisha_TRINITY_DN12545_c0_g1_i2.p1 [340-360]		0	2284.23	1.041	1.175	1.25	0.978	0.960551	0.990842	0.957234	0.985468	25.63	73.99	73.99	23.64	112.2	61.3	110.7	115.8	31.29	40.72	31.53	25.75	9.072e-06	1.616e-11	2.91	77.78
[R].VGLLHSQNTSLLNTK.[K]		1.09237e-08	0.00028245	3	4	309	T_ilisha_TRINITY_DN1605_c0_g1_i5.p1; T_ilisha_TRINITY_DN1605_c0_g1_i14.p1; T_ilisha_TRINITY_DN581_c6_g1_i11.p1	T_ilisha_TRINITY_DN1605_c0_g1_i5.p1 [275-289]; T_ilisha_TRINITY_DN1605_c0_g1_i14.p1 [181-195]; T_ilisha_TRINITY_DN581_c6_g1_i11.p1 [370-384]		0	1624.9	1.69	1.224	2.474	0.958	0.569895	0.925643	0.232033	0.986858	12.4	8.58	29.7	27.22	73.8	60.3	124.7	141.2	3.04	49.91	20.34	14.02	9.072e-06	6.305e-16	5.25	44.59
[-K].VGINYQPPTVVPGGDLAK.[V]		5.13785e-05	0.00028245	2	13	22	T_ilisha_TRINITY_DN2001_c0_g1_i10.p1; T_ilisha_TRINITY_DN2001_c0_g1_i2.p1	T_ilisha_TRINITY_DN2001_c0_g1_i10.p1 [353-370]; T_ilisha_TRINITY_DN2001_c0_g1_i2.p1 [353-370]		0	1824.99	1.302	1.076	1.289	0.971	0.963879	0.996138	0.999685	0.977556	41.35	66.68	55.15	32.58	87.5	81.3	113.9	117.3	37.43	52.97	15.79	35.28	9.072e-06	1.707e-09	3.24	53.83
[R].VGNGETVATDKPVQAK.[N]		0.000410246	0.00028245	3	3	1	T_ilisha_TRINITY_DN2693_c0_g1_i6.p1; T_ilisha_TRINITY_DN2693_c0_g1_i2.p1; T_ilisha_TRINITY_DN2693_c0_g1_i10.p1	T_ilisha_TRINITY_DN2693_c0_g1_i6.p1 [5267-5282]; T_ilisha_TRINITY_DN2693_c0_g1_i2.p1 [5267-5282]; T_ilisha_TRINITY_DN2693_c0_g1_i10.p1 [5267-5282]		0	1613.85																					9.072e-06	9.781e-08	2.79
[R].VGNLTIVAQDQDNLK.[R]		0.000285207	0.00028245	1	1	3	T_ilisha_TRINITY_DN32028_c0_g1_i2.p1	T_ilisha_TRINITY_DN32028_c0_g1_i2.p1 [265-279]		0	1627.86																					9.072e-06	4.81e-08	2.39
[K].VLAHYDVCLDTSEK.[A]	1xCarbamidomethyl [C8]	4.81767e-07	0.00028245	1	4	60	T_ilisha_TRINITY_DN15999_c1_g1_i15.p1	T_ilisha_TRINITY_DN15999_c1_g1_i15.p1 [751-764]		0	1649.78	0.764	1.961	1.42	1.047	0.956098	0.522813	0.871197	0.970813	18	90.36	96.35	19.66	132.9	67.7	103.2	96.2	17.82	86.25	23.45	10.98	9.072e-06	1.955e-13	4.44	43.64
[R].VGNLTIVAQDQDNLKR.[V]		0.00212725	0.00028245	1	1	3	T_ilisha_TRINITY_DN32028_c0_g1_i2.p1	T_ilisha_TRINITY_DN32028_c0_g1_i2.p1 [265-280]		1	1783.97	0.358	2.178	0.01	100	0.276623	0.508355	1.43723e-16	2.8635e-16	29.71	29.71			220.1	101.1	78.8		49.3				9.072e-06	2.388e-06	2.91	44.46
[K].VGPNLWGLFGR.[K]		0.00376367	0.00028245	2	4	11	T_ilisha_TRINITY_DN11024_c0_g1_i6.p1; T_ilisha_TRINITY_DN19991_c0_g1_i2.p1	T_ilisha_TRINITY_DN11024_c0_g1_i6.p1 [47-57]; T_ilisha_TRINITY_DN19991_c0_g1_i2.p1 [29-39]		0	1215.66	0.844	2.062	1.765	0.944	0.968997	0.600982	0.798981	0.968542	31.27	17.47	23.2	41.07	123	59.6	112.1	105.3	15.97	6.03	38.62	22.8	9.072e-06	7.294e-06	2.33	70.11
[K].VGQTLTITGVPNADSTNFAINIGNNK.[D]		0.000922275	0.00028245	1	1	2	T_ilisha_TRINITY_DN8544_c0_g1_i1.p1	T_ilisha_TRINITY_DN8544_c0_g1_i1.p1 [13-38]		0	2659.37	100	0.01	0.664	4.852	1.60285e-16	1.61286e-16	0.702469	3.68142e-08			42.86	7.93		93.6	254	52.4		45.61		25.77	9.072e-06	4.732e-07	3	61.48
[K].VGSDSWTAANAK.[A]		6.98024e-05	0.00028245	1	1	22	T_ilisha_TRINITY_DN35779_c0_g1_i1.p1	T_ilisha_TRINITY_DN35779_c0_g1_i1.p1 [795-806]		0	1206.57	1.007	0.928	0.71	1.317	0.967414	0.984878	0.940609	0.596436	22.62	22.94	15.5	12.94	103.9	111.9	104.7	79.5	17.33	4.49	5.92	13.71	9.072e-06	3.112e-09	3.17	33.64
[R].VGWEQLLTTIAR.[T]		4.88558e-06	0.00028245	3	9	119	T_ilisha_TRINITY_DN3925_c0_g1_i4.p1; T_ilisha_TRINITY_DN682_c0_g1_i9.p1; T_ilisha_TRINITY_DN682_c0_g1_i8.p1	T_ilisha_TRINITY_DN3925_c0_g1_i4.p1 [218-229]; T_ilisha_TRINITY_DN682_c0_g1_i9.p1 [725-736]; T_ilisha_TRINITY_DN682_c0_g1_i8.p1 [725-736]		0	1386.77	0.987	1.385	1.08	1.163	0.978236	0.900677	0.961369	0.764226	52.76	36.25	45.43	69.33	110.4	86.8	109	93.7	31.16	26.46	50.63	34.44	9.072e-06	1.765e-11	3.5	74.06
[K].VHMVGIDIFTGK.[K]		0.00543762	0.00028245	1	1	4	T_ilisha_TRINITY_DN8473_c0_g1_i8.p1	T_ilisha_TRINITY_DN8473_c0_g1_i8.p1 [57-68]		0	1316.7	0.85	1.327	1.001	1.127	0.960551	0.947709	0.96537	0.967716	0	0	3.43	3.43	119.1	89.7	101.3	89.9				3.27	9.072e-06	1.501e-05	1.57	57.3
[K].VHVFQPPPPPQISSQER.[K]		6.14003e-06	0.00028245	1	3	2	T_ilisha_TRINITY_DN1453_c0_g1_i5.p1	T_ilisha_TRINITY_DN1453_c0_g1_i5.p1 [316-332]		0	1943.01																					9.072e-06	2.763e-11	4.17
[K].VHVMPDSPEIVLAK.[A]		0.0183853	0.00028245	1	2	5	T_ilisha_TRINITY_DN2044_c0_g1_i1.p1	T_ilisha_TRINITY_DN2044_c0_g1_i1.p1 [139-152]		0	1534.83	2.461	100	100	1.681	0.671791	1.61286e-16	1.43723e-16	0.315844	38.39			41.47	81.9		180.5	137.6	21.09		43.73	34.94	9.072e-06	0.0001623	2.22	50.78
[R].VKELTYQTEEDK.[K]		0.000168788	0.00028245	2	4	32	T_ilisha_TRINITY_DN52_c0_g1_i20.p2; T_ilisha_TRINITY_DN52_c0_g1_i21.p1	T_ilisha_TRINITY_DN52_c0_g1_i20.p2 [94-105]; T_ilisha_TRINITY_DN52_c0_g1_i21.p1 [94-105]		1	1482.73	1.89	3.068	4.668	1.169	0.103632	0.303303	0.0173606	0.786143	52.12	65.13	69.13	44.55	81.2	26.5	168.6	123.6	24.19	65.29	39.74	28.55	9.072e-06	1.729e-08	3.75	32.21
[R].VKELTYQTEEDKK.[N]		0.000164461	0.00028245	2	4	9	T_ilisha_TRINITY_DN52_c0_g1_i20.p2; T_ilisha_TRINITY_DN52_c0_g1_i21.p1	T_ilisha_TRINITY_DN52_c0_g1_i20.p2 [94-106]; T_ilisha_TRINITY_DN52_c0_g1_i21.p1 [94-106]		2	1610.83	1.186	5.569	5.118	1.526	0.901968	0.0035376	0.190633	0.304486	66.29	87.61	78.02	71.03	136.9	28.2	142	93	64.79	79.29	61.24	97.84	9.072e-06	1.646e-08	2.41	30.99
[R].VLAENEFGIGLPVETADSIR.[V]		1.24636e-06	0.00028245	1	1	2	T_ilisha_TRINITY_DN16005_c0_g2_i1.p1	T_ilisha_TRINITY_DN16005_c0_g2_i1.p1 [8283-8302]		0	2130.11	1.784	0.95	1.702	1.056	0.897376	0.961883	0.95983	0.986858	18.38	0	20.7	32.23	71.1	74.8	126.8	127.3			17.4	37.2	9.072e-06	1.234e-12	2.95	65.28
[R].VLAENEHGIGLPVETADPLK.[I]		0.000628032	0.00028245	1	1	4	T_ilisha_TRINITY_DN9784_c0_g2_i1.p1	T_ilisha_TRINITY_DN9784_c0_g2_i1.p1 [778-797]		0	2102.11	1.816	1.032	1.908	0.982	0.773021	0.984878	0.927993	0.982263	11.57	37.82	38.12	8.53	71	68.8	128.9	131.2	11.68	53.4	8.43	5.19	9.072e-06	2.224e-07	1.59	55.23
[R].VLAETELGIGLPAETPEPLK.[I]		0.000108544	0.00028245	2	2	1	T_ilisha_TRINITY_DN194952_c0_g1_i1.p1; T_ilisha_TRINITY_DN348997_c0_g1_i1.p1	T_ilisha_TRINITY_DN194952_c0_g1_i1.p1 [8-27]; T_ilisha_TRINITY_DN348997_c0_g1_i1.p1 [147-166]		0	2077.14																					9.072e-06	7.345e-09	3.27
[R].VGPAGPAGAR.[G]		0.00209439	0.00028245	1	1	67	T_ilisha_TRINITY_DN115_c0_g3_i1.p1	T_ilisha_TRINITY_DN115_c0_g3_i1.p1 [212-221]		0	852.469	0.816	0.484	0.336	2.281	0.977882	0.241684	0.205304	3.79579e-06	45.43	115.29	116.82	89.84	144.2	86.6	117.6	51.6	79.43	94.53	19.67	94.14	9.072e-06	2.335e-06	1.94	29.35
[R].VSFQLSAER.[S]		0.00965554	0.00028245	1	1	9	T_ilisha_TRINITY_DN1067_c0_g1_i17.p1	T_ilisha_TRINITY_DN1067_c0_g1_i17.p1 [168-176]		0	1036.54	0.398	1.757	0.502	1.393	0.119798	0.725714	0.494908	0.66461	2.05	111.58	93.27	0	177.6	101	70.7	50.7	19.76	108.81			9.072e-06	4.587e-05	2.41	43.28
[K].VSGLTPGHEYEFR.[I]		0.00965554	0.00028245	1	1	10	T_ilisha_TRINITY_DN16005_c0_g2_i1.p1	T_ilisha_TRINITY_DN16005_c0_g2_i1.p1 [7974-7986]		0	1491.72	2.054	1.339	2.26	1.298	0.575574	0.965571	0.828238	0.778766	30.87	60.5	51.1	35.65	70.9	53	156.5	119.7	14.61	50.65	24.65	33.76	9.072e-06	4.604e-05	2.66	42.34
[K].VSHVSTGGGASLELLEGK.[VQ]		1.80713e-11	0.00028245	2	5	128	T_ilisha_TRINITY_DN13552_c1_g1_i2.p1; T_ilisha_TRINITY_DN27151_c0_g1_i3.p1	T_ilisha_TRINITY_DN13552_c1_g1_i2.p1 [416-433]; T_ilisha_TRINITY_DN27151_c0_g1_i3.p1 [389-406]		0	1740.91	0.838	1.018	0.773	0.994	0.981564	0.999985	0.957234	0.997443	8.13	6.82	13.14	27.58	112	109.9	93.8	84.3	3.81	7.34	24.31	11.62	9.072e-06	6.305e-16	5.23	48.41
[K].YFSLGDMTEAEQQR.[L]	1xOxidation [M7]	0.000118565	0.00028245	1	2	12	T_ilisha_TRINITY_DN13955_c0_g2_i7.p1	T_ilisha_TRINITY_DN13955_c0_g2_i7.p1 [206-219]		0	1690.74	0.933	1.533	1.949	0.734	0.981564	0.88917	0.71153	0.529679	64.94	36.86	86.14	64.91	104.6	64.9	97.6	132.9	32.55	25.14	68.51	84.33	9.072e-06	8.757e-09	2.18	43.39
[K].YFSTPLLLGK.[H]		0.00151028	0.00028245	1	1	51	T_ilisha_TRINITY_DN6956_c0_g1_i3.p1	T_ilisha_TRINITY_DN6956_c0_g1_i3.p1 [180-189]		0	1138.65	0.896	2.327	2.627	0.997	0.99577	0.544133	0.380861	0.998411	16.53	25.75	36.13	14.87	126.2	52.7	110.4	110.7	28.4	19.2	7.67	31.03	9.072e-06	1.235e-06	1.55	58.24
[K].YFTFPFEEMSMEQEMQLMHQQDK.[A]		1.14516e-05	0.00028245	1	3	2	T_ilisha_TRINITY_DN699_c0_g1_i6.p1	T_ilisha_TRINITY_DN699_c0_g1_i6.p1 [426-448]		0	2954.25																					9.072e-06	9.268e-11	2.9
[K].YGGEFVEITVSVYK.[Q]		0.0101149	0.00028245	1	1	8	T_ilisha_TRINITY_DN10895_c1_g1_i5.p2	T_ilisha_TRINITY_DN10895_c1_g1_i5.p2 [341-354]		0	1590.81	1.658	0.333	0.77	0.756	0.752387	0.160209	0.945386	0.580659	51.3	46.82	10.93	12.74	50.2	151	83.3	115.5	39.05	16.53	18.77	5	9.072e-06	5.013e-05	2.6	61.25
[R].YGGEPVGSFVQPTLRPLVPSIAHAMFLDVTHDNECPIQIR.[S]	1xCarbamidomethyl [C35]	4.81004e-06	0.00028245	1	3	9	T_ilisha_TRINITY_DN699_c0_g1_i6.p1	T_ilisha_TRINITY_DN699_c0_g1_i6.p1 [593-632]		0	4461.25	0.388	5.798	1.331	2.15	0.446096	0.00219599	0.999031	0.0761199	108.11	105.29	113.54	109.89	234.1	40.4	63.2	62.3	98.63	59.43	99.01	83.93	9.072e-06	1.714e-11	5.19	78.34
[K].YGGETVDVIVSVYK.[H]		6.01378e-06	0.00028245	1	1	28	T_ilisha_TRINITY_DN35779_c0_g1_i1.p1	T_ilisha_TRINITY_DN35779_c0_g1_i1.p1 [1368-1381]		0	1528.79	0.812	1.021	0.939	0.83	0.977882	0.999985	0.990511	0.787678	21.82	13.11	17.04	25.98	104	110	84.4	101.6	13.55	13.5	20.24	6.65	9.072e-06	2.657e-11	4.19	56.88
[R].YGGGGYSSGSGYGDSGISQSK.[K]		3.60745e-08	0.00028245	1	2	3	T_ilisha_TRINITY_DN5094_c0_g1_i1.p1	T_ilisha_TRINITY_DN5094_c0_g1_i1.p1 [221-241]		0	1970.84																					9.072e-06	1.479e-15	4.13
[K].YGKDATNVGDEGGFAPNILENNEALELLK.[S]		1.63875e-05	0.00028245	1	3	3	T_ilisha_TRINITY_DN1887_c0_g1_i2.p1	T_ilisha_TRINITY_DN1887_c0_g1_i2.p1 [200-228]		1	3091.52																					9.072e-06	1.852e-10	3.1
[K].YGLAAAVFTK.[D]		0.00318822	0.00028245	1	4	6	T_ilisha_TRINITY_DN51842_c0_g1_i10.p1	T_ilisha_TRINITY_DN51842_c0_g1_i10.p1 [443-452]		0	1040.58	0.01	1.443	1.345	0.01	1.60285e-16	0.925679	0.995989	2.8635e-16		65.89	65.56		154.2	104.8		141	35.31	57.84		1.91	9.072e-06	5.256e-06	2.03	50.65
[K].YGLGEPLESEAIK.[V]		0.00213831	0.00028245	1	1	2	T_ilisha_TRINITY_DN2693_c0_g1_i10.p1	T_ilisha_TRINITY_DN2693_c0_g1_i10.p1 [7253-7265]		0	1405.72	1.269	0.806	0.992	1.003	0.929835	0.954036	0.996196	0.997443	42.13	43.74	8.33	13.17	85	104	107.8	103.2	41.16	3.2	9.65	12.2	9.072e-06	2.417e-06	2.57	49.37
[K].YGIGPPLYSEPEK.[A]		0.0162517	0.00028245	1	1	7	T_ilisha_TRINITY_DN16005_c0_g2_i1.p1	T_ilisha_TRINITY_DN16005_c0_g2_i1.p1 [2504-2516]		0	1449.73	2.612	0.267	1.39	0.502	0.589517	0.00648938	0.936603	0.0221049	0.99	63.18	47.2	36.09	31.9	119.2	83.2	165.7		49.55	0.95	27.19	9.072e-06	0.0001266	2.34	48.76
[R].YGLYDATYETK.[E]		0.00102852	0.00028245	1	1	33	T_ilisha_TRINITY_DN295391_c0_g1_i1.p1	T_ilisha_TRINITY_DN295391_c0_g1_i1.p1 [82-92]		0	1323.61	1.02	0.923	0.766	1.251	0.98009	0.978819	0.941382	0.819382	17.47	12.12	11.75	16.5	102.7	111.3	104.8	81.2	10.38	6.88	15.68	10.46	9.072e-06	5.814e-07	2.59	42.5
[R].YGQEQWEDGDLYDKEK.[Q]		0.021665	0.00028245	3	3	2	T_ilisha_TRINITY_DN2693_c0_g1_i2.p1; T_ilisha_TRINITY_DN2693_c0_g1_i10.p1; T_ilisha_TRINITY_DN2693_c0_g1_i9.p1	T_ilisha_TRINITY_DN2693_c0_g1_i2.p1 [1104-1119]; T_ilisha_TRINITY_DN2693_c0_g1_i10.p1 [1104-1119]; T_ilisha_TRINITY_DN2693_c0_g1_i9.p1 [647-662]		1	2002.87	0.01	0.889	0.01		1.60285e-16	0.980984	1.43723e-16			0			188.2	211.8							9.072e-06	0.0002224	2.53	42.79
[K].YGSLEIDELGK.[V]		0.00103926	0.00028245	1	1	10	T_ilisha_TRINITY_DN11972_c0_g1_i2.p1	T_ilisha_TRINITY_DN11972_c0_g1_i2.p1 [29-39]		0	1223.62	0.791	0.887	0.635	1.134	0.950316	0.975023	0.885477	0.925478	17.01	20.79	11.57	22.53	113.7	125.9	85.6	74.9	17.94	11.1	18.67	9.88	9.072e-06	5.977e-07	2.47	48.96
[K].YGTDEEQFISILGNR.[S]		0.0063844	0.00028245	1	3	1	T_ilisha_TRINITY_DN29411_c0_g1_i3.p1	T_ilisha_TRINITY_DN29411_c0_g1_i3.p1 [183-197]		0	1741.84																					9.072e-06	2.037e-05	3.35
[K].YGVDQTSATLIVK.[D]		9.09731e-05	0.00028245	3	3	23	T_ilisha_TRINITY_DN2693_c0_g1_i2.p1; T_ilisha_TRINITY_DN2693_c0_g1_i10.p1; T_ilisha_TRINITY_DN2693_c0_g1_i9.p1	T_ilisha_TRINITY_DN2693_c0_g1_i2.p1 [1203-1215]; T_ilisha_TRINITY_DN2693_c0_g1_i10.p1 [1203-1215]; T_ilisha_TRINITY_DN2693_c0_g1_i9.p1 [746-758]		0	1394.75	0.824	0.931	0.668	1.171	0.950001	0.985398	0.859681	0.945571	32.64	27.34	27.34	38.77	110.2	118.3	92.5	79	24.58	17.17	18	31.49	9.072e-06	5.21e-09	2.7	46.48
[K].YGVGDPIVTDSIIAK.[N]		0.000443482	0.00028245	1	1	4	T_ilisha_TRINITY_DN16005_c0_g2_i1.p1	T_ilisha_TRINITY_DN16005_c0_g2_i1.p1 [5725-5739]		0	1547.83	100	0.01	1.676	0.679	1.60285e-16	1.61286e-16	0.948675	0.423433			0	16.93		104.9	119.3	175.8			28.86		9.072e-06	1.134e-07	2.7	55.16
[K].YGVGEPLESDPVFAR.[N]		0.00171954	0.00028245	1	1	2	T_ilisha_TRINITY_DN27_c4_g1_i1.p1	T_ilisha_TRINITY_DN27_c4_g1_i1.p1 [229-243]		0	1635.8	100	0.01	2.107	1.818	1.60285e-16	1.61286e-16	0.920324	0.149306			59.23	47.18		57.7	220.9	121.5			31.64	52.47	9.072e-06	1.589e-06	3.45	54.15
[K].YGVHSLIISR.[C]		0.00572666	0.00028245	2	5	56	T_ilisha_TRINITY_DN10895_c1_g1_i8.p1; T_ilisha_TRINITY_DN10895_c1_g1_i7.p1	T_ilisha_TRINITY_DN10895_c1_g1_i8.p1 [183-192]; T_ilisha_TRINITY_DN10895_c1_g1_i7.p1 [183-192]		0	1144.65	0.908	0.924	0.855	1.016	0.987538	0.985398	0.979524	0.986219	10.35	14.29	18.22	16.37	103.9	108.7	94.4	92.9	13.54	14.04	5.79	14.33	9.072e-06	1.656e-05	2.4	43.79
[K].YGYTHLSSGDLLR.[A]		1.43628e-07	0.00028245	1	1	120	T_ilisha_TRINITY_DN29801_c0_g1_i4.p1	T_ilisha_TRINITY_DN29801_c0_g1_i4.p1 [32-44]		0	1481.74	0.889	1.483	1.233	0.99	0.995949	0.736165	0.93391	0.997443	14.12	11.03	28.28	26.91	113.8	82.9	101.2	102.2	7.49	7.54	15.02	21.98	9.072e-06	1.861e-14	3.76	46.71
[R].YLAEVALGEEK.[T]		0.00599985	0.00028245	1	1	2	T_ilisha_TRINITY_DN1352_c0_g1_i1.p1	T_ilisha_TRINITY_DN1352_c0_g1_i1.p1 [129-139]		0	1221.64	0.65	1.637	1.364	0.781	0.87383	0.915821	0.999685	0.807992	13.28	3.09	33	30.81	129.3	79	84.1	107.7		2.95	12.62	31.34	9.072e-06	1.807e-05	2	45.74
[R].YLAVLEPLLSPEELEHTR.[D]		0.0128241	0.00028245	1	2	1	T_ilisha_TRINITY_DN8815_c0_g1_i2.p1	T_ilisha_TRINITY_DN8815_c0_g1_i2.p1 [55-72]		0	2109.12																					9.072e-06	7.954e-05	1.31
[K].YICDNQDTISSK.[L]	1xCarbamidomethyl [C3]	7.94811e-05	0.00028245	1	1	133	BSA	BSA [262-273]		0	1443.64	1.057	0.682	0.675	1.258	0.963879	0.774014	0.923864	0.490763	45.95	40.7	64.96	47.06	90.8	130.5	89.5	89.2	26.69	42.79	54.69	50.03	9.072e-06	4.015e-09	1.89	32.67
[R].YLCSAVLPLLTK.[C]	1xCarbamidomethyl [C3]	0.000457518	0.00028245	1	2	5	T_ilisha_TRINITY_DN8484_c0_g1_i1.p1	T_ilisha_TRINITY_DN8484_c0_g1_i1.p1 [515-526]		0	1377.78	0.618	1.663	1.29	1.067	0.865959	0.921636	0.979526	0.981768	20.39	12.56	22.18	57.39	129.6	81.7	80.1	108.6	9.88	9.53	29.89	42.36	9.072e-06	1.21e-07	1.74	64.19
[K].YLGPAVLMQAYR.[W]		0.0177359	0.00028245	1	4	1	T_ilisha_TRINITY_DN1043_c8_g1_i2.p1	T_ilisha_TRINITY_DN1043_c8_g1_i2.p1 [235-246]		0	1381.73	0.97	1.177	1.171	0.962	0.977882	0.996138	0.979524	0.977556	10.4	17.36	20.75	23.23	101.7	83.2	105.5	109.7	6.24	18.03	7.99	17.19	9.072e-06	0.0001501	1.43	60.58
[K].YFSLGDMTEAEQQR.[L]		1.50807e-05	0.00028245	1	2	59	T_ilisha_TRINITY_DN13955_c0_g2_i7.p1	T_ilisha_TRINITY_DN13955_c0_g2_i7.p1 [206-219]		0	1674.74	1.106	1.489	1.669	0.891	0.922793	0.898281	0.804101	0.941575	30.67	13.88	29.76	20.47	106.3	75.3	102.9	115.5	28.33	32.41	20.5	13.37	9.072e-06	1.586e-10	3.96	52.44
[truncated: 3,230 more rows]
