# Supplementary material for: Proteomic Characterization of Major Fish Allergy Responsive Protein Parvalbumins in Hilsa (Tenualosa ilisha): A Commercially Important Fish in Southeast Asia
Source: J Agric Food Chem. 2025 Nov 17;73(47):30551–64. doi: 10.1021/acs.jafc.5c04335 (PMC12670419; doi:10.1021/acs.jafc.5c04335)
Supplement: Supplementary file 4 [file jf5c04335_si_004.xlsx]

## Sheet: Proteins
Accession	Description	Acession number	Exp. q-value: Combined	Sum PEP Score	Coverage [%]	# Peptides	# PSMs	# Unique Peptides	# AAs	MW [kDa]	calc. pI	Score Sequest HT: Sequest HT	# Peptides (by Search Engine): Sequest HT	# Protein Pathway Groups	# Razor Peptides	Abundance Ratio: (JMe) / (AMe)	Abundance Ratio: (AMe) / (APa)	Abundance Ratio: (JPa) / (APa)	Abundance Ratio: (JMe) / (JPa)	Abundance Ratio Adj. P-Value: (JMe) / (AMe)	Abundance Ratio Adj. P-Value: (AMe) / (APa)	Abundance Ratio Adj. P-Value: (JPa) / (APa)	Abundance Ratio Adj. P-Value: (JMe) / (JPa)	Abundance Ratio Variability [%]: (JMe) / (AMe)	Abundance Ratio Variability [%]: (AMe) / (APa)	Abundance Ratio Variability [%]: (JPa) / (APa)	Abundance Ratio Variability [%]: (JMe) / (JPa)	Abundances (Grouped): AMe	Abundances (Grouped): APa	Abundances (Grouped): JMe	Abundances (Grouped): JPa	Abundances (Grouped) CV [%]: AMe	Abundances (Grouped) CV [%]: APa	Abundances (Grouped) CV [%]: JMe	Abundances (Grouped) CV [%]: JPa	Abundance: F1: Sample, AMe	Abundance: F2: Sample, AMe	Abundance: F3: Sample, AMe	Abundance: F4: Sample, APa	Abundance: F5: Sample, APa	Abundance: F6: Sample, APa	Abundance: F7: Sample, JMe	Abundance: F8: Sample, JMe	Abundance: F9: Sample, JMe	Abundance: F10: Sample, JPa	Abundance: F11: Sample, JPa	Abundance: F12: Sample, JPa	Abundances Count: F1: Sample, AMe	Abundances Count: F2: Sample, AMe
T_ilisha_TRINITY_DN458_c1_g1_i3.p1	A0JNU3 60 kDa lysophospholipase (EC 3.1.1.5) (Lysophospholipase-transacylase) [Includes: L-asparaginase (EC 3.5.1.1) (L-asparagine amidohydrolase); 1-alkyl-2-acetylglycerophosphocholine esterase (EC 3.1.1.47) (Platelet-activating factor acetylhydrolase) (PAF acetylhydrolase)]		0.01	2.496	4	1	1	1	433	48.8	7.53	0	1	0	0	1.288	0.936	3.287	0.367	0.953818	0.950341	0.0994519	1.0007e-06	51.44	53.76	41.23	39.45	58.2	62.2	75	204.6	61.79	40.21	45.87	49.37		362734	128191	171601	261514			429171	192337	1110407	554680			1
T_ilisha_TRINITY_DN13665_c0_g1_i1.p1	A1L260 Caveolae-associated protein 4a (Muscle-related coiled-coil protein a) (Muscle-restricted coiled-coil protein)		0	45.487	17	4	85	4	309	34.2	6.68	194.57	4	0	0	1.018	0.818	0.946	1.097	0.999221	0.942809	0.984652	0.971357	48.32	38.96	47.08	44.29	79.9	95.3	115.1	109.7	5.8	22.28	22.16	23.61	7.7829e+06	6.84466e+06	6.57948e+06	1.01763e+07	5.50222e+06	7.32502e+06	6.28108e+06	1.26413e+07	9.68473e+06	9.68495e+06	1.06685e+07	5.65931e+06	4	5
T_ilisha_TRINITY_DN1602_c6_g1_i1.p1	A1L260 Caveolae-associated protein 4a (Muscle-related coiled-coil protein a) (Muscle-restricted coiled-coil protein)		0	15.332	13	3	17	3	328	35.3	8.65	30.4	3	0	0	1.339	0.735	0.885	1.109	0.942299	0.811508	0.975521	0.971357	15.89	25.15	32.59	20.14	83.5	102.1	105.7	108.8	2.33	19.52	11.17	11.8	1.59409e+06	1.57584e+06	1.36415e+06	1.82507e+06	2.07466e+06	1.52941e+06	1.63517e+06	1.95882e+06	2.13097e+06	1.9978e+06	1.66693e+06	1.74521e+06	2	2
T_ilisha_TRINITY_DN93210_c0_g1_i1.p1	A2ASS6 Titin (EC 2.7.11.1) (Connectin)		0	53.118	23	7	42	7	531	58	6.19	77.4	7	0	0	1.937	0.88	1.549	1.019	0.51068	0.942809	0.876439	0.987844	71.35	46.06	69.87	40.71	83.2	109.6	125.2	81.9	25.01	36.38	21.28	40.67	5.11161e+06	6.34566e+06	7.49686e+06	3.8255e+06	6.72292e+06	7.14261e+06	7.83117e+06	11010967	6.28819e+06	4.5911e+06	6.24831e+06	8.78803e+06	5	4
T_ilisha_TRINITY_DN148675_c0_g1_i1.p1	A2ASS6 Titin (EC 2.7.11.1) (Connectin)		0	36.8	34	5	106	4	290	31.7	5.88	224.56	5	0	0	0.828	1.227	0.99	1.052	0.999221	0.952685	0.984652	0.971357	19.62	18.52	12.54	22.66	119	93.5	94.4	93	4.34	15.23	22.97	3.15	4931143	4547448	4.06056e+06	4.07919e+06	2.57502e+06	3.00572e+06	2777762	5.33212e+06	3.31961e+06	3307846	3.64645e+06	3.02238e+06	2	2
T_ilisha_TRINITY_DN15237_c0_g1_i11.p1	A2ASS6 Titin (EC 2.7.11.1) (Connectin)		0	58.106	32	9	105	8	339	38.3	6.29	164.96	9	0	0	0.765	1.395	1.056	1.002	0.978524	0.942809	0.995791	0.993686	45.81	36.99	32.88	46.38	141.9	89.5	76.9	91.6	10.08	16.92	44.43	24.98	1.52175e+07	1.50345e+07	11320927	1.18682e+07	7.62891e+06	7.93444e+06	6.25477e+06	1.68015e+07	7.49799e+06	1.21904e+07	7.65059e+06	8.25285e+06	8	8
T_ilisha_TRINITY_DN348997_c0_g1_i1.p1	A2ASS6 Titin (EC 2.7.11.1) (Connectin)		0	31.3	51	5	23	4	167	18.6	8.07	50.12	5	0	0	1.48	1.093	1.131	1.194	0.856415	1	0.984652	0.946474	39.64	40.73	103.7	47.84	93.1	91.7	131.7	83.5	17.28	84.22	52.45	39.4	6.70622e+06	6.95908e+06	8.14241e+06	194872	6.62603e+06	5.76025e+06	8.07383e+06	3.59044e+06	1.08718e+07	6028213	2.89751e+06	5.7109e+06	3	3
T_ilisha_TRINITY_DN16005_c0_g1_i1.p1	A2ASS6 Titin (EC 2.7.11.1) (Connectin)		0	205.222	33	35	224	35	1634	181.3	5.82	304.52	35	0	0	1.343	1.179	1.556	0.997	0.942299	0.972951	0.870706	0.987844	50.65	57.31	54.09	40.58	98.6	82.4	112.8	106.2	7.86	23.55	8.35	16.43	3.65524e+07	3.09348e+07	3.12146e+07	1.83192e+07	2.32783e+07	2.60755e+07	3.47537e+07	4.1526e+07	3.29964e+07	3.05731e+07	3.73213e+07	3.73979e+07	23	25
T_ilisha_TRINITY_DN191324_c0_g1_i1.p1	A2ASS6 Titin (EC 2.7.11.1) (Connectin)		0	27.346	22	3	47	3	266	29.4	5.41	73.96	3	0	0	1.333	1.502	1.788	1.082	0.945979	0.942809	0.78527	0.971357	24.67	24.67	47.96	55.71	36.3	68.9	139.4	155.3	10.08	36.46	28.45	22.66	787695	745499	576377	1.34227e+06	984602	1.98492e+06	1.98839e+06	4.34718e+06	2.63937e+06	2.02235e+06	3.19611e+06	2.73346e+06	1	1
T_ilisha_TRINITY_DN333438_c0_g1_i1.p1	A2ASS6 Titin (EC 2.7.11.1) (Connectin)		0	4.139	12	1	2	1	123	13.3	4.6	5.96	1	0	0	0.714	1.59	1.036	1.191	0.963905	0.876786	0.995791	0.948167	44.96	33.66	21.15	24.48	112.4	86.9	110.6	90.1	22.64	28.2	32.69	24.1	27890920	19197938	16941866	16413777	7.74585e+06	12495749	15506192	10609421	18112336	14879243	16531598	8657084	1	1
T_ilisha_TRINITY_DN54044_c0_g1_i1.p1	A2ASS6 Titin (EC 2.7.11.1) (Connectin)		0	145.299	20	26	186	25	1941	214.7	7.68	393.75	26	0	0	1.72	1.245	1.521	1.111	0.742085	0.950341	0.885176	0.971357	57.79	60.25	51.45	44.37	98.1	83.6	102.3	116	39.17	17.49	31.76	22.46	3.58559e+07	2.16471e+07	1.51773e+07	1.29419e+07	14845883	1.61124e+07	1.35362e+07	3.28473e+07	2.07997e+07	2.4759e+07	2.95955e+07	1.58622e+07	9	14
T_ilisha_TRINITY_DN19148_c0_g1_i1.p1	A2ASS6 Titin (EC 2.7.11.1) (Connectin)		0	90.177	12	15	85	15	1847	203.9	7.25	147.32	15	0	0	1.875	1.084	1.76	1.087	0.581442	1	0.789657	0.971357	45.31	65.67	61.38	35.49	79.6	66.7	122.2	131.5	12.99	31.41	33.03	36.04	1.22635e+07	1.14583e+07	8.4598e+06	9.10004e+06	5.97644e+06	1.15896e+07	14432648	2.86754e+07	1.36524e+07	1.10509e+07	2.46123e+07	1.6104e+07	8	8
T_ilisha_TRINITY_DN29052_c0_g1_i1.p1	A2ASS6 Titin (EC 2.7.11.1) (Connectin)		0	43.858	52	6	82	4	161	18.3	4.87	189.04	6	0	0	0.907	1.154	0.854	1.213	0.999221	0.980903	0.968752	0.921898	29.94	26.14	29.09	36.12	119.5	97.4	98.1	85	10.26	9.61	23.19	13.55	3.70904e+06	3.3162e+06	2689865	2.8836e+06	2.02928e+06	2.27415e+06	2.1879e+06	4.13504e+06	2508531	2.39854e+06	2.3616e+06	1.61857e+06	4	4
T_ilisha_TRINITY_DN27_c0_g1_i3.p1	A2ASS6 Titin (EC 2.7.11.1) (Connectin)		0	11.27	1	2	27	1	2150	237.1	5.53	52.34	2	0	1	0.977	1.542	1.775	0.849	0.999221	0.939384	0.78527	0.946474	18.33	42.77	42.77	18.33	105.9	68.7	103.5	121.9	8.68	32.96	15.46	11.09	2.32773e+06	2.00225e+06	1.77697e+06	888385	1.46846e+06	1092543	1428595	2.47044e+06	1.80189e+06	2.22881e+06	2.72974e+06	1.8954e+06	1	1
T_ilisha_TRINITY_DN45264_c0_g1_i3.p1	A2ASS6 Titin (EC 2.7.11.1) (Connectin)		0	30.619	7	6	37	6	1202	131.7	6.83	78.52	6	0	0	0.903	1.495	1.373	0.994	0.999221	0.942809	0.945336	0.987844	25.49	36.92	21.81	26.89	89.4	94.3	66.7	149.6	51.55	41.01	79.08	14.63	7.95179e+06	3.44706e+06	3.12925e+06	2.02621e+06	2.94236e+06	4.31055e+06	2.12458e+06	9.48264e+06	2.34735e+06	4.63182e+06	6.44373e+06	4.93649e+06	4	3
T_ilisha_TRINITY_DN16005_c1_g1_i1.p1	A2ASS6 Titin (EC 2.7.11.1) (Connectin)		0	228.365	24	37	232	36	2170	237.7	6	407.07	37	0	0	1.574	1.009	1.712	0.948	0.856415	0.956317	0.789657	0.971357	40.23	48.62	54.18	42.21	76.3	76.4	113.7	133.6	16.74	41.95	24.23	23.16	2.21424e+07	2.62681e+07	2.76591e+07	1.28381e+07	2.11752e+07	2.86009e+07	3.21296e+07	6.00548e+07	3.48913e+07	3.5097e+07	5.7969e+07	3.913e+07	21	24
T_ilisha_TRINITY_DN144783_c0_g1_i1.p1	A2ASS6 Titin (EC 2.7.11.1) (Connectin)		0	27.956	35	7	48	6	246	29	8.51	40.83	7	0	0	1.119	1.028	1.011	1.008	0.978524	0.971973	0.984652	0.999006	20.94	29.15	28.94	23.91	92.1	108.4	117.9	81.6	23.24	7.7	5.02	30.95	3.69228e+06	5.39368e+06	5.24919e+06	5.64543e+06	5.10928e+06	5.83904e+06	5.66365e+06	6.77171e+06	6.56979e+06	4.56117e+06	4.78276e+06	6.67411e+06	3	5
T_ilisha_TRINITY_DN2693_c0_g1_i2.p1	A2ASS6 Titin (EC 2.7.11.1) (Connectin)		0	1100.57	26	185	1824	59	10154	1126.4	6.49	2823.1	185	0	1	1.321	1.102	1.493	0.994	0.953818	1	0.889895	0.987844	41.48	47.48	52.86	40.65	89.8	91.2	107.5	111.5	5.48	25.53	17.12	14.48	7.35538e+07	6.82717e+07	6.87068e+07	6.66872e+07	5.93662e+07	9.19897e+07	7.13405e+07	1.14454e+08	7.26266e+07	7.0709e+07	9.78013e+07	7.67603e+07	40	43
T_ilisha_TRINITY_DN88511_c0_g1_i1.p1	A2ASS6 Titin (EC 2.7.11.1) (Connectin)		0	41.198	27	5	132	4	285	30.8	9.31	208.74	5	0	0	1.114	0.927	0.851	1.168	0.978524	0.950341	0.968752	0.971357	38.06	23.44	26.63	36.94	99.5	110.8	100.6	89.1	14.2	9.16	12.81	18.68	7.14092e+06	5.29719e+06	5.76362e+06	6.74362e+06	6.27838e+06	5.46455e+06	5.30132e+06	8.39514e+06	5.94708e+06	5.53059e+06	5.32997e+06	6.37233e+06	4	4
T_ilisha_TRINITY_DN138496_c0_g1_i1.p1	A2ASS6 Titin (EC 2.7.11.1) (Connectin)		0	24.632	34	5	10	5	215	23.9	5.25	18.72	5	0	0	1.056	1.808	2.901	0.908	0.999221	0.696889	0.17149	0.971357	68.57	82.78	55.48	24.66	96.8	40.5	135.6	127.1	12.86	86.85	10.37	31.66	6.31246e+06	4.9216e+06	4.65687e+06	2.04551e+06	592911	4.58087e+06	5.72754e+06	7.58905e+06	7.7805e+06	6.56106e+06	7.767e+06	3394856	4	3
T_ilisha_TRINITY_DN2693_c0_g1_i6.p1	A2ASS6 Titin (EC 2.7.11.1) (Connectin)		0	719.413	25	126	1338	20	6854	764.5	6.23	2105.52	126	0	0	1.285	0.994	1.041	1.092	0.953818	0.952685	0.998287	0.971357	57.51	48.8	51.64	55.67	71	101.2	143.4	84.4	34.53	26.26	18.85	32.44	8.91766e+06	1.69328e+07	9.83062e+06	1.11688e+07	1.24904e+07	1.68852e+07	2.00866e+07	2.3067e+07	1.53896e+07	1.16114e+07	2.10829e+07	1.1019e+07	11	17
T_ilisha_TRINITY_DN27_c4_g1_i1.p1	A2ASS6 Titin (EC 2.7.11.1) (Connectin)		0	81.339	28	15	77	14	775	84.8	5.72	138.11	15	0	1	1.702	1.226	1.539	1.212	0.770725	0.952685	0.88084	0.922701	34.68	57.14	51.98	34.82	115.6	65.7	109.9	108.8	6.79	20.35	28.56	18.62	7.56228e+07	6.64961e+07	6.00742e+07	3.58398e+07	2.26222e+07	3.57993e+07	5.19678e+07	6.3319e+07	9.06231e+07	6.46066e+07	6.27417e+07	3.92978e+07	8	8
T_ilisha_TRINITY_DN2693_c0_g1_i9.p1	A2ASS6 Titin (EC 2.7.11.1) (Connectin) (Rhabdomyosarcoma antigen MU-RMS-40.14)		0	294.32	13	44	675	5	4840	542.1	5.68	1116.07	44	0	0	0.959	1.019	0.858	1.213	0.999221	0.964226	0.968752	0.922368	23.99	24.19	17.17	15.66	136.4	119.5	117.2	26.8	12.28	23.61	20.38	76.78	5.04262e+06	6230879	5.59119e+06	6.76189e+06	4.36691e+06	3777760	3.92656e+06	7.35674e+06	4.90562e+06	1.1795e+06	1.17659e+06	3.45198e+06	3	3
T_ilisha_TRINITY_DN35828_c0_g1_i1.p2	A2RUH7 Myosin-binding protein H (MyBP-H) (H-protein)		0	40.188	57	6	96	5	114	12.8	8.75	183.45	6	0	0	1.613	0.588	0.96	0.903	0.856415	0.414911	0.984652	0.971357	50.43	49.15	47.21	37.62	76.6	109.4	97.7	116.3	19.04	19.93	1.46	13.6	2.344e+07	1.79554e+07	2.38641e+07	3.13195e+07	3.38748e+07	2.40398e+07	2.42358e+07	3.11576e+07	2.6616e+07	3.39868e+07	3.84161e+07	2.48344e+07	5	3
T_ilisha_TRINITY_DN23548_c3_g1_i2.p1	A2VDZ9 Vesicle-associated membrane protein-associated protein B (VAMP-B) (VAMP-associated protein B) (VAP-B)		0	5.808	5	1	3	1	244	27.1	7.72	4.68	1	0	0	0.01	1.017	0.411	0.01	2.89672e-16	0.961661	0.256814	4.07442e-16		44.49	12.67		168.3	165.6		66.1	64.33	5.79		38.7	211193	1119911	777483		654750	743103				327183	331464	530437	1	1
T_ilisha_TRINITY_DN13552_c1_g1_i2.p1	A5A6K4 Phosphoglycerate kinase 1 (EC 2.7.2.3)		0	110.694	18	6	527	1	444	47.4	8.48	1472.81	6	0	0	100	0.01	0.01	100	2.89672e-16	1.54912e-16	1.50684e-16	4.07442e-16						104.3	295.7			149.51	131.12					129162	57167.3	1.73314e+06		2084855	69200.7
T_ilisha_TRINITY_DN1043_c8_g1_i2.p1	A5PL98 Succinate dehydrogenase [ubiquinone] iron-sulfur subunit, mitochondrial (EC 1.3.5.1) (Iron-sulfur subunit of complex II) (Ip)		0	3.824	4	1	1	1	310	35	8.78	0	1	0	0	0.97	1.177	1.171	0.962	0.999221	0.972951	0.984652	0.971357	10.4	17.36	20.75	23.23	101.7	83.2	105.5	109.7	6.24	18.03	7.99	17.19	649831	610204	622592	491250	422547	591969	475524	702163	613535	669564	825192	496752	1	1
T_ilisha_TRINITY_DN2771_c0_g2_i7.p1	A7MB35 Pyruvate dehydrogenase E1 component subunit alpha, somatic form, mitochondrial (EC 1.2.4.1) (PDHE1-A type I)		0	4.78	2	1	3	1	821	89.3	5.3	7.33	1	0	0
T_ilisha_TRINITY_DN9844_c2_g1_i1.p1	A8E5C5 Dehydrogenase/reductase SDR family member 7C-A (EC 1.1.-.-)		0	9.517	26	2	15	2	102	11	9.01	18.02	2	0	0	0.714	1.269	0.558	1.077	0.963905	0.950341	0.688658	0.971357	71.29	84.39	103.07	37.38	100.8	115.6	94.5	89.2	54.78	9.11	62.78	58.34	1.39594e+06	673115	450285	730877	579427	724554	123749	806464	580929	575647	743685	149297	2	2
T_ilisha_TRINITY_DN32604_c0_g2_i1.p1	A8E5C5 Dehydrogenase/reductase SDR family member 7C-A (EC 1.1.-.-)		0	8.591	11	2	5	2	240	26	6.38	9.71	2	0	0	0.8	1.428	1.104	1.141	0.988148	0.942809	0.984652	0.971357	63.75	28.61	98.77	65.03	106	70.4	94.1	129.5	38.74	36.77	60.89	51.63	876243	411468	485163	299937	287323	510066		793334	277395	635337	670226	175590	1	1
T_ilisha_TRINITY_DN10759_c1_g1_i7.p1	B0BNE5 S-formylglutathione hydrolase (FGH) (EC 3.1.2.12) (Esterase D)		0.017	2.401	4	1	5	1	282	31.2	6.52	5.09	1	0	0	0.723	1.123	0.699	1.152	0.963905	1	0.864297	0.971357	18.48	18.24	30.34	18.88	120.6	116.1	87.4	75.9	18.88	25.28	19.46	11.37	995351	754663	999020	896119	793786	503469	657247	565455	656012	666480	619073	466637	1	1
T_ilisha_TRINITY_DN19582_c0_g1_i2.p1	B5DE31 Y-box-binding protein 1 (YB-1) (ZfY1) (Y-box transcription factor)		0.027	1.988	6	1	1	1	313	35	9.82	0	1	0	0
T_ilisha_TRINITY_DN2613_c0_g1_i2.p1	B5DGM7 Fructose-bisphosphate aldolase A (EC 4.1.2.13) (Muscle-type aldolase) (allergen Sal s 3.0101)		0	9.781	19	3	39	1	144	15.7	6.37	71.98	3	0	0
T_ilisha_TRINITY_DN17121_c0_g1_i9.p2	B5DGM7 Fructose-bisphosphate aldolase A (EC 4.1.2.13) (Muscle-type aldolase) (allergen Sal s 3.0101)		0	268.442	84	10	1620	2	184	19.7	8.43	4316.25	10	0	0	0.506	0.724	0.74	0.576	0.727779	0.774985	0.902963	0.0289208	68.55	31.27	62.4	74.29	102.7	143.3	43.2	110.8	17.29	33.16	76.51	31.96	6.28187e+06	5.26715e+06	3.94867e+06	6963146	9.1323e+06	5.13458e+06	1.81984e+06	6.05464e+06	1.18786e+06	5.62627e+06	5690476	2.6078e+06	2	2
T_ilisha_TRINITY_DN17121_c0_g1_i8.p2	B5DGM7 Fructose-bisphosphate aldolase A (EC 4.1.2.13) (Muscle-type aldolase) (allergen Sal s 3.0101)		0	636.507	87	31	5724	21	363	39.4	8.5	15112.3	31	0	14	0.73	0.968	0.806	0.874	0.963905	0.950341	0.945336	0.971357	31.74	42.15	42.7	40.57	107.4	111.7	82.3	98.6	11.08	22.97	6.76	18.45	3.9869e+09	3.39222e+09	2.87402e+09	4.36985e+09	2.83819e+09	2.47375e+09	2.23411e+09	2.49571e+09	2.39328e+09	3.28517e+09	3.1151e+09	1.99433e+09	37	36
T_ilisha_TRINITY_DN17121_c0_g1_i11.p2	B5DGM7 Fructose-bisphosphate aldolase A (EC 4.1.2.13) (Muscle-type aldolase) (allergen Sal s 3.0101)		0	165.644	83	7	1243	1	131	13.7	9.35	2781.26	7	0	0	0.67	1.158	1.359	0.662	0.953818	0.979504	0.945336	0.182931	86.08	50.66	108.93	108.36	107.9	93.2	72.3	126.6	58.46	23.08	74.88	83.55	11573872	5.59721e+06	3.32281e+06	6.19614e+06	3.88771e+06	3.55546e+06	1.56923e+06	9.37392e+06	3.45342e+06	6.35197e+06	13517568	1.2964e+06	1	1
T_ilisha_TRINITY_DN3613_c1_g2_i4.p2	B5DGQ7 Beta-enolase (EC 4.2.1.11) (2-phospho-D-glycerate hydro-lyase) (Enolase 3) (Muscle-specific enolase) (MSE) (Skeletal muscle enolase) (allergen Sal s 2.0101)		0	302.12	78	16	4338	11	232	25.8	5.41	11445.7	16	0	0	0.663	0.873	0.717	0.874	0.953818	0.942809	0.885176	0.971357	34.04	56.26	55.08	35.82	107.6	135.2	74.3	82.9	5.51	29.32	14.2	10.25	9.56165e+08	1.01499e+09	9.5032e+08	1.56002e+09	1.0266e+09	7.5671e+08	6.26622e+08	6.02112e+08	6.45545e+08	8.45722e+08	7.13959e+08	6.65419e+08	14	15
T_ilisha_TRINITY_DN13190_c0_g1_i11.p1	B5DGQ7 Beta-enolase (EC 4.2.1.11) (2-phospho-D-glycerate hydro-lyase) (Enolase 3) (Muscle-specific enolase) (MSE) (Skeletal muscle enolase) (allergen Sal s 2.0101)		0	123.782	42	8	2465	5	228	24.6	9.5	6888.43	8	0	0	0.727	0.735	0.655	0.93	0.963905	0.811508	0.806996	0.971357	24.13	31.44	31.95	34.25	101.6	136.4	71.1	90.9	10.92	25.66	15.87	15.71	7.29145e+08	7.99189e+08	8.07912e+08	1.19271e+09	8.63559e+08	6.22834e+08	5.67221e+08	5.36001e+08	5.15511e+08	7.01138e+08	5.41253e+08	6.08325e+08	6	6
T_ilisha_TRINITY_DN1887_c0_g1_i2.p1	B5DGQ7 Beta-enolase (EC 4.2.1.11) (2-phospho-D-glycerate hydro-lyase) (Enolase 3) (Muscle-specific enolase) (MSE) (Skeletal muscle enolase) (allergen Sal s 2.0101)		0	298.722	65	23	3028	15	434	47.5	7.52	7713.06	23	0	8	0.776	1.037	0.84	0.978	0.978524	0.972951	0.968752	0.985262	36.8	38.37	36.74	38.76	94.5	145.8	79	80.7	18.93	28.19	24.27	24.5	1.42436e+09	1.50022e+09	1.78723e+09	2.44179e+09	1.86307e+09	1.21218e+09	1.20237e+09	9.31535e+08	1.15549e+09	1.23873e+09	9.4536e+08	1.3289e+09	22	22
BSA	BSA		0	674.255	77	48	6629	48	583	66.4	5.86	15290.8	48	0	0	1.22	0.752	0.815	1.097	0.963905	0.842558	0.95948	0.971357	38.6	39.73	47.37	44.28	86.5	124.4	102.4	86.7	27.8	28.55	44.27	46.6	1.801e+09	2.33699e+09	2.80739e+09	2.36275e+09	3.58057e+09	2.8249e+09	3.99203e+09	2.21635e+09	2.54681e+09	2.2624e+09	1.68926e+09	3.51844e+09	51	51
T_ilisha_TRINITY_DN6684_c0_g1_i1.p1	F1LMY4 Ryanodine receptor 1 (RYR-1) (RyR1) (Skeletal muscle calcium release channel) (Skeletal muscle ryanodine receptor) (Skeletal muscle-type ryanodine receptor) (Type 1 ryanodine receptor)		0	4.728	4	1	1	1	439	50	4.54	0	1	0	0
T_ilisha_TRINITY_DN451_c0_g1_i3.p1	F1LMY4 Ryanodine receptor 3 (RYR-3) (RyR3) (Brain ryanodine receptor-calcium release channel) (Brain-type ryanodine receptor) (Type 3 ryanodine receptor)		0.017	2.386	4	1	3	1	247	28.7	4.83	0	1	0	0	0.908	1.017	0.786	1.242	0.999221	0.962473	0.940584	0.912529	54.08	32.92	45.5	40.92	106.3	106.3	103.8	83.6	36	21.9	51.64	47.75	1587184	1.02625e+06	700380	1135922	705988			1.5398e+06	629021	1.10811e+06	568054		1	1
T_ilisha_TRINITY_DN23819_c0_g1_i6.p1	F1QCN0 Glutamine amidotransferase-like class 1 domain-containing protein 3, mitochondrial		0	5.646	12	2	4	2	260	27.5	8.5	9.08	2	0	0	0.533	0.878	0.724	0.845	0.832862	0.942809	0.885176	0.946474	83.58	57.1	101.64	97.29	92.5	172	38.3	97.2	58	47.92	88.39	56.21	618575	1.44215e+06	2.06566e+06	3.10518e+06	882640	2255222	1.75013e+06	463232	550419	1465203	740025	2148023	1	2
T_ilisha_TRINITY_DN354225_c0_g1_i1.p1	F1QEG2 Kelch-like protein 41b (Kelch repeat and BTB domain-containing protein 10b)		0	9.629	5	2	9	2	610	69.4	5.12	9.51	2	0	0	0.73	1.695	1.726	0.726	0.963905	0.774985	0.789657	0.446521	42.86	30.26	31.2	48.8	128.7	73.4	84.6	113.3	28.5	11.3	33.56	4.6	901148	802337	445959	356053	372510	384975	317307	794032	486030	705232	707254	566269	2	2
T_ilisha_TRINITY_DN1383_c1_g1_i6.p2	F1QWA8 NAD(+) hydrolase SARM1 (NADase SARM1) (EC 3.2.2.6) (NADP(+) hydrolase SARM1) (EC 3.2.2.-) (Sterile alpha and TIR motif-containing protein 1)		0.017	2.39	7	1	20	1	107	11.9	11.14	1.63	1	0	0	0.987	1.563	1.692	0.88	0.999221	0.921658	0.801067	0.971357	34.41	40.51	61.18	55.14	108.8	69.6	103.7	117.8	26.15	42.13	12.57	45.17	2.09516e+06	1286028	1.94835e+06	694832	1.06517e+06	1.53251e+06	1.35992e+06	2.23516e+06	1816127	1.1433e+06	3.16732e+06	1.90517e+06	1	1
T_ilisha_TRINITY_DN26924_c1_g1_i4.p1	J7FQE8 Cystatin-B (RbCyt-B) (Stefin-B)		0	6.278	31	2	2	2	100	11	7.18	2.13	2	0	0	0.01	0.616	1.021	0.01	2.89672e-16	0.525953	0.985968	4.07442e-16		36.78	57.19		84.9	203.4		111.7	8.77	59.74		55.4	661513	769043	683626	1.71973e+06	350161	1.62748e+06				2.10262e+06	819157	848118	1	1
T_ilisha_TRINITY_DN47063_c0_g1_i2.p1	No ID Found		0.019	2.303	8	1	2	1	109	12.2	10.17	3.92	1	0	0	100			100	2.89672e-16			4.07442e-16							400													2.86989e+06
T_ilisha_TRINITY_DN139305_c0_g1_i1.p1	No ID Found		0.014	2.435	4	1	3	1	290	31.6	8.92	6.28	1	0	0	100	0.01	1.521	0.673	2.89672e-16	1.54912e-16	0.885176	0.21469			58.58	0		112.8	115.5	171.7		51.97						694734	1.27556e+06			1.15736e+06			1.6422e+06
T_ilisha_TRINITY_DN10482_c0_g1_i1.p1	No ID Found		0.024	2.064	14	1	2	1	170	18.4	6.68	0	1	0	0	0.931	1.173	0.982	0.974	0.999221	0.972951	0.984652	0.977565	54.04	17.51	43.9	64.58	108	95.4	100.5	96	15.4	17.26	57.7	41.03	976852	1.27581e+06	914401	1.0307e+06	720652	650572	326205	989125	1.36718e+06	1.17453e+06		568505	1	1
T_ilisha_TRINITY_DN17270_c1_g1_i1.p1	No ID Found		0.01	2.528	8	1	11	1	110	12.2	11.28	1.63	1	0	0	2.036	0.58	0.804	1.467	0.390028	0.385865	0.945336	0.291531	122.35	112.62	112.62	78.73	34.5	159.8	133.6	72	81.39	57.87	70.99	56.29	680705	812144	2.4433e+06	1.06433e+06	3.75978e+06	3160532	4.52567e+06	1.01083e+06	2.89316e+06	1.35454e+06	1.69377e+06	3.19754e+06	1	1
T_ilisha_TRINITY_DN10702_c0_g1_i1.p1	No ID Found		0.004	2.945	14	1	10	1	170	18.2	10.35	4.12	1	0	0	0.386	1.766	0.945	0.798	0.204829	0.702821	0.984652	0.864928	58.23	55.57	88.33	86.78	161	99.6	45.3	94.1	33.3	64.3	53.32	33.96	2.95956e+06	2.15401e+06	1.32648e+06	1.2617e+06	1.33156e+06	255849	496925	594868	1260058	1.41323e+06	1259539	604596	1	1
T_ilisha_TRINITY_DN27644_c0_g2_i1.p1	No ID Found		0.022	2.184	4	1	1	1	260	29.9	8.02	0	1	0	0
T_ilisha_TRINITY_DN3504_c0_g1_i2.p1	No ID Found		0.024	2.071	14	1	5	1	101	11.5	9.28	3.59	1	0	0	0.671	0.662	0.776	0.714	0.953818	0.678462	0.936105	0.38779	48.62	58.83	10.34	24.61	128.1	116.7	64.7	90.5	30.02	53.55	23.58		863659	1.54275e+06	1.37124e+06	1.22066e+06	1.11438e+06	2632094	848680	804962	606423			914151	1	1
T_ilisha_TRINITY_DN2_c0_g1_i17.p1	No ID Found		0	79.457	13	15	41	15	1473	170.3	6.4	66.4	15	0	0	0.744	0.908	0.58	0.853	0.976632	0.942809	0.766	0.948167	86.79	86.75	84.11	47.71	86.9	78.7	75.8	158.6	137.88	139.67	72.41	73.82	1.53909e+07	940185	1.3147e+06	1.0975e+06	1.06262e+06	1.4072e+07	3.09493e+06	1177831	1.1707e+06	2.57274e+06	3.27787e+06	293108	13	3
T_ilisha_TRINITY_DN40583_c0_g1_i6.p1	No ID Found		0	34.611	32	3	55	3	141	15.3	5.54	161.5	3	0	0	0.459	1.01	0.576	0.981	0.543468	0.956449	0.750266	0.985272	54.69	45.51	44.61	49.74	198.7	63.2	34.3	103.7	17.52	85.44	60.84	73.31	12777096	9.61158e+06	8.37165e+06	2.73677e+06	2461028	9.8065e+06	1.36126e+06	882118	2.83359e+06	4.85199e+06	606622	4.86351e+06	3	4
T_ilisha_TRINITY_DN1588_c0_g2_i1.p1	No ID Found		0	16.778	18	2	30	2	167	17.4	10.33	70.49	2	0	0	1.34	1.261	1.486	1.278	0.942299	0.950341	0.893446	0.846563	48.9	122.83	137.16	41.41	105.3	28.2	155.1	111.3	13.38	127.79	31.46	9.94	6.1051e+06	5.23229e+06	4.16531e+06	1.3283e+06	590569	8.42419e+06	8.3707e+06	5.58734e+06	7.09654e+06	5.34799e+06	6.52738e+06	4.67512e+06	2	2
T_ilisha_TRINITY_DN19295_c0_g1_i2.p4	No ID Found		0.035	1.909	7	1	3	1	235	21.5	4.97	3.75	1	0	0		0.01	0.01			1.54912e-16	1.50684e-16							400										17860254
T_ilisha_TRINITY_DN7043_c0_g1_i5.p1	No ID Found		0.018	2.306	15	1	1	1	215	25.3	5.14	0	1	0	0
T_ilisha_TRINITY_DN348748_c0_g1_i1.p2	No ID Found		0.001	3.249	6	1	2	1	182	18.8	9.31	5.91	1	0	0	0.694	100		100	0.956109	1.54912e-16		4.07442e-16	20.75				243.4		156.6		24.8		24.73		1.36846e+06	824852	1.15423e+06				675236	600195	878038				1	1
T_ilisha_TRINITY_DN9361_c0_g1_i25.p1	O00757 Fructose-1,6-bisphosphatase isozyme 2 (FBPase 2) (EC 3.1.3.11) (D-fructose-1,6-bisphosphate 1-phosphohydrolase 2) (Muscle FBPase)		0	76.819	56	7	180	6	213	23.6	8.13	340.85	7	0	0	0.505	1.061	1.026	0.514	0.726425	0.980903	0.985968	0.00425358	40.76	66.59	54.11	41.23	121	114.4	53.5	111.1	10.32	26.8	19.28	13.56	3.52875e+07	3.78704e+07	2.77564e+07	3.12181e+07	2.93299e+07	1.77013e+07	1.73068e+07	1.59904e+07	1.42002e+07	3.09572e+07	3.75263e+07	2.44122e+07	7	7
T_ilisha_TRINITY_DN1187_c0_g1_i4.p1	O13008 Fatty acid-binding protein, heart (Fatty acid-binding protein 3) (Heart-type fatty acid-binding protein) (H-FABP)		0	6.109	8	1	1	1	156	17.3	6	2.62	1	0	0
T_ilisha_TRINITY_DN20465_c0_g1_i4.p1	O13065 Matrix metalloproteinase-18 (MMP-18) (EC 3.4.24.-) (Collagenase-4) (xCol4)		0.027	1.961	19	1	1	1	104	11.2	9.31	0	1	0	0	0.82	1.346	0.779	1.534	0.999221	0.942809	0.938701	0.182931	24.18	16.61	23.43	41.62	125.6	92.2	110.3	71.9	15.57	13.59	20.56	39.87	1.00962e+06		1.12198e+06	897547	658208	608020	802567	737736	979822	727500	315545	542286	1
T_ilisha_TRINITY_DN17894_c0_g1_i6.p1	O13082 Cytochrome c oxidase subunit 6A, mitochondrial (Cytochrome c oxidase polypeptide VIa)		0	8.199	12	1	20	1	106	11.7	9.72	56.07	1	0	0	0.685	4.812	5.401	0.691	0.953818	0.000257608	0.00232606	0.283138	75.48	17.1	47	66.51	132.6	27.6	90.9	148.9	30.45		56.68	44.78	1.23183e+06	1868088	970800			212703	377311	1575844	768147	1320495	1800495	566285	1	1
T_ilisha_TRINITY_DN8134_c0_g1_i2.p2	O13224 Heat shock protein beta-1 (HspB1) (Heat shock 27 kDa protein) (HSP 27)		0	9.569	22	2	3	2	203	22.7	6.55	0	2	0	0	1.512	1.11	1.134	1.023	0.856415	1	0.984652	0.987844	29.25	63.12	42.13	26.29	70.8	100.5	114.8	113.9	44.84	45.21	11.05	29.25	794681	363363	365618	242662	463080	594876	539477	711573	505794	641522	373336	555106	1	1
T_ilisha_TRINITY_DN7052_c0_g1_i3.p1	O13277 L-lactate dehydrogenase A chain (LDH-A) (EC 1.1.1.27)		0	390.999	64	18	2552	17	332	36.3	8.07	5457.12	18	0	1	0.708	0.858	0.726	0.821	0.963905	0.942809	0.886649	0.913281	45.15	51.36	58.59	41.25	110.5	115.4	78.5	95.5	16.14	20.46	6.72	16.34	1.15558e+09	9.5406e+08	7.47594e+08	1.23804e+09	8.01017e+08	7.46815e+08	5.96512e+08	6.66484e+08	6.24276e+08	8.72108e+08	8.25395e+08	5.52349e+08	27	26
T_ilisha_TRINITY_DN9434_c0_g1_i10.p1	O15228 Dihydroxyacetone phosphate acyltransferase (DAP-AT) (DHAP-AT) (EC 2.3.1.42) (Acyl-CoA:dihydroxyacetonephosphateacyltransferase) (Glycerone-phosphate O-acyltransferase)		0.004	3.154	1	1	40	1	666	74.6	7.53	24.22	1	0	0	0.68	1.794	1.741	1.006	0.953818	0.696889	0.789657	0.999006	43.58	67.5	56.52	33.15	114.2	64.1	110	111.7	34.08	55.87	26.76	35.8	18142932	11007978	8804589	5.8546e+06	2.32785e+06	8401319	8696065	6959291	10514717	10974956	10771494	4.58737e+06	1	1
T_ilisha_TRINITY_DN302805_c0_g1_i1.p1	O17320 Actin		0	78.013	53	7	1053	1	132	14.6	5.49	1895.03	7	0	0
T_ilisha_TRINITY_DN12599_c1_g1_i1.p1	O17320 Actin		0	20.914	20	6	504	1	264	29.4	5.69	554.08	6	0	0	0.533	3.866	1.978	1.11	0.832862	0.0032518	0.68198	0.971357	116.43	11.55	89.37	90.33	156.5	40.5	83.4	119.7		57.75	109.03	98.53			652296	177225	362434	145998	172429	403996	1.65294e+06		234152	1.11301e+06
T_ilisha_TRINITY_DN140_c0_g1_i6.p1	O42161 Actin, cytoplasmic 1 (Beta-actin) [Cleaved into: Actin, cytoplasmic 1, N-terminally processed]		0	346.214	78	23	3451	1	375	41.7	5.48	6770.48	23	0	7	0.999	0.897	0.924	1.051	0.999221	0.942809	0.984652	0.971357	82.55	78.03	77.85	62.17	80.7	137.9	92	89.4	17.64	30.18	44.23	44.33	4.91876e+07	4.75617e+07	5.8076e+07	7.86749e+07	4.38728e+07	8.62786e+07	7.17218e+07	3.70649e+07	5.09863e+07	5.20469e+07	3.53375e+07	7.36366e+07	8	6
T_ilisha_TRINITY_DN13016_c0_g1_i3.p1	O42364 Apolipoprotein Eb (Apo-Eb)		0	3.667	5	1	1	1	276	31.1	5	1.68	1	0	0
T_ilisha_TRINITY_DN43003_c0_g1_i5.p1	O43109 Heat shock protein 90 homolog (Suppressor of vegetative incompatibility MOD-E)		0.037	1.575	3	1	2	1	526	60.5	5	0	1	0	0	0.91	0.872	0.76	1.169	0.999221	0.942809	0.921192	0.971357	24.35	23.94	46.61	30.17	106.3	114.2	96.7	82.7	21.51	22.62	12.32	48.11	598884	387112	417701	421922	400413	570718	345692	424779	467003	727285	360823	287983	1	1
T_ilisha_TRINITY_DN403_c0_g1_i3.p1	O46629 Trifunctional enzyme subunit beta, mitochondrial (TP-beta) [Includes: 3-ketoacyl-CoA thiolase (EC 2.3.1.155) (EC 2.3.1.16) (Acetyl-CoA acyltransferase) (Beta-ketothiolase)]		0	12.412	11	4	21	4	471	50.1	9.23	38.81	4	0	0	0.726	1.778	2.252	0.645	0.963905	0.696889	0.482721	0.140154	24.71	48.21	55.99	26.18	142.4	39.5	89.2	128.8	22.78	54.51	1.88	29.12	2.31556e+06	3.49542e+06	3.182e+06	536617	1.39785e+06	815830	1.79612e+06	2.2959e+06	2.08292e+06	2.60419e+06	4.64944e+06	2.68773e+06	4	4
T_ilisha_TRINITY_DN19599_c0_g1_i3.p1	O55096 Dipeptidyl peptidase 3 (EC 3.4.14.4) (Dipeptidyl aminopeptidase III) (Dipeptidyl arylamidase III) (Dipeptidyl peptidase III) (DPP III) (Enkephalinase B)		0.024	2.082	2	1	2	1	765	86.1	5.81	0	1	0	0
T_ilisha_TRINITY_DN41805_c0_g1_i2.p1	O55143 Sarcoplasmic/endoplasmic reticulum calcium ATPase 2 (SERCA2) (SR Ca(2+)-ATPase 2) (EC 7.2.2.10) (Calcium pump 2) (Calcium-transporting ATPase sarcoplasmic reticulum type, slow twitch skeletal muscle isoform) (Endoplasmic reticulum class 1/2 Ca(2+) ATPase)		0	31.84	22	4	268	1	250	27.1	8.13	757.37	4	0	0
T_ilisha_TRINITY_DN1887_c0_g2_i4.p1	O57391 Gamma-enolase (EC 4.2.1.11) (2-phospho-D-glycerate hydro-lyase) (Neural enolase) (NSE)		0	62.629	17	6	1064	1	434	46.9	5.03	2555.49	6	0	0	1.437	0.98	1.416	0.994	0.856415	0.950341	0.935378	0.987844	21.1	6.42	3.24	24.65	81.6	83.3	117.2	117.9	6.61	2.91	22.06	3.15	1.32439e+06	1.36988e+06	1.34274e+06	1.29771e+06	1148307		1.61443e+06	2.70972e+06	1554322	1957837	1.93855e+06		1	1
T_ilisha_TRINITY_DN71429_c0_g1_i1.p1	O57479 Glyceraldehyde-3-phosphate dehydrogenase (GAPDH) (EC 1.2.1.12) (Peptidyl-cysteine S-nitrosylase GAPDH) (EC 2.6.99.-)		0	6.482	9	2	317	1	237	25.5	7.08	278.63	2	0	0
T_ilisha_TRINITY_DN36113_c0_g1_i1.p1	O57523 Apolipoprotein A-I-1 (Apo-AI-1) (ApoA-I-1) (Apolipoprotein A1-1) [Cleaved into: Proapolipoprotein A-I-1 (ProapoA-I-1)]		0	230.821	71	17	1051	17	255	28.9	6.44	2431.5	17	0	0	0.577	1.309	0.685	1.06	0.856415	0.950341	0.856696	0.971357	48.43	60.75	67.06	32.34	127	113.9	82.5	76.6	9.96	33.17	2.9	2.67	6.54787e+08	5.29485e+08	5.34916e+08	3.331e+08	4.2809e+08	5.9081e+08	3.16113e+08	4.07595e+08	3.39049e+08	3.54007e+08	3.58037e+08	2.95231e+08	23	24
T_ilisha_TRINITY_DN12642_c0_g1_i9.p1	O57656 Glycerol-3-phosphate dehydrogenase [NAD(+)], cytoplasmic (GPD-C) (GPDH-C) (EC 1.1.1.8)		0	265.829	79	19	804	16	350	37.9	7.17	1663.42	19	0	5	0.718	0.922	0.871	0.803	0.963905	0.947363	0.970884	0.888465	45.57	45.64	61.75	51.65	119.6	91.7	75.2	113.5	36.07	30.48	8.78	32.35	2.2126e+08	1.55905e+08	9.35544e+07	1.82982e+08	9.62077e+07	9.75423e+07	7.35704e+07	1.12091e+08	9.02439e+07	1.50962e+08	1.48175e+08	6.85214e+07	22	25
T_ilisha_TRINITY_DN8579_c0_g1_i2.p1	O57656 Glycerol-3-phosphate dehydrogenase [NAD(+)], cytoplasmic (GPD-C) (GPDH-C) (EC 1.1.1.8)		0	16.634	9	2	9	1	351	38.1	6.71	29.22	2	0	0
T_ilisha_TRINITY_DN2185_c0_g1_i4.p1	O60218 Aldo-keto reductase family 1 member B1 (EC 1.1.1.300) (EC 1.1.1.372) (EC 1.1.1.54) (Aldehyde reductase) (Aldose reductase) (AR) (EC 1.1.1.21)		0	22.054	18	4	33	4	316	35.6	6.35	33.42	4	0	0	0.708	1.168	0.722	1.027	0.963905	0.972951	0.885176	0.987844	27.03	29.28	43.13	37.29	127.4	110.7	77.4	84.4	14.9	15.77	37.88	24.29	5.63558e+06	4.98828e+06	3.71451e+06	4.64109e+06	2.86387e+06	3.64485e+06	1.48492e+06	3.17738e+06	3.73241e+06	3.19408e+06	3.4729e+06	1.82397e+06	4	4
T_ilisha_TRINITY_DN1620_c1_g1_i1.p1	O60240 Perilipin-1 (Lipid droplet-associated protein)		0	86.004	43	13	121	13	484	51.6	7.01	189.6	13	0	0	1.148	1.339	1.241	1.23	0.978524	0.942809	0.975521	0.913281	54.36	55.2	56.09	42.77	101.8	103.7	109.7	84.8	40.01	39.14	47.36	43.7	2.15888e+07	1.18903e+07	9.58436e+06	1.14771e+07	5.83506e+06	1.40065e+07	1.80369e+07	9.00046e+06	1.18037e+07	1.88829e+07	9.52006e+06	8.42717e+06	12	10
T_ilisha_TRINITY_DN1051_c0_g1_i10.p1	O70582 Arachidonate 12-lipoxygenase, 12R-type (12R-LOX) (12R-lipoxygenase) (EC 1.13.11.-) (Epidermis-type lipoxygenase 12) (Epidermis-type lipoxygenase 2) (e-LOX 2)		0	5.167	6	1	2	1	295	33.7	6.43	5.44	1	0	0	1.229	0.77	0.894	1.02	0.963905	0.875907	0.975521	0.987844	32.04	16	23.01	27.23	92.7	117.1	96	94.1	24.09	19.2	16.62	22.02	1.45047e+06	2.13982e+06	2.10487e+06	1.94305e+06	2.17408e+06	2.54833e+06	2353438	2.24538e+06	2.03994e+06	2.09979e+06	1836526	2.39895e+06	1	1
T_ilisha_TRINITY_DN21228_c0_g1_i8.p1	O73672 Proteasome subunit alpha type-2		0.001	3.53	9	1	2	1	234	25.9	6.35	0	1	0	0	0.635	1.305	0.84	0.993	0.908536	0.950341	0.968752	0.987844	65.86	65.02	42.48	42.01	156.6	83.4	68.9	91.1	33.86	35.33	35.07	49.36	221446	180674	96022.3	158795	77422.6	78550.3	65213.6	82119.8	128011	146339		62117.9	1	1
T_ilisha_TRINITY_DN32444_c0_g1_i9.p1	O73872 Superoxide dismutase [Cu-Zn] (EC 1.15.1.1)		0.014	2.451	6	1	3	1	181	19.1	6.79	1.83	1	0	0	0.766	1.502	1.214	0.914	0.978524	0.942809	0.983351	0.971357	27.67	20.5	14.9	18.04	126.3	80	96.7	97.1	24.89	9.35	14.31	11.96	1.23599e+06	1.89657e+06	1.80875e+06	1.05071e+06	1.07415e+06	1.01025e+06	1.24516e+06	1.52244e+06	1.05848e+06	1.40988e+06	1.30977e+06	1.41208e+06	1	1
T_ilisha_TRINITY_DN7425_c2_g1_i3.p1	O75112 LIM domain-binding protein 3 (Protein cypher) (Protein oracle) (Z-band alternatively spliced PDZ-motif protein)		0	4.795	4	2	12	2	484	52.1	8.38	7.42	2	0	0	0.89	0.925	0.958	0.821	0.999221	0.950341	0.984652	0.913281	25.75	35.46	46.6	32.89	96.1	103.9	90.1	109.8	32.28	45.9	13.01	31.8	1.72972e+06	979929	946347	817565	912539	1.71891e+06	715488	1.18501e+06	906045	1.15904e+06	1.59569e+06	703308	1	1
T_ilisha_TRINITY_DN10350_c0_g1_i2.p1	O75112 LIM domain-binding protein 3 (Protein cypher) (Z-band alternatively spliced PDZ-motif protein)		0	82.418	44	8	124	5	262	28.2	8.31	325.26	8	0	2	0.862	0.869	0.734	0.966	0.999221	0.942809	0.889895	0.971357	35.12	38.01	36.8	29.24	107.5	118.4	83.1	91	13.04	17.29	12.75	4.81	1.57219e+07	1.98148e+07	1.75707e+07	2.0312e+07	2.08649e+07	1.54795e+07	1.23573e+07	18362617	1.25549e+07	1.68099e+07	1.64959e+07	1.34376e+07	7	9
T_ilisha_TRINITY_DN22805_c0_g1_i2.p1	O75112 LIM domain-binding protein 3 (Protein cypher) (Z-band alternatively spliced PDZ-motif protein)		0	57.772	51	8	98	8	236	25.9	8.03	259.97	8	0	0	1.008	0.662	0.724	1.023	0.999221	0.678462	0.885176	0.987844	17.84	36.49	35.07	28.3	76	141	100.8	82.3	35.9	19.86	10.74	23.48	9.01951e+06	1.32872e+07	1.68398e+07	2.33526e+07	2.5103e+07	1.77987e+07	1.4459e+07	16818188	1.82868e+07	1.39175e+07	1.18926e+07	1.6039e+07	4	6
T_ilisha_TRINITY_DN2193_c2_g1_i2.p1	O75298 Reticulon-2 (Neuroendocrine-specific protein-like 1) (NSP-like protein 1) (Neuroendocrine-specific protein-like I) (NSP-like protein I) (NSPLI)		0	4.04	9	1	6	1	203	22.5	7.33	0	1	0	0	0.592	1.194	0.935	0.756	0.856415	0.971973	0.984652	0.607104	15	40.4	53.92	14.05	124.5	104.3	73.7	97.5	12.56	44.7	3.55	14.94	1.03649e+06	1.3142e+06	1032238	908248	1.0602e+06	415866		728456	608540	948198	896981	617612	1	1
T_ilisha_TRINITY_DN14362_c3_g1_i6.p1	O75947 ATP synthase subunit d, mitochondrial (ATPase subunit d) (ATP synthase peripheral stalk subunit d)		0.021	2.223	6	1	2	1	161	18.4	6.23	0	1	0	0
T_ilisha_TRINITY_DN3925_c3_g1_i1.p2	O88990 Alpha-actinin-3 (Alpha-actinin skeletal muscle isoform 3) (F-actin cross-linking protein)		0	86.484	58	7	388	2	146	16.6	4.51	822.76	7	0	0	1.794	0.7	1.111	1.049	0.647971	0.726278	0.984652	0.971357	16.34	20.45	18.65	15.77	69.7	99.8	115.1	115.3	7.06	16.58	12.05	9.86	4.1431e+06	3.58548e+06	3.62978e+06	6.28467e+06	4.63434e+06	3.98922e+06	5.06363e+06	8.15907e+06	6.11969e+06	6.43791e+06	6.72536e+06	4.77069e+06	2	2
T_ilisha_TRINITY_DN292_c0_g2_i2.p1	O93409 Myosin regulatory light chain 2, skeletal muscle isoform A (Fast skeletal myosin light chain 2)		0	332.7	95	20	4850	18	168	18.7	4.73	12071	20	0	2	0.82	0.856	0.722	1.019	0.999221	0.942809	0.885176	0.987844	34.42	39.57	43.57	36.68	103.4	121.1	86.3	89.3	5.68	12.65	7.95	13.66	3.00553e+09	3.198e+09	2.58238e+09	3.94263e+09	2.79833e+09	2.76324e+09	2.03222e+09	2.93911e+09	2.23544e+09	2.75267e+09	2.56635e+09	1.83815e+09	22	23
T_ilisha_TRINITY_DN1929_c1_g1_i1.p2	O93484 Collagen alpha-2(I) chain (Alpha-2 type I collagen)		0	83.772	21	7	313	7	458	42	8.95	694.57	7	0	0	0.855	0.785	0.594	1.025	0.999221	0.921658	0.78527	0.987844	79.96	95.08	87.81	52.47	127	86.1	100.3	86.6	48.35	75.59	20.23	24.62	5.79411e+07	1.73003e+08	1.35129e+08	6.73665e+07	8.16685e+07	2.38689e+08	9.70908e+07	1.31043e+08	7.72578e+07	9.87921e+07	7.94999e+07	1.11037e+08	6	8
T_ilisha_TRINITY_DN115_c0_g3_i1.p1	O93484 Collagen alpha-2(I) chain (Alpha-2 type I collagen)		0	28.785	13	3	175	3	296	27.2	10.04	441.39	3	0	0	0.787	0.498	0.596	1.225	0.978524	0.160251	0.78527	0.913281	73.94	105.97	92.56	77.88	144.6	84.8	114.3	56.4	75.08	92.64	14.01	83.91	2.10759e+07	1.72602e+08	1.94689e+08	9.58942e+07	8.11112e+07	3.78141e+08	1.11917e+08	1.27344e+08	1.47502e+08	6.50836e+07	1.98586e+07	1.29102e+08	3	3
T_ilisha_TRINITY_DN9292_c0_g1_i1.p2	O93602 Cyclic AMP-dependent transcription factor ATF-2 (cAMP-dependent transcription factor ATF-2) (Activating transcription factor 2)		0.024	2.08	19	1	1	1	100	10.5	7.56	0	1	0	0
T_ilisha_TRINITY_DN3909_c0_g1_i3.p1	O95197 Reticulon-3 (Homolog of ASY protein) (HAP) (Neuroendocrine-specific protein-like 2) (NSP-like protein 2) (Neuroendocrine-specific protein-like II) (NSP-like protein II) (NSPLII)		0	9.717	2	2	6	1	1088	119.1	4.51	5.34	2	0	0	0.495	100	100	0.557	0.678013	1.54912e-16	1.50684e-16	0.0171874	2.87			6.08	167.9		83	149.1	7.89			5.79	1.25262e+06	1213483	1.26217e+06					641732		1.10717e+06	1.05605e+06		1	1
T_ilisha_TRINITY_DN27635_c0_g2_i1.p1	O97788 Fatty acid-binding protein, adipocyte (AP2) (Adipocyte lipid-binding protein) (ALBP) (Adipocyte-type fatty acid-binding protein) (A-FABP) (AFABP) (Fatty acid-binding protein 4)		0	20.252	15	2	108	2	136	15.4	8.09	184.39	2	0	0	1.425	0.807	0.698	1.473	0.858114	0.942809	0.864297	0.283138	68.8	95.16	65.08	67.04	91.4	97.6	137	74	73.54	38.69	50.57	18.5	4.60618e+07	1.32892e+07	1.35918e+07	1.38271e+07	1.29524e+07	2.39827e+07	1.97452e+07	7917972	2.08046e+07	13688284	12222285	8.26535e+06	3	3
T_ilisha_TRINITY_DN19991_c0_g1_i2.p1	P00026 Cytochrome c iso-1/iso-2		0	10.183	25	3	22	1	104	11.5	9.61	18.3	3	0	0	0.986	3.033	2.744	1.043	0.999221	0.0332017	0.223408	0.977565	45.43	10.61	17.62	24.78	132.1	41.8	111.5	114.7	33.08	4.85	15.11	20.68	692835	1.29918e+06	1.20478e+06	389414	323176	370548	804052	1.14934e+06	1.21251e+06	1.09056e+06	1.26324e+06	704778	1	1
T_ilisha_TRINITY_DN12735_c0_g1_i7.p1	P00129 Cytochrome b-c1 complex subunit 7 (Complex III subunit 7) (Complex III subunit VII) (QP-C) (Ubiquinol-cytochrome c reductase complex 14 kDa protein)		0	4.27	6	1	1	1	190	22.3	9.61	2.09	1	0	0
T_ilisha_TRINITY_DN1711_c0_g1_i3.p1	P00367 Glutamate dehydrogenase 1, mitochondrial (GDH 1) (EC 1.4.1.3)		0.022	2.186	1	1	1	1	543	60.1	8.27	0	1	0	0	0.998	1.92	1.619	1.019	0.999221	0.604933	0.838757	0.987844	34.85	16.68	0.39	30.31	124.1	64.6	106.6	104.6	26.56		28.4	0.37	317387	540989	438525			213009	279565		471531	397323		347701	1	1
T_ilisha_TRINITY_DN32028_c0_g1_i2.p1	P00504 Aspartate aminotransferase, cytoplasmic (cAspAT) (EC 2.6.1.1) (EC 2.6.1.3) (Cysteine aminotransferase, cytoplasmic) (Cysteine transaminase, cytoplasmic) (cCAT) (Glutamate oxaloacetate transaminase 1) (Transaminase A)		0	96.751	45	13	269	13	410	45.9	7.21	571.23	13	0	0	0.745	1.825	1.175	1.131	0.977106	0.696889	0.984652	0.971357	47.03	40.15	32.8	38.07	135.4	82.4	95.7	86.5	23.65	19.07	11.22	9.59	1.96885e+07	2.98189e+07	2.78572e+07	1.71942e+07	1.72588e+07	1.22545e+07	1.52469e+07	2.44177e+07	1.94216e+07	1.96332e+07	1.67827e+07	1.62082e+07	12	12
T_ilisha_TRINITY_DN146_c11_g1_i1.p1	P00735 Prothrombin (EC 3.4.21.5) (Coagulation factor II) [Cleaved into: Activation peptide fragment 1; Activation peptide fragment 2; Thrombin light chain; Thrombin heavy chain]		0	7.679	4	2	2	2	587	66.5	7.5	2.06	2	0	0
T_ilisha_TRINITY_DN66_c0_g1_i11.p1	P01023 Alpha-2-macroglobulin (Alpha-2-M) (C3 and PZP-like alpha-2-macroglobulin domain-containing protein 5)		0	4.455	1	1	3	1	1476	162.2	6.32	2	1	0	0	0.627	2.065	1.239	0.961	0.876228	0.430448	0.975521	0.971357	49.14	58.04	96.03	52.02	136.2	58.5	85.4	120	28.27	63.21	41.94	37.04	987572	691843	509326	259134	238990	653165	267168	762376	399298	727336	610120	288253	1	1
T_ilisha_TRINITY_DN1355_c2_g1_i2.p2	P02019 Hemoglobin subunit alpha-1 (Alpha-1-globin) (Hemoglobin alpha-1 chain)		0	139.575	76	8	400	8	143	15.2	9.14	806.17	8	0	0	1.107	0.779	0.683	1.2	0.978524	0.898917	0.854276	0.946474	49.91	74.66	81.32	63.25	93.2	140.9	83.6	82.3	19.33	60.84	34.9	22.13	7.96175e+07	5.70449e+07	7.54078e+07	2.5538e+07	95609156	1.0522e+08	5.78684e+07	6.55269e+07	1.07073e+08	6.70865e+07	7.80808e+07	4.22342e+07	11	10
T_ilisha_TRINITY_DN46920_c0_g1_i1.p1	P02259 Histone H1.0 (Histone H1(0)) (Histone H5)		0.006	2.66	4	1	2	1	199	21.1	10.78	1.65	1	0	0	0.695	1.171	1.048	1.02	0.95668	0.972951	0.999555	0.987844	27.15	53.13	75.44	51.65	123.8	105.7	86.1	84.4	29.2	65.98	6.58	48.49	548559	998098	761600	682939	687758	120590	459709	644773		795488	403031		1	1
T_ilisha_TRINITY_DN449_c0_g1_i10.p1	P02264 Histone H2A		0	28.501	26	3	74	3	150	16.1	10.64	92.92	3	0	0	1	0.898	1.082	0.811	0.999221	0.942809	0.984652	0.898466	28.34	49.54	49.8	37.64	86	97.5	95	121.5	14.54	45.27	12.36	29.9	1.32993e+07	10190616	9.40755e+06	7.42667e+06	9.51342e+06	1.63672e+07	1.0542e+07	1.20803e+07	9.22617e+06	1.69912e+07	1.47436e+07	7.98622e+06	3	3
T_ilisha_TRINITY_DN115_c0_g1_i10.p1	P02454 Collagen alpha-1(I) chain (Alpha-1 type I collagen)		0	53.658	18	9	189	9	557	55.8	5.88	306.43	9	0	0	0.929	1.223	1.466	1.106	0.999221	0.952685	0.918017	0.971357	76	114.59	105.41	47.16	94.7	127.3	115.4	62.5	84.09	48.97	62.96	106.16	1.66372e+07	5.86489e+07	1.17536e+08	7.46859e+07	4.03487e+07	1.13412e+08	1.18119e+08	4.14609e+07	6.5815e+07	3.74343e+07	2.11121e+07	1.44428e+08	6	7
T_ilisha_TRINITY_DN115_c0_g1_i15.p1	P02454 Collagen alpha-1(I) chain (Alpha-1 type I collagen)		0	58.36	13	5	306	5	404	42.3	6.79	1016.6	5	0	0	1.048	1.115	1.194	1.09	0.999221	1	0.984652	0.971357	51.96	102.51	96.74	47.33	116.3	78.4	102.5	102.8	43.37	75.52	10.58	32.08	2.87489e+07	7.28512e+07	6.20785e+07	3.48502e+07	3.73597e+07	1.15645e+08	4.9787e+07	7.38984e+07	5.31989e+07	5.88167e+07	3.74839e+07	6.27201e+07	5	5
T_ilisha_TRINITY_DN1929_c3_g1_i2.p1	P02457 Collagen alpha-1(I) chain (Alpha-1 type I collagen)		0	16.2	13	3	85	3	268	26.5	4.81	134.92	3	0	0	1.092	0.818	0.649	1.606	0.988148	0.942809	0.802253	0.112184	58.63	62.57	43.39	47.25	125.4	93	99.1	82.5	43.04	53.71	10.28	38.25	1.81127e+07	4.35316e+07	4.0705e+07	23446732	25967423	5.56478e+07	28609067	3.60797e+07	2.6552e+07	2.76775e+07	1.78921e+07	3.39421e+07	2	2
T_ilisha_TRINITY_DN1929_c0_g1_i1.p1	P02457 Collagen alpha-1(I) chain (Alpha-1 type I collagen)		0	127.097	21	18	716	11	1111	100.6	5.31	1546.74	18	0	7	0.897	0.976	0.892	1.155	0.999221	0.950341	0.975521	0.971357	69.82	89.95	88.1	48.72	134.7	84.5	87.3	93.5	48.54	81.46	26.41	39.83	9.75025e+07	2.93289e+08	2.24713e+08	1.04657e+08	1.25671e+08	4.07425e+08	1.31572e+08	2.5971e+08	1.48613e+08	1.67178e+08	8.73504e+07	1.77056e+08	17	17
T_ilisha_TRINITY_DN1929_c2_g2_i1.p2	P02466 Collagen alpha-2(I) chain (Alpha-2 type I collagen)		0	66.962	24	9	487	9	453	40.3	9.8	1078.66	9	0	0	0.784	1.299	0.978	1.076	0.978524	0.950341	0.984652	0.971357	61.91	87.09	72.98	47.41	127.9	71.2	105.7	95.2	35.69	76.22	6.8	20.66	7.08473e+07	1.49594e+08	1.19236e+08	6.29012e+07	5.9159e+07	1.97458e+08	8.00413e+07	1.16032e+08	1.00613e+08	9.51151e+07	7.14591e+07	9.22351e+07	9	9
T_ilisha_TRINITY_DN25858_c1_g1_i1.p1	P02542 Desmin		0	30.985	47	6	76	4	143	17.2	4.91	147.81	6	0	0	1.443	0.684	0.931	1.135	0.856415	0.696889	0.984652	0.971357	41.79	41.53	38.22	27.37	71.7	109.7	122.1	96.5	28.27	34.81	24.95	13.77	5.12666e+06	2.9735e+06	3.15732e+06	2980926	4.31125e+06	5.56131e+06	5.18787e+06	4.02764e+06	5.49433e+06	4.55783e+06	4.26766e+06	4.74445e+06	3	3
T_ilisha_TRINITY_DN1090_c0_g3_i2.p1	P02542 Desmin		0	33.904	27	6	28	2	253	29.3	5.22	49.83	6	0	1	1.756	0.766	0.976	1.112	0.694121	0.869863	0.984652	0.971357	23.96	44.38	39.34	29.12	71.3	116.4	119.1	93.2	24.72	36.33	13.46	42.47	3.82737e+06	2.37488e+06	2.45845e+06	2.623e+06	3.58165e+06	5.01287e+06	3.73589e+06	4.5507e+06	5.11589e+06	3445284	4.81457e+06	1.62303e+06	3	2
T_ilisha_TRINITY_DN35833_c1_g1_i1.p1	P02566 Myosin-4 (Myosin heavy chain B) (MHC B) (Uncoordinated protein 54)		0	4.24	1	1	1	1	1288	148.9	5.49	0	1	0	0		0.01	0.01			1.54912e-16	1.50684e-16							400				53.66						1096293	259804	854147
T_ilisha_TRINITY_DN92380_c0_g1_i1.p1	P02572 Actin-42A		0	61.969	41	8	1247	1	197	22.2	5.15	2187.27	8	0	0	1.059	1.657	1.876	0.961	0.999221	0.826693	0.776926	0.971357	53.87	82.29	90.47	40.58	104.6	63.1	113.9	118.4	31.64	87.12	43.21	23.43	5738866	4.00476e+06	2.72371e+06	1.37683e+06	6.18684e+06	2.03331e+06	1.92554e+06	6.29271e+06	4.01462e+06	4.38425e+06	5.62888e+06	2969729	1	1
T_ilisha_TRINITY_DN34952_c1_g1_i2.p2	P02611 Myosin regulatory light chain 2B, cardiac muscle isoform (G2) (MLC-2B)		0	18.417	26	3	9	3	170	19.3	4.79	10.01	3	0	0	1.151	0.448	0.499	0.75	0.978524	0.0782671	0.521043	0.58079	92.88	92.01	42.15	42.62	65.5	147.4	64.5	122.6	56.47	26.13	59.83	42.47	1.34914e+06	4.70232e+06	2.63336e+06	9429287	5.16377e+06	5.52796e+06	3.92297e+06	1.2982e+06	2.64578e+06	5.28222e+06	2330487	4974531	2	1
T_ilisha_TRINITY_DN7352_c0_g1_i1.p1	P02639 Protein S100-A1 (S-100 protein alpha chain) (S-100 protein subunit alpha) (S100 calcium-binding protein A1)		0	36.022	38	3	55	3	99	11.1	5.5	123.02	3	0	0	0.972	0.932	0.785	1.117	0.999221	0.950341	0.940584	0.971357	40.62	45.87	34.92	47.56	97.9	112.7	109.7	79.7	39.59	19.15	16.41	17.76	1.57107e+07	7.63557e+06	8.03806e+06	7.7974e+06	8.26003e+06	1.02139e+07	8.87803e+06	8171775	9.20325e+06	9.40287e+06	7.26517e+06	6.1475e+06	4	4
T_ilisha_TRINITY_DN31399_c0_g1_i3.p1	P02639 Protein S100-A1 (S-100 protein alpha chain) (S-100 protein subunit alpha) (S100 calcium-binding protein A1)		0	10.536	11	1	16	1	108	12.1	5.53	30.27	1	0	0	0.828	0.775	0.725	0.956	0.999221	0.879806	0.885176	0.971357	42.79	49.63	49.6	36.96	107.1	101.6	90.9	100.4	22.11	35.17	32.1	20.66	3.11836e+06	2.18369e+06	1.89588e+06	1.641e+06	1.66742e+06	2.79172e+06	946086	1.9437e+06	2.09122e+06	2.30642e+06	2.04871e+06	1.33026e+06	2	2
T_ilisha_TRINITY_DN15808_c0_g1_i8.p1	P02675 Fibrinogen beta chain [Cleaved into: Fibrinopeptide B; Fibrinogen beta chain]		0	12.647	6	2	5	2	486	55	7.77	8.45	2	0	0	0.516	1.437	0.617	1.365	0.770725	0.942809	0.78527	0.563775	47.77	29.18	0	21.35	147.5	102.6	86.5	63.4	27.31		51.4		286182	191196				136093	38491.5	163476	125523	96566.9			1	1
T_ilisha_TRINITY_DN1734_c0_g1_i2.p1	P02679 Fibrinogen gamma chain		0	7.551	8	2	6	2	428	48.6	5.08	5.06	2	0	0	0.878	1.337	0.443	2.291	0.999221	0.942809	0.367541	0.000184105	51.45	76.14	81.01	75.15	113.6	112.4	114.6	59.3	101.19	42.74	29.88	90.94	6842264	1.39583e+06	1.08109e+06	1.30748e+06	721471	1.80576e+06		1.82935e+06	1.04624e+06	1.51199e+06	340111		2	1
T_ilisha_TRINITY_DN197953_c0_g1_i1.p3	P02722 ADP/ATP translocase 1 (ADP,ATP carrier protein 1) (ADP,ATP carrier protein, heart isoform T1) (Adenine nucleotide translocator 1) (ANT 1) (Solute carrier family 25 member 4)		0	36.964	67	7	300	1	104	11.5	9.66	614.5	7	0	0	0.816	2.4	2.327	0.922	0.996678	0.184532	0.445209	0.971357	37.3	34.34	62.27	57.29	120.6	47.1	102.5	129.8	34.46	23.08	1.44	14.72	4.56646e+06	9.23501e+06	7.77925e+06	2.78964e+06	3.66576e+06	2.83152e+06	5.8842e+06	7.73e+06	6.74677e+06	7302344	1.01636e+07	7.89463e+06	1	2
T_ilisha_TRINITY_DN352956_c0_g1_i1.p1	P02722 ADP/ATP translocase 1 (ADP,ATP carrier protein 1) (ADP,ATP carrier protein, heart isoform T1) (Adenine nucleotide translocator 1) (ANT 1) (Solute carrier family 25 member 4)		0	26.283	45	4	163	3	130	14.3	9.45	302.1	4	0	0	0.816	2.081	2.742	0.728	0.997475	0.41604	0.223408	0.458159	32.4	52.68	40.14	29.17	127.7	44.1	107	121.2	27.73	30.29	14	20.67	1.05011e+07	1.83631e+07	1.48886e+07	5.4065e+06	7.1026e+06	4.32308e+06	9.03871e+06	1.51594e+07	1.27447e+07	1.45155e+07	2.15717e+07	13329457	3	3
T_ilisha_TRINITY_DN1052_c0_g1_i7.p1	P04114 Apolipoprotein B-100 (Apo B-100) [Cleaved into: Apolipoprotein B-48 (Apo B-48)]		0	5.505	1	1	1	1	3543	388.9	5.11	0	1	0	0
T_ilisha_TRINITY_DN14240_c2_g1_i1.p1	P04406 Glyceraldehyde-3-phosphate dehydrogenase (GAPDH) (EC 1.2.1.12) (Peptidyl-cysteine S-nitrosylase GAPDH) (EC 2.6.99.-)		0	38.504	35	5	321	3	116	12.7	6.15	447.79	5	0	0	0.794	0.953	0.746	0.924	0.982413	0.950341	0.915606	0.971357	55.03	45.75	58.11	63.99	104.1	124.8	86	85.1	7.96	15.35	13.8	23.86	1.42502e+08	1.58508e+08	1.23323e+08	1.93469e+08	1.21932e+08	1.42021e+08	9.54131e+07	9.89998e+07	1.14345e+08	1.5004e+08	1.15193e+08	8.34606e+07	5	5
T_ilisha_TRINITY_DN2492_c0_g3_i1.p1	P04406 Glyceraldehyde-3-phosphate dehydrogenase (GAPDH) (EC 1.2.1.12) (Peptidyl-cysteine S-nitrosylase GAPDH) (EC 2.6.99.-)		0	16.666	23	5	601	1	238	25.3	9.36	745.87	5	0	0	2.728	0.539	0.369	6.623	0.0514748	0.257494	0.15551	4.07442e-16	122.41	119.8	60.24	107.96	60.9	113.1	184.2	41.8	121.6		82.55	78.91	45615.2	727459	125929			218046		863018	199243	92601.6	17235.9	137218	1	1
T_ilisha_TRINITY_DN581_c0_g1_i17.p1	P04460 Myosin-6 (Alpha isomyosin) (Myosin heavy chain 6) (Myosin heavy chain, cardiac muscle alpha isoform) (MyHC-alpha) (Fragment)		0	82.625	51	9	779	1	101	11.7	4.73	2075.33	9	0	0	100	0.01	0.885	0.41	2.89672e-16	1.54912e-16	0.975521	2.36756e-05			22.23	26.15		178	64.5	157.5				27.91					301318		111428			210710	390148	281817
T_ilisha_TRINITY_DN4819_c2_g1_i1.p1	P04461 Myosin heavy chain, fast skeletal muscle		0	63.183	51	7	379	5	124	14.6	4.75	887.97	7	0	0	0.878	0.873	0.984	0.887	0.999221	0.942809	0.984652	0.971357	24.94	39.79	65.35	31.91	92.3	119.5	86	102.3	5.24	14.02	3.87	14.19	4.41529e+07	4.46378e+07	4.34306e+07	6.52589e+07	4.64999e+07	44140746	3.41369e+07	4.17765e+07	3.96493e+07	47834422	4.20681e+07	4.76071e+07	2	2
T_ilisha_TRINITY_DN52_c0_g2_i1.p1	P04462 Myosin-8 (Myosin heavy chain 8) (Myosin heavy chain, skeletal muscle, perinatal) (MyHC-perinatal) (Fragment)		0	23.044	45	4	30	4	103	12.2	9.11	34.87	4	0	0	1.687	0.799	1.384	0.858	0.781559	0.942809	0.942509	0.961069	64.55	60.2	55.87	40.07	82.2	80.3	119.7	117.9	25.61	42.49	11.92	36.99	19933314	1.62404e+07	1.0465e+07	1.50171e+07	2.33388e+07	11514085	1.93952e+07	26306981	1.82518e+07	2.25107e+07	3.56752e+07	1.46453e+07	2	2
T_ilisha_TRINITY_DN3309_c0_g1_i38.p2	P04574 Alpha-ketoglutarate-dependent dioxygenase alkB homolog 6 (EC 1.14.11.-) (Alkylated DNA repair protein alkB homolog 6)		0	3.748	7	1	4	1	216	24.6	5.48	0	1	0	0	0.944	1.476	1.248	1.116	0.999221	0.942809	0.975521	0.971357	146.99	146.99	76.85	69.08	115.4	78.2	108.9	97.5	99.57			62.87	314861		48713.2	83178.3					112621	105939	205366	44886.6	1
T_ilisha_TRINITY_DN8254_c1_g1_i1.p1	P04574 Calpain small subunit 1 (CSS1) (Calcium-activated neutral proteinase small subunit) (CANP small subunit) (Calcium-dependent protease small subunit) (CDPS) (Calcium-dependent protease small subunit 1) (Calpain regulatory subunit)		0	8.07	14	2	6	2	216	24.6	5.49	12.8	2	0	0	0.91	0.994	0.711	1.156	0.999221	0.952685	0.880749	0.971357	44.24	55.81	71.82	35.46	111.3	126.2	79.8	82.7	28.48	68.54	24.8	20.16	1.0815e+06	611886	690825	272195	699067	1.26303e+06	652028	575847	471888	550192	396779	496277	2	2
T_ilisha_TRINITY_DN2144_c0_g1_i3.p2	P05123 Creatine kinase M-type (EC 2.7.3.2) (Creatine kinase M chain) (Creatine phosphokinase M-type) (CPK-M) (M-CK)		0	515.256	74	22	5740	15	379	42.8	6.8	14054.6	22	0	8	0.984	1.191	1.055	1.095	0.999221	0.971973	0.995851	0.971357	28.11	31.1	42.32	35.07	105.9	96.1	102.7	95.2	3.1	8.51	12.55	14.04	2.76302e+09	2.88852e+09	2.47999e+09	2.37736e+09	2.00686e+09	1.80938e+09	2.07423e+09	2.79538e+09	2.94047e+09	2.81503e+09	2.47491e+09	1.87802e+09	29	28
T_ilisha_TRINITY_DN241697_c0_g1_i1.p2	P05123 Creatine kinase M-type (EC 2.7.3.2) (Creatine kinase M chain) (Creatine phosphokinase M-type) (CPK-M) (M-CK)		0	455.181	70	20	5033	14	381	43.1	6.93	13190	20	0	0	0.951	1.349	1.098	1.088	0.999221	0.942809	0.984652	0.971357	40.56	35.4	47.01	43.28	105.8	86.2	114.2	93.7	3.38	15.27	10.1	13.44	1.3919e+09	1.40929e+09	1.18843e+09	1.06166e+09	9.96179e+08	7.6542e+08	1.21794e+09	1.32966e+09	1.4206e+09	1.32485e+09	1.21927e+09	8.88781e+08	18	18
T_ilisha_TRINITY_DN9358_c0_g2_i2.p1	P05630 ATP synthase subunit delta, mitochondrial (ATP synthase F1 subunit delta) (F-ATPase delta subunit)		0	8.245	25	1	16	1	161	17.1	4.92	17.87	1	0	0	0.728	1.352	1.788	0.592	0.963905	0.942809	0.78527	0.0443175	77.56	64.99	51.19	43.81	110.1	81.5	80.2	128.3	71.69	59.33	43.88	20.92	116971	845138	529884	411828	351083	85944	350893	484339	162436	492209	685198	663855	1	1
T_ilisha_TRINITY_DN190514_c0_g1_i1.p1	P06350 Histone H1 [Cleaved into: Oncorhyncin II]		0	3.953	5	1	1	1	210	21.5	10.9	0	1	0	0	0.01	100			2.89672e-16	1.54912e-16							400								1.13836e+06												1
T_ilisha_TRINITY_DN3525_c0_g1_i7.p1	P06398 Troponin T, fast skeletal muscle isoforms		0	202.528	51	15	1200	9	213	25.6	9.23	2815.06	15	0	6	1.092	2.572	2.046	1.187	0.988148	0.120854	0.625875	0.958335	50.44	113.49	94.5	65.71	107.1	88.6	116	88.3	15.15	4.07	19.62	13.53	4.93005e+08	6.20797e+08	5.91311e+08	4.86542e+08	3.84935e+08	4.32542e+08	4.12671e+08	7.05149e+08	6.89648e+08	4.94656e+08	4.84778e+08	5.29175e+08	15	15
T_ilisha_TRINITY_DN4350_c0_g1_i4.p1	P06398 Troponin T, fast skeletal muscle isoforms		0	215.371	43	14	1749	8	230	27.4	9.58	4239.33	14	0	0	1.063	0.496	0.714	0.784	0.999221	0.156393	0.881591	0.751354	34.33	45.17	51.6	48.31	74.5	143.5	79.6	102.3	2.74	4.25	10.31	19.1	2.31117e+08	2.18588e+08	1.95855e+08	4.18828e+08	3.26909e+08	3.54274e+08	2.21372e+08	2.32777e+08	2.15207e+08	3.62403e+08	3.00573e+08	2.19035e+08	8	8
T_ilisha_TRINITY_DN15282_c0_g1_i44.p1	P06744 Glucose-6-phosphate isomerase (GPI) (EC 5.3.1.9) (Autocrine motility factor) (AMF) (Neuroleukin) (NLK) (Phosphoglucose isomerase) (PGI) (Phosphohexose isomerase) (PHI) (Sperm antigen 36) (SA-36)		0	497.985	71	26	1950	26	553	61.6	7.37	5075.45	26	0	0	0.754	0.896	0.715	0.913	0.978524	0.942809	0.881591	0.971357	43.48	48.94	57.61	46.68	117.9	103.8	87.7	90.7	13.83	24.17	4.28	18.65	3.52702e+08	3.03012e+08	2.38165e+08	3.73948e+08	2.14566e+08	2.22435e+08	1.84896e+08	2.24684e+08	2.14984e+08	2.69242e+08	2.33422e+08	1.62544e+08	33	37
T_ilisha_TRINITY_DN100752_c0_g1_i1.p1	P07509 Superoxide dismutase [Cu-Zn] (EC 1.15.1.1)		0	3.67	9	1	4	1	188	19.4	8.1	10.43	1	0	0	2.149	0.734	0.887	1.779	0.278938	0.811508	0.975521	0.0257222	54.68	62.14	59.92	51.73	65.5	114.7	140.7	79.1	66.4	39.93	49.55	63.56		234908	586787	326097	551192	692630	993656		536603		291344	651705		1
T_ilisha_TRINITY_DN18634_c0_g1_i1.p1	P07514 NADH-cytochrome b5 reductase 3 (B5R) (Cytochrome b5 reductase) (EC 1.6.2.2) (Diaphorase-1) [Cleaved into: NADH-cytochrome b5 reductase 3 membrane-bound form; NADH-cytochrome b5 reductase 3 soluble form]		0	85.374	45	7	165	7	299	33.6	8.73	421.81	7	0	0	0.825	1.173	1.115	0.896	0.999221	0.972951	0.984652	0.971357	38.77	50.18	49.67	33.69	101.1	106.1	93.5	99.4	18.86	28.95	7.74	10.54	3.21314e+07	2.24522e+07	2.1855e+07	1.39244e+07	2.09666e+07	2.13954e+07	2.08391e+07	2.3233e+07	2.06343e+07	2.26415e+07	2.82226e+07	2.02596e+07	8	8
T_ilisha_TRINITY_DN21671_c0_g1_i11.p1	P07751 Spectrin alpha chain, non-erythrocytic 1 (Alpha-II spectrin) (Fodrin alpha chain)		0	15.757	2	3	12	3	1545	176.9	5.26	18.84	3	0	0	1.007	0.95	1.047	1.177	0.999221	0.950341	0.999867	0.971357	53.26	59.9	65.51	29.2	102.7	85.3	100.7	111.4	41.87	94.66	22.43	19.42	3.22302e+06	1.47381e+06	1.64125e+06	202274	1.21576e+06	2.91792e+06	1.46378e+06	2.08293e+06	1158643	2.32571e+06	1975688	1.38578e+06	3	3
T_ilisha_TRINITY_DN7374_c0_g1_i1.p1	P07942 Laminin subunit beta-1 (Laminin B1 chain) (Laminin-1 subunit beta) (Laminin-10 subunit beta) (Laminin-12 subunit beta) (Laminin-2 subunit beta) (Laminin-6 subunit beta) (Laminin-8 subunit beta)		0	7.288	1	1	7	1	1762	195.9	5.21	15.86	1	0	0	0.812	1.408	0.93	0.669	0.991418	0.942809	0.984652	0.202534	44.35	61.78	80.86	39.11	102.4	67.5	92.2	137.9	25.07	72	39.47	52.38		683709	882246	1.44331e+06	351955	453251	297815	772577	788583	1.06533e+06	1393863	345941		1
T_ilisha_TRINITY_DN913_c0_g1_i1.p1	P08023 Actin, aortic smooth muscle (Alpha-actin) [Cleaved into: Actin, aortic smooth muscle, intermediate form]		0	168.075	48	5	1741	2	165	18.4	4.88	4812.52	5	0	0	1.37	1.259	1.591	1.155	0.908536	0.950341	0.856696	0.971357	55.64	78.23	55.79	58.19	95.1	75.9	117.5	111.5	4.9	31.68	17.22	3.23	4.29968e+07	4.20602e+07	4.14329e+07	2.83318e+07	2.72585e+07	4.45598e+07	4.30681e+07	5.12885e+07	61867756	4.81577e+07	4.9677e+07	4.46925e+07	5	5
T_ilisha_TRINITY_DN10060_c0_g1_i2.p1	P08133 Annexin A6 (67 kDa calelectrin) (Annexin VI) (Annexin-6) (Calphobindin-II) (CPB-II) (Chromobindin-20) (Lipocortin VI) (Protein III) (p68) (p70)		0	44.689	16	9	102	9	662	74.7	5.3	189.33	9	0	0	0.891	1.209	1.286	0.924	0.999221	0.959767	0.968752	0.971357	42.17	27.84	46.74	41.05	98.5	86.1	89.3	126.1	11.11	4.38	10.43	31.84	1.60844e+07	1.33448e+07	1.17569e+07	1.10654e+07	8.70044e+06	9.82143e+06	9.92697e+06	1.42734e+07	1.01961e+07	1.72171e+07	1.71115e+07	7.94545e+06	8	7
T_ilisha_TRINITY_DN15999_c1_g1_i15.p1	P08237 ATP-dependent 6-phosphofructokinase, muscle type (ATP-PFK) (PFK-M) (EC 2.7.1.11) (6-phosphofructokinase type A) (Phosphofructo-1-kinase isozyme A) (PFK-A) (Phosphohexokinase)		0	371.905	63	31	875	31	785	85.7	8.13	1761.02	31	0	0	0.921	1.181	1.289	0.938	0.999221	0.972951	0.968752	0.971357	43.71	44.38	45.56	41.57	104.8	94	94.9	106.3	25.35	14.46	15	12.98	1.481e+08	1.07924e+08	8.05936e+07	7.56886e+07	8.60537e+07	8.14482e+07	8.0169e+07	1.28288e+08	8.59059e+07	1.15805e+08	1.09624e+08	7.84665e+07	31	33
T_ilisha_TRINITY_DN8544_c0_g1_i1.p1	P08520 Beta-galactoside-binding lectin (14 kDa lectin) (Electrolectin)		0	48.726	74	6	151	6	134	15.2	5.74	291.42	6	0	0	1.216	0.928	0.801	1.199	0.963905	0.950341	0.945336	0.946474	65.48	58.38	48.85	46.33	83	86.9	123.2	106.9	56.25	52.68	17.27	25.54	12953143	5.943e+06	4.18125e+06	5.89137e+06	3.33854e+06	9.78479e+06	7.98045e+06	7.19828e+06	8125071	7.40379e+06	8.30589e+06	4.20664e+06	5	5
T_ilisha_TRINITY_DN2990_c0_g1_i9.p2	P08537 Tubulin alpha-1B chain (Alpha-tubulin ubiquitous) (Tubulin K-alpha-1) (Tubulin alpha-ubiquitous chain) [Cleaved into: Detyrosinated tubulin alpha-1B chain]		0	23.296	36	4	35	1	155	16.9	5.27	41.39	4	0	0	0.669	0.867	0.341	1.893	0.953818	0.942809	0.112088	0.00937404	38.62	0	89.7	80.62	124.4	143.4	83.3	48.9			35.5	73.21	673593					645222	570204	370487	410214	448946		125524	1
T_ilisha_TRINITY_DN10771_c0_g1_i1.p3	P09227 Parvalbumin alpha (A1)		0	54.954	74	9	1157	7	109	11.5	5.01	2054.97	9	0	2	1.551	1.596	2.228	1.15	0.856415	0.869863	0.498182	0.971357	40.95	42.84	39.94	48.7	93.1	60.7	132.9	113.4	32.07	12.27	16.19	31.79	4.07922e+08	6.79244e+08	7.14715e+08	4.43298e+08	3.56115e+08	3.09109e+08	7.95441e+08	9.81414e+08	1.14747e+09	5.98786e+08	8.28291e+08	9.93666e+08	9	9
T_ilisha_TRINITY_DN37439_c0_g1_i3.p1	P09227 Parvalbumin alpha (A1)		0	71.178	72	10	1445	9	109	11.7	5.15	2864.64	10	0	1	0.734	1.375	0.963	1.039	0.963905	0.942809	0.984652	0.985262	29.44	27.66	30.03	26.98	126.2	98.8	88	86.9	18.88	10.51	14.22	11.9	9.6281e+08	1.38727e+09	1.1584e+09	9.88762e+08	8.08678e+08	7.16394e+08	8.81442e+08	8.56234e+08	8.24728e+08	7.46591e+08	8.85321e+08	8.34706e+08	11	11
T_ilisha_TRINITY_DN10771_c0_g2_i1.p1	P09227 Parvalbumin beta		0	75.612	72	7	684	4	109	11.4	4.74	959.06	7	0	0	4.25	4.359	15.106	1.403	0.000587882	0.000825792	1.51581e-08	0.438029	56.06	89.49	80.29	48.02	47.7	7.9	200	144.5	57.88	46.01	33.52	34.14	6.4058e+06	2.57952e+07	2.26031e+07	3.91439e+06	5.58979e+06	2.33989e+06	4.74249e+07	1.22519e+08	9.68526e+07	4.56561e+07	7.60559e+07	8.26755e+07	4	4
T_ilisha_TRINITY_DN1964_c0_g1_i4.p2	P09542 Myosin light chain 1, cardiac muscle (Myosin light chain alkali 1) (Myosin light chain A1)		0	22.395	18	3	88	2	187	21.1	4.93	197.1	3	0	0	1.305	0.898	3.056	0.565	0.953818	0.942809	0.145246	0.0222366	54.4	60.92	67.83	90.16	82.1	12.7	170.8	134.4	82.12	154.83	95.84	57.93	479543	1.78592e+06		134540	2.8248e+06	105289	3.33045e+06	159919	1.76132e+06	1.75662e+06	1.50595e+06	369208	2	2
T_ilisha_TRINITY_DN80_c0_g2_i1.p1	P09811 Glycogen phosphorylase, liver form (EC 2.4.1.1)		0	10.516	4	2	48	1	562	64.1	6.19	86.84	2	0	0	0.509	0.996	0.801	0.623	0.740412	0.952685	0.945336	0.0948883	55.24	40.25	29.14	35.95	115.5	115.9	58.7	109.9	45.23	21.96	17.4	31.56	1.42501e+07	1.02561e+07	4.68996e+06	1.17119e+07	6.35085e+06	8.65921e+06	3.56956e+06	6.4755e+06	4.80283e+06	9.43425e+06	9.91915e+06	4.49775e+06	1	1
T_ilisha_TRINITY_DN351317_c0_g1_i1.p1	P09972 Fructose-bisphosphate aldolase C (EC 4.1.2.13) (Brain-type aldolase)		0	6.725	13	1	4	1	117	12.8	6.14	1.71	1	0	0	0.549	1.011	0.818	0.766	0.856415	0.957058	0.960769	0.647949	27.38	69.85	58.38	27.32	120.5	119.1	63	97.4	17.24	70.63	21.37	22.97	7.13105e+06	5.90744e+06	4.49689e+06	5.53377e+06	1.19211e+07	3.3402e+06	2.53394e+06	4.29995e+06	2.52305e+06	5.17931e+06	4.78224e+06	2.84982e+06	1	1
T_ilisha_TRINITY_DN15533_c0_g1_i1.p2	P0CF95 BICD family-like cargo adapter 1 (Bicaudal D-related protein 1) (BICD-related protein 1) (BICDR-1) (Coiled-coil domain-containing protein 64A)		0.027	2.007	9	1	1	1	123	13.1	9.79	0	1	0	0	0.965	0.518	0.46	1.141	0.999221	0.201648	0.421779	0.971357	13.21	15.46	8.23	18.3	88.4	153.7	86.2	71.6	10.29	14.91	9.18	16.28	4.08472e+06	3.61442e+06	4.0073e+06	6646850	7.22128e+06	5.87244e+06	3.229e+06	4.39137e+06	3.21099e+06	3.15955e+06	3.05906e+06	3510010	1	1
T_ilisha_TRINITY_DN6870_c1_g1_i1.p1	P0DOX6 Immunoglobulin mu heavy chain (Immunoglobulin mu heavy chain OU)		0	29.033	13	5	44	5	516	57.5	5.45	67.71	5	0	0	0.502	0.688	0.841	0.503	0.709493	0.696889	0.968752	0.00297477	59.99	55.44	61.55	50.73	99.1	120.6	54.3	126	33.83	30.21	13.03	45.01	6.35978e+06	3.4785e+06	3.44104e+06	3.62946e+06	3.73533e+06	5.72713e+06	1.71427e+06	2.65257e+06	1.8334e+06	4.68934e+06	5.69941e+06	1.76517e+06	5	5
T_ilisha_TRINITY_DN1320_c0_g1_i12.p1	P0DP35 Calmodulin-2 B		0	9.244	17	2	14	2	149	16.8	4.28	25.87	2	0	0	0.896	0.687	0.836	0.848	0.999221	0.696889	0.968752	0.946474	33.57	21.9	20.29	23.75	75.2	122.3	97.9	104.6	27.49	5.95	39.19	54.02	1.66012e+06	1.29784e+06	2.01498e+06	2527979	2.13772e+06	2.47898e+06	1.87201e+06	1.03931e+06	1.96595e+06	2.20638e+06	777068	2.39523e+06	2	1
T_ilisha_TRINITY_DN8473_c0_g1_i8.p1	P10160 Eukaryotic translation initiation factor 5A-1 (eIF-5A-1) (eIF-5A1) (Eukaryotic initiation factor 5A isoform 1) (eIF-5A) (eIF-4D)		0	4.824	8	1	4	1	155	16.8	5.38	0	1	0	0	0.85	1.327	1.001	1.127	0.999221	0.950287	0.984652	0.971357	0	0	3.43	3.43	119.1	89.7	101.3	89.9				3.27	1.02075e+06			719581				898679		718538	779154		1
T_ilisha_TRINITY_DN97430_c0_g1_i1.p1	P10719 ATP synthase subunit beta, mitochondrial (EC 7.1.2.2) (ATP synthase F1 subunit beta)		0	52.823	19	6	239	1	407	43.3	5.97	605.33	6	0	0	0.919	1.052	1.322	0.749	0.999221	0.975435	0.968752	0.579459	38.36	38.36	12.23	23.66	97.7	92.8	89.8	119.7	47.4	5.04	12.44	28.92	880490	1.58201e+06	581467	786992	610279	695496	615950	838059	874598	1.03076e+06	1.65523e+06	852986	1	1
T_ilisha_TRINITY_DN140_c0_g1_i12.p1	P10995 Actin, alpha skeletal muscle 2 (Actin alpha 2) (alpha2) (alpha2p)		0	666.826	85	26	6356	4	375	41.7	5.48	17494.5	26	0	31	1.376	0.982	1.354	1.023	0.908536	0.950341	0.949366	0.987844	38.15	52.01	54.35	42.12	83.8	82.7	114.4	119.1	9.95	11.71	7.02	10.69	4.2215e+09	3.41506e+09	3.42761e+09	3.26699e+09	3.01615e+09	3.64537e+09	4.25773e+09	5.72664e+09	4.37259e+09	4.64737e+09	5.40486e+09	5.06795e+09	35	38
T_ilisha_TRINITY_DN44219_c0_g1_i2.p1	P11064 Low molecular weight phosphotyrosine protein phosphatase (LMW-PTP) (LMW-PTPase) (EC 3.1.3.48) (Low molecular weight cytosolic acid phosphatase) (EC 3.1.3.2)		0.006	2.608	7	1	1	1	164	18.3	6.01	1.82	1	0	0
T_ilisha_TRINITY_DN559_c0_g1_i10.p1	P11179 Dihydrolipoyllysine-residue succinyltransferase component of 2-oxoglutarate dehydrogenase complex, mitochondrial (EC 2.3.1.61) (2-oxoglutarate dehydrogenase complex component E2) (OGDC-E2) (Dihydrolipoamide succinyltransferase component of 2-oxoglutarate dehydrogenase complex) (E2K) (Fragment)		0	9.028	5	2	6	2	462	49.1	8.91	7.02	2	0	0	1.266	2.604	2.117	1.328	0.953818	0.11248	0.578217	0.647677	60.17	49.84	84.14	76.55	124.9	48	125.6	101.5	77.46	15.59	39.25	71.38	208981	1.83539e+06	2.2116e+06	667620	523377	734047	1.51322e+06	1.57438e+06	2859046	1442316	354581	1988905	1	1
T_ilisha_TRINITY_DN856_c3_g1_i3.p1	P11217 Glycogen phosphorylase, muscle form (EC 2.4.1.1) (Myophosphorylase)		0	748.535	66	57	4008	51	842	96.8	7.75	9961.18	57	0	7	0.697	0.989	0.798	0.847	0.956779	0.951737	0.945336	0.946474	42.34	42.34	46.32	36.81	111.7	113.7	82.4	92.2	18.82	2.92	6.75	8.42	1.67265e+09	1.28425e+09	1.04439e+09	1.28764e+09	1.0514e+09	1.08042e+09	8.39299e+08	9.38053e+08	8.72509e+08	1.15408e+09	1.06032e+09	8.65875e+08	67	67
T_ilisha_TRINITY_DN34600_c0_g1_i6.p1	P11708 Malate dehydrogenase, cytoplasmic (EC 1.1.1.37) (Cytosolic malate dehydrogenase)		0	85.609	32	8	280	8	333	36.2	6.8	649.94	8	0	0	0.759	1.643	1.038	1.171	0.978524	0.836057	0.995791	0.971357	37.87	46.05	50.96	47.05	122	110.2	79.8	88.1	5.97	11.94	12.53	17.01	1.49943e+08	1.57128e+08	1.25742e+08	152369659	1.07668e+08	1.09171e+08	7.20685e+07	1.01569e+08	1.035e+08	1.16811e+08	1.071e+08	7.27692e+07	8	9
T_ilisha_TRINITY_DN19241_c0_g1_i1.p1	P11716 Ryanodine receptor 1 (RYR-1) (RyR1) (Skeletal muscle calcium release channel) (Skeletal muscle ryanodine receptor) (Skeletal muscle-type ryanodine receptor) (Type 1 ryanodine receptor)		0.019	2.289	6	1	1	1	145	17.2	6.8	2	1	0	0
T_ilisha_TRINITY_DN24063_c0_g1_i1.p1	P11716 Ryanodine receptor 1 (RYR-1) (RyR1) (Skeletal muscle calcium release channel) (Skeletal muscle ryanodine receptor) (Skeletal muscle-type ryanodine receptor) (Type 1 ryanodine receptor)		0	13.782	14	3	28	3	312	36.4	6.11	25.71	3	0	0	0.939	1.353	0.995	1.093	0.999221	0.942809	0.984652	0.971357	39.83	17.84	41.69	54.46	87.5	108.2	82.2	122.1	12.68	22.94	47.51	32.06	450457	416558	311893	666685	414676	385835	151699	560893	360325	695380	582208	311219	1	1
T_ilisha_TRINITY_DN1359_c0_g1_i7.p1	P11778 Myosin-7 (Myosin heavy chain 7) (Myosin heavy chain slow isoform) (MyHC-slow) (Myosin heavy chain, cardiac muscle beta isoform) (MyHC-beta) (Fragment)		0	59.332	29	4	513	2	116	13.4	7.99	1125.41	4	0	0	0.416	0.42	0.103	0.704	0.316072	0.0460199	1.61747e-06	0.351404	76.43	121.32	13.03	68.26	62.8	284	23.4	29.8	86.51	37.15	98.92	15.74	26471384	6.4335e+06	6.01033e+06	2.85269e+07	2.29386e+07	4.4813e+07	9.18365e+06	2.10619e+06	2.28615e+06	2.83625e+06	3.93859e+06	2.68425e+06	2	2
T_ilisha_TRINITY_DN52_c0_g1_i21.p1	P11778 Myosin-7 (Myosin heavy chain 7) (Myosin heavy chain slow isoform) (MyHC-slow) (Myosin heavy chain, cardiac muscle beta isoform) (MyHC-beta) (Fragment)		0	238.44	60	17	1324	6	181	21	9.06	2862.77	17	0	3	4.603	0.904	5.11	0.965	0.000218131	0.942809	0.00379413	0.971357	48.77	56.02	63.87	50.32	31.8	35.8	172.5	159.8	14	34.4	26.48	21.21	6.75943e+07	6.65276e+07	7.59665e+07	5.70384e+07	6.03759e+07	9.74138e+07	1.85347e+08	3.79246e+08	3.54281e+08	2.46132e+08	3.35426e+08	3.34196e+08	6	7
T_ilisha_TRINITY_DN34354_c0_g1_i1.p1	P11778 Myosin-7 (Myosin heavy chain 7) (Myosin heavy chain slow isoform) (MyHC-slow) (Myosin heavy chain, cardiac muscle beta isoform) (MyHC-beta) (Fragment)		0	21.069	24	3	192	1	119	14.1	8.28	263.74	3	0	0	1.3	1.087	1.707	0.944	0.953818	1	0.789657	0.971357	8.45	69.2	49.84	51.3	73.3	83.7	100.1	142.9	39.02	54.8	39.34	24.18	6.31688e+06	6221379	10520985	2.92203e+06	5729670	9024494	12439041	8936180	7043250	7.83773e+06	12172455	11243561	1	1
T_ilisha_TRINITY_DN51842_c0_g1_i10.p1	P11884 Aldehyde dehydrogenase, mitochondrial (EC 1.2.1.3) (ALDH class 2) (ALDH-E2) (ALDH1)		0	51.473	25	8	63	8	518	56.7	6.55	109.54	8	0	0	0.826	1.38	1.661	0.682	0.999221	0.942809	0.815005	0.243024	38.17	48.95	62.13	47.95	69.8	55.9	133	141.3	24.67	40.87	24.42	4.2	1.02099e+07	6.79672e+06	6.01555e+06	5.15255e+06	7.55163e+06	3.72063e+06	6.69546e+06	1.35681e+07	1.19658e+07	1.33017e+07	1.37292e+07	1.25541e+07	6	7
T_ilisha_TRINITY_DN19876_c0_g1_i2.p1	P11966 Pyruvate dehydrogenase E1 component subunit beta, mitochondrial (PDHE1-B) (EC 1.2.4.1)		0	5.551	6	2	7	2	359	39.2	6.25	6.13	2	0	0
T_ilisha_TRINITY_DN22512_c0_g1_i19.p1	P12111 Collagen alpha-3(VI) chain		0	39.92	25	9	83	5	489	53.6	9.6	126.17	9	0	4	0.786	0.989	0.798	1.077	0.978524	0.951737	0.945336	0.971357	40.04	38.52	31.25	32.99	93.7	101.4	110.9	93.9	3.76	11	13.74	7.65	3.90458e+07	3.60839e+07	3.2694e+07	37166969	3.51384e+07	2.94688e+07	3.51993e+07	3.5646e+07	4.06911e+07	3.79445e+07	3.63493e+07	2.86454e+07	7	6
T_ilisha_TRINITY_DN22512_c0_g1_i17.p1	P12111 Collagen alpha-3(VI) chain		0	21.808	20	6	36	2	405	44.8	6.84	58.23	6	0	0	0.851	0.938	0.782	0.992	0.999221	0.950341	0.940584	0.987844	15.32	18.65	19.21	20.85	109.8	107.1	92.4	90.7	5.81	19.1	14.01	12.72	1.07423e+06	1.18631e+06	1.04654e+06	1.37702e+06	910812	849956	659384	1.02408e+06	980819	759284	960301	856405	2	2
T_ilisha_TRINITY_DN29801_c0_g1_i4.p1	P12115 Adenylate kinase isoenzyme 1 (AK 1) (EC 2.7.4.3) (EC 2.7.4.6) (ATP-AMP transphosphorylase 1) (ATP:AMP phosphotransferase) (Adenylate monophosphate kinase) (Myokinase)		0	195.548	74	14	1316	14	194	21.2	8	2910.72	14	0	0	0.871	1.485	1.322	0.98	0.999221	0.942809	0.968752	0.985272	31.4	31.39	41.04	34.19	118.6	77.8	97.8	105.8	4.77	1.74	14.57	20.45	3.74018e+08	3.92916e+08	3.22813e+08	2.23127e+08	1.94968e+08	2.04527e+08	2.25875e+08	3.19414e+08	3.36479e+08	3.65977e+08	3.29738e+08	2.12013e+08	15	16
T_ilisha_TRINITY_DN1473_c0_g1_i2.p1	P12277 Creatine kinase B-type (EC 2.7.3.2) (Brain creatine kinase) (B-CK) (Creatine kinase B chain) (Creatine phosphokinase B-type) (CPK-B)		0	44.63	19	4	687	2	381	43	6.21	1475.69	4	0	0	0.543	4.996	2.807	0.99	0.856415	0.00015972	0.206444	0.987844	65.41	126.37	119.3	97.22	180.8	26.5	96.6	96.1	52.44	28.04	63.99	96.93		1.18254e+06	2.32346e+06	154804	235323	215294	154378	978205	935539	313728	928907	2.44765e+06		1
T_ilisha_TRINITY_DN195190_c0_g1_i1.p1	P12433 Actin B		0	30.34	14	2	421	1	297	33.5	5.96	752.94	2	0	0
T_ilisha_TRINITY_DN34255_c0_g1_i4.p1	P12814 Alpha-actinin-1 (Alpha-actinin cytoskeletal isoform) (F-actin cross-linking protein) (Non-muscle alpha-actinin-1)		0	75.616	24	7	500	1	303	34.9	5.6	1096.19	7	0	0	1.22	2.55	1.781	1.747	0.963905	0.127563	0.78527	0.0334278	57.23	46.59	36.31	44.61	120.8	47.4	147.4	84.4		42.39	50.93	34.52			2.10461e+06	1.18103e+06	540350		1.60266e+06		3823952	2.02208e+06		1.08084e+06
T_ilisha_TRINITY_DN173_c0_g2_i1.p1	P13104 Tropomyosin alpha-1 chain (Alpha-tropomyosin) (Tropomyosin-1)		0	153.408	61	17	2042	10	154	17.6	4.91	4188.13	17	0	2	1.095	1.348	1.224	1.224	0.988148	0.942809	0.975521	0.913281	41.1	47.14	45.86	42.97	117	80.9	104.6	97.5	20.44	24.29	13.16	33.33	1.06819e+09	1.59599e+09	1.30395e+09	9.47998e+08	7.16453e+08	1.17489e+09	1.01109e+09	1.3553e+09	1.44517e+09	1.29125e+09	6.64858e+08	1.02571e+09	10	10
T_ilisha_TRINITY_DN524_c0_g1_i12.p1	P13104 Tropomyosin alpha-1 chain (Alpha-tropomyosin) (Tropomyosin-1)		0	125.129	45	17	1932	6	248	28.5	4.67	3565.07	17	0	11	1.036	1.426	1.4	1.152	0.999221	0.942809	0.940584	0.971357	39.58	55.55	54.56	38.03	114.2	74.4	108	103.4	7.62	27.42	7.78	4.61	1.40608e+09	1.6154e+09	1.39123e+09	9.52049e+08	8.03647e+08	1.31836e+09	1.10297e+09	1.5289e+09	1.44714e+09	1.35011e+09	1.47105e+09	1.14043e+09	13	15
T_ilisha_TRINITY_DN524_c0_g1_i15.p1	P13105 Tropomyosin alpha-1 chain (Alpha-tropomyosin) (Tropomyosin-1)		0	112.636	37	14	1365	1	284	32.7	4.72	2490.57	14	0	4	1.334	0.818	0.931	1.111	0.94561	0.942809	0.984652	0.971357	40.36	65.24	58.12	53.18	114.5	82.6	109.5	93.4	28.93	23.61	5.95	19.5	2.64014e+08	4.73823e+08	3.85978e+08	2.72462e+08	2.48332e+08	3.68398e+08	3.27643e+08	4.29014e+08	4.11227e+08	3.3772e+08	2.60791e+08	3.2883e+08	3	5
T_ilisha_TRINITY_DN524_c0_g1_i5.p2	P13105 Tropomyosin alpha-1 chain (Alpha-tropomyosin) (Tropomyosin-1)		0	73.003	44	9	943	1	154	17.6	4.91	1681.1	9	0	0	1.318	1.056	1.3	1.123	0.953818	0.975447	0.968752	0.971357	43.31	25.79	19.95	42.84	81	76.8	133.1	109.1	30.68	22.01	34.56	22.75	6193759	5054225	8.15909e+06	5490200	4.49406e+06	6.87159e+06	9782146	5984261	9253362	10265051	6.77312e+06	7.00612e+06	1	1
T_ilisha_TRINITY_DN189405_c0_g1_i1.p1	P13255 Glycine N-methyltransferase (EC 2.1.1.20) (Folate-binding protein)		0.011	2.477	9	1	1	1	293	33.3	7.18	0	1	0	0	1.024	1.013	1.522	0.664	0.999221	0.959767	0.885176	0.190255	39.24	63.84	72.15	50.98	89.1	88	89	133.9	24.32	60.07	41.14	35.72		155613	99155.2	238187	59297.7	108573	79694.4	225316	120219	189994	301215	127911		1
T_ilisha_TRINITY_DN14799_c0_g1_i6.p1	P13590 Neural cell adhesion molecule 1 (N-CAM-1) (NCAM-1)		0.004	2.813	1	1	2	1	992	107.4	4.77	0	1	0	0
T_ilisha_TRINITY_DN61362_c0_g2_i1.p1	P13648 Lamin-A		0	4.645	2	1	2	1	652	73.2	6.83	1.95	1	0	0
T_ilisha_TRINITY_DN1779_c4_g1_i2.p1	P13834 Glycogen [starch] synthase, muscle (EC 2.4.1.11)		0	27.56	10	5	25	4	702	80.6	6.2	23.27	5	0	1	0.683	1.409	1.112	0.919	0.953818	0.942809	0.984652	0.971357	42.97	43.34	34.54	37.18	113.7	110.7	88.6	86.9	49.22	6.75	27.99	20.68	4.29688e+06	2.24411e+06	1.52762e+06	2.31828e+06	1.75728e+06	1.83305e+06	962105	2.20288e+06	1.61092e+06	1.65902e+06	2.1975e+06	1.24687e+06	4	3
T_ilisha_TRINITY_DN3003_c0_g2_i1.p1	P14790		0.006	2.644	12	1	2	1	130	14.2	9.45	0	1	0	0	1.445	1.788	1.868	1.584	0.856415	0.696889	0.780481	0.133783	25.03	30.84	25.38	39.22	94.9	53.1	135.9	116.1	39.07	16.09	34.15	19.14	1.08579e+06	1.26495e+06	1.95913e+06	629842	569218	751500	1.47919e+06	1.89863e+06	2.88994e+06	1.10074e+06	1.6704e+06	1.3166e+06	1	1
T_ilisha_TRINITY_DN141381_c0_g1_i1.p1	P15253 Calreticulin (CRP55) (Calregulin) (Endoplasmic reticulum resident protein 60) (ERp60) (HACBP) (grp60)		0.004	2.98	7	1	2	1	202	23.4	4.08	3.47	1	0	0	0.845	0.548	0.445	1.01	0.999221	0.282819	0.368373	0.999006	26.1	3.77	27.75	28.31	88.8	162	77	72.2	5.33	0.74	25.14	23.37	580246	518053	479039	923010		811062	452154	403410		553468	363912	367100	1	1
T_ilisha_TRINITY_DN509_c0_g1_i4.p1	P15259 Phosphoglycerate mutase 2 (EC 5.4.2.11) (EC 5.4.2.4) (BPG-dependent PGAM 2) (Muscle-specific phosphoglycerate mutase) (Phosphoglycerate mutase isozyme M) (PGAM-M)		0	178.872	57	13	1395	2	255	28.8	8.88	2607.38	13	0	0
T_ilisha_TRINITY_DN509_c0_g1_i5.p1	P15259 Phosphoglycerate mutase 2 (EC 5.4.2.11) (EC 5.4.2.4) (BPG-dependent PGAM 2) (Muscle-specific phosphoglycerate mutase) (Phosphoglycerate mutase isozyme M) (PGAM-M)		0	311.265	67	14	2008	3	255	28.8	8.88	4635.81	14	0	15	0.661	0.898	0.611	1.029	0.953818	0.942809	0.78527	0.987844	46.13	48.68	62.46	54.64	115.7	126.2	86.4	71.6	11.81	30.84	4.3	8.9	5.26922e+08	6.56614e+08	5.14669e+08	8.02507e+08	5.00774e+08	3.81125e+08	3.55778e+08	4.1869e+08	3.92458e+08	3.84734e+08	3.35709e+08	3.00404e+08	21	22
T_ilisha_TRINITY_DN20066_c0_g1_i3.p1	P15989 Collagen alpha-3(VI) chain		0	5.917	1	2	2	2	2884	310.9	6.8	1.62	2	0	0	1.409	0.774	0.876	1.031	0.870463	0.879806	0.975521	0.987844	38.23	49.01	65.15	34.94	86	75.2	121.2	117.6	43.21	53.67	18.32	43.13	172652	70968.5	97352.9	88444.5	75945.5	185348	124786	190720	115833	72231.1	193308	125545	1	1
T_ilisha_TRINITY_DN4584_c0_g1_i4.p1	P15999 ATP synthase subunit alpha, mitochondrial (ATP synthase F1 subunit alpha)		0	159.816	44	20	489	20	552	59.9	9.1	1043.47	20	0	0	0.915	1.794	1.831	0.935	0.999221	0.696889	0.78527	0.971357	30.42	50.65	39.08	24.98	108.3	91.6	95.6	104.5	17.8	3.67	4.58	12.93	1.27402e+08	1.70781e+08	1.60261e+08	1.38558e+08	1.0977e+08	1.21522e+08	1.23734e+08	150179258	1.44585e+08	1.79224e+08	1.43004e+08	1.40205e+08	20	20
T_ilisha_TRINITY_DN27151_c0_g1_i3.p1	P16617 Phosphoglycerate kinase 1 (EC 2.7.2.3)		0	450.6	74	25	1928	20	417	44.6	7.66	4818.82	25	0	8	0.734	1.092	0.918	0.892	0.963905	1	0.984652	0.971357	45.31	41.89	55.08	45.92	120.1	102.1	83.8	94	11.35	12.27	10.28	12.24	6.95414e+08	6.31904e+08	4.93186e+08	6.0274e+08	4.32309e+08	4.24319e+08	3.607e+08	4.62012e+08	4.82106e+08	5.32575e+08	4.95332e+08	3.66119e+08	32	35
T_ilisha_TRINITY_DN567_c0_g1_i10.p1	P16960 Ryanodine receptor 1 (RYR-1) (RyR1) (Skeletal muscle calcium release channel) (Skeletal muscle ryanodine receptor) (Skeletal muscle-type ryanodine receptor) (Type 1 ryanodine receptor)		0	16.118	9	3	7	2	560	63.4	4.55	9.65	3	0	0
T_ilisha_TRINITY_DN2653_c2_g1_i1.p1	P16960 Ryanodine receptor 1 (RYR-1) (RyR1) (Skeletal muscle calcium release channel) (Skeletal muscle ryanodine receptor) (Skeletal muscle-type ryanodine receptor) (Type 1 ryanodine receptor)		0	44.275	7	10	26	2	2090	234.9	5.16	32.58	10	0	0	0.917	1.094	1.155	0.943	0.999221	1	0.984652	0.971357	38.4	45.88	22.94	38.29	151.7	79.2	77.6	91.5	36.82	91.91	22.85	29.47	568835	313508	624198	277866	889293	179016	187321	379215	264737	327573	384012	176724	1	1
T_ilisha_TRINITY_DN29411_c0_g1_i3.p1	P17153 Annexin A5 (Anchorin CII) (Annexin V) (Annexin-5) (Calphobindin I) (CPB-I) (Endonexin II) (Lipocortin V) (Placental anticoagulant protein I) (PAP-I) (Thromboplastin inhibitor) (Vascular anticoagulant-alpha) (VAC-alpha)		0	22.353	18	5	30	5	317	34.9	5.4	52.39	5	0	0	1.076	1.817	1.502	1.107	0.994759	0.696889	0.889895	0.971357	43.7	29.84	34.14	41.58	106.9	57.4	141.7	93.9	6.27	41.15	32.33	5.72	3.39381e+07	3.42223e+07	3.39427e+07	1.74202e+07	1.38549e+07	2.89473e+07	3.83191e+07	2.55164e+07	4.17827e+07	2.95654e+07	2.74704e+07	2.55691e+07	4	3
T_ilisha_TRINITY_DN9314_c0_g1_i1.p1	P17625 Glycogen [starch] synthase, liver (EC 2.4.1.11)		0	6.149	5	2	7	1	705	80.9	6.61	7.42	2	0	0	0.871	1.037	1.111	0.824	0.999221	0.972951	0.984652	0.913281	94.3	60.72	75.84	98.1	104.8	97.9	88.4	108.8	60.87	51.03	90.6	76.84	576560	307374	140191	396787		165479	99532.2	580733		308404	728577	115785	1	1
T_ilisha_TRINITY_DN1028_c2_g2_i1.p1	P17694 NADH dehydrogenase [ubiquinone] iron-sulfur protein 2, mitochondrial (EC 7.1.1.2) (Complex I-49kD) (CI-49kD) (NADH-ubiquinone oxidoreductase 49 kDa subunit)		0.023	2.133	3	1	1	1	476	54.2	6.92	0	1	0	0	1	0.753	0.703	1.072	0.999221	0.842558	0.868985	0.971357	25.7	15.3	14.52	26.79	93.9	124.6	93.9	87.6	16.1	14.81	26.98	10.26	1494906		1.0595e+06		1.56253e+06	1.32397e+06		1138425	1.47146e+06	1.27718e+06		971575	1
T_ilisha_TRINITY_DN2990_c5_g1_i1.p1	P18288 Tubulin alpha-1C chain [Cleaved into: Detyrosinated tubulin alpha-1C chain]		0.02	2.272	9	1	1	1	169	18.4	5.76	0	1	0	0	0.909	1.385	1.015	1.275	0.999221	0.942809	0.984652	0.857054	22.51	13.82	15.92	31.22	118.8	88.6	108	84.7	29.13	28.8	19.43	34.81	1.47929e+06	1.36875e+06	2.04614e+06	1.03241e+06	782634	1378055	1.08962e+06	1.33368e+06	1.64876e+06	954931	1.78006e+06	885848	1	1
T_ilisha_TRINITY_DN21286_c0_g1_i1.p1	P18520 Keratin, type II cytoskeletal 8 (Cytokeratin-8) (CK-8) (Keratin-8) (K8)		0	90.306	48	12	219	7	271	30	5.41	448.99	12	0	4	1.201	1.419	1.493	1.038	0.963905	0.942809	0.889895	0.985262	38.47	92.99	94.37	39.17	94.8	81.1	113.1	111	23.56	44.49	3.16	22.43	5.67292e+07	3.70564e+07	3.53782e+07	3.17908e+07	2.09289e+07	5.02437e+07	4.04889e+07	4.8949e+07	4.31062e+07	4.43899e+07	6.27551e+07	3.52223e+07	10	10
T_ilisha_TRINITY_DN1390_c1_g1_i1.p1	P19879 Mimecan (Osteoglycin) [Cleaved into: Corneal keratan sulfate proteoglycan 25 core protein (KSPG25 protein); Osteoinductive factor (OIF)]		0	33.337	23	7	49	7	334	38	8.56	46.83	7	0	0	0.968	1.034	1.075	0.953	0.999221	0.972951	0.985968	0.971357	28.86	32.64	33.7	20.46	87.9	55.2	133.2	123.7	22.03	57.82	13.35	19.84	2.01104e+07	1.34165e+07	1.29019e+07	6.59023e+06	7.23402e+06	1.66263e+07	1.77851e+07	1.94892e+07	2.24106e+07	1.94717e+07	2.28744e+07	1.29731e+07	7	7
T_ilisha_TRINITY_DN253090_c0_g1_i1.p1	P20111 Alpha-actinin-2 (Alpha-actinin skeletal muscle isoform 2) (F-actin cross-linking protein)		0	48.047	47	4	221	1	108	12.6	5.17	765.65	4	0	0	0.01	100			2.89672e-16	1.54912e-16							400										1.08894e+06
T_ilisha_TRINITY_DN23687_c0_g1_i2.p1	P20785 Collagen alpha-1(VI) chain		0	5.458	1	1	5	1	1015	108.7	6.68	5.82	1	0	0
T_ilisha_TRINITY_DN5021_c0_g1_i50.p1	P20929 Nebulin		0	56.763	23	8	46	8	534	60.8	9.04	121.62	8	0	0	1.626	1.228	1.266	1.359	0.851757	0.952685	0.968752	0.575326	68.04	35.16	63.3	42.43	120.8	86	101.3	91.9	21.05	39.48	62.14	54.8	9.22448e+06	1.36832e+07	9.49913e+06	7.10544e+06	4.68005e+06	1.0362e+07	7.24387e+06	1.91405e+07	4.86561e+06	4.46747e+06	8.02346e+06	1.21858e+07	3	6
T_ilisha_TRINITY_DN2044_c0_g1_i4.p1	P20929 Nebulin		0	134.661	24	21	199	18	1551	178.6	9.13	322.05	21	0	2	1.814	1.364	1.568	1.298	0.647971	0.942809	0.864297	0.750553	58.66	55.76	51.64	45.23	112.5	66.8	109.4	111.3	15.91	55.88	37.34	3.8	2.21285e+07	3.00207e+07	2.28415e+07	1.24253e+07	1.20863e+07	2.86615e+07	1.70508e+07	4.30246e+07	2.26683e+07	2.42263e+07	2.58107e+07	2.03357e+07	11	13
T_ilisha_TRINITY_DN5021_c0_g1_i1.p1	P20929 Nebulin		0	120.746	15	21	127	20	1656	193.7	9.06	178.32	21	0	0	2.262	1.02	1.688	1.296	0.204829	0.96537	0.802253	0.751354	43.8	72.49	66.16	39.96	77.1	58.4	161.4	103.1	12.52	33.07	5.58	13.2	1.37393e+07	1.18183e+07	9.54633e+06	8.48326e+06	7.14325e+06	1.28115e+07	1.924e+07	2.59291e+07	2.41459e+07	1.41581e+07	1.58188e+07	1.60277e+07	11	13
T_ilisha_TRINITY_DN4719_c0_g1_i4.p1	P20929 Nebulin		0	99.415	53	11	132	4	368	41.6	9.35	220.29	11	0	0	3.211	1.079	2.583	1.535	0.0128307	0.99583	0.301634	0.182931	78.28	90.6	89.28	62.39	71.4	37.7	164.3	126.6	32.61	89.5	24.56	37.58	2.29009e+06	3.66461e+06	4.06512e+06	498031	1.55907e+06	4.00107e+06	6.38106e+06	1.26654e+07	7.77215e+06	4.48235e+06	6.50641e+06	8.35068e+06	4	3
T_ilisha_TRINITY_DN4719_c0_g1_i9.p1	P20929 Nebulin		0	183.293	39	25	212	17	1455	166	9.29	345.15	25	0	10	2.704	1.118	2.217	1.381	0.0545473	1	0.504222	0.503735	47.73	76.75	79.88	57.61	57.2	47.1	172.3	123.5	24.1	60.15	24.88	31.7	1.03669e+07	1.32835e+07	1.50612e+07	6.13928e+06	8.79744e+06	1.8298e+07	3.28473e+07	5.38811e+07	2.86563e+07	1.96918e+07	2.87209e+07	3.31136e+07	14	16
T_ilisha_TRINITY_DN2044_c0_g1_i1.p1	P20929 Nebulin		0	52.334	34	9	49	6	459	51.2	9.54	84.59	9	0	0	2.371	1.805	1.974	1.681	0.152671	0.696889	0.684493	0.0617625	43.35	26.85	61.12	57.2	74	29.4	162.8	133.8	18.96	68.98	33.44	27.25	1.55113e+06	2.12735e+06	1.99676e+06	800404	117732	859351	3.83901e+06	8.32255e+06	4.20456e+06	2.70711e+06	3.85006e+06	4.16522e+06	4	5
T_ilisha_TRINITY_DN15759_c0_g1_i83.p1	P21265 Adenylosuccinate lyase (ADSL) (ASL) (EC 4.3.2.2) (Adenylosuccinase) (ASase)		0	17.628	11	4	22	4	482	54.5	6.98	20.82	4	0	0	0.969	1.626	1.7	0.806	0.999221	0.842558	0.792856	0.898466	12.14	27.1	52.05	29.64	119.1	61.7	109.5	109.8	19.83	23.92	25.46	25.87	1.75617e+06	1.39022e+06	1.05643e+06	940867	579243	534009	705487	1.52334e+06	1.17695e+06	1.77938e+06	1.28327e+06	974613	2	2
T_ilisha_TRINITY_DN634_c0_g1_i9.p1	P21333 Filamin-A (FLN-A) (Actin-binding protein 280) (ABP-280) (Alpha-filamin) (Endothelial actin-binding protein) (Filamin-1) (Non-muscle filamin)		0	8.193	1	2	3	2	2511	267.9	5.95	4	2	0	0	1.121	0.908	1.597	0.691	0.978524	0.942809	0.856696	0.283138	85.07	80.82	73.19	9.53	84.6	85.9	92.2	137.2	71.95	59.8	3.37	9.29	1.09906e+06		318801	596046	300571	1.04759e+06	554122	749510	620691	909866		912990	1
T_ilisha_TRINITY_DN295391_c0_g1_i1.p1	P21566 Cofilin-2 (Cofilin, muscle isoform)		0	63.158	56	8	189	8	166	18.6	7.8	366.93	8	0	0	0.873	1.387	1.088	1.078	0.999221	0.942809	0.984652	0.971357	26.06	31.32	39.31	32.87	124.9	88.8	106.5	79.8	7.68	7.24	4.26	15.66	1.78317e+07	1.76444e+07	1.38742e+07	1.23538e+07	9.0957e+06	1.05304e+07	1.23171e+07	1.49423e+07	1.42882e+07	1.36908e+07	1.12598e+07	9.04944e+06	8	8
T_ilisha_TRINITY_DN2653_c2_g1_i2.p1	P21817 Ryanodine receptor 1 (RYR-1) (RyR1) (Skeletal muscle calcium release channel) (Skeletal muscle ryanodine receptor) (Skeletal muscle-type ryanodine receptor) (Type 1 ryanodine receptor)		0	176.449	13	32	229	24	3700	415.7	5.71	381.19	32	0	2	0.893	1.191	0.999	0.983	0.999221	0.971973	0.984652	0.987844	44.67	45.97	44.71	40.25	85.9	101.6	112	100.5	1.97	8.1	13.52	8.64	8.33094e+07	7.95153e+07	7.42018e+07	8.39895e+07	8.39083e+07	8.19212e+07	8.80486e+07	1.12619e+08	7.74083e+07	9.31014e+07	9.36865e+07	9.33101e+07	23	23
T_ilisha_TRINITY_DN295759_c0_g1_i2.p1	P21817 Ryanodine receptor 1 (RYR-1) (RyR1) (Skeletal muscle calcium release channel) (Skeletal muscle ryanodine receptor) (Skeletal muscle-type ryanodine receptor) (Type 1 ryanodine receptor)		0.029	1.954	2	1	1	1	492	55.7	7.5	1.92	1	0	0	1.073	0.889	0.832	1.147	0.997475	0.942809	0.968752	0.971357	7.94	19.77	19.74	7.93	95.8	107.8	102.8	93.6	5.87	19.47	7.89	6.96		781137	765430	755117	846100			968315	760707	786941	795805	606082		1
T_ilisha_TRINITY_DN8484_c0_g1_i1.p1	P21817 Ryanodine receptor 1 (RYR-1) (RyR1) (Skeletal muscle calcium release channel) (Skeletal muscle ryanodine receptor) (Skeletal muscle-type ryanodine receptor) (Type 1 ryanodine receptor)		0	60.435	13	12	79	12	1371	154.8	6.16	67.63	12	0	0	0.735	1.374	0.965	1.011	0.963905	0.942809	0.984652	0.999006	44.56	51.52	53.25	43.41	128	93.5	64.7	113.8	17.13	13.56	12.55	25.65	9.0074e+06	8.94116e+06	5.87217e+06	5.21504e+06	5.82353e+06	5.47137e+06	3.6893e+06	5.8093e+06	4.12645e+06	7.65285e+06	7.97687e+06	4.14138e+06	9	10
T_ilisha_TRINITY_DN1761_c0_g2_i3.p1	P22695 Cytochrome b-c1 complex subunit 2, mitochondrial (Complex III subunit 2) (Core protein II) (Ubiquinol-cytochrome-c reductase complex core protein 2)		0	4.084	3	1	1	1	460	49.1	8.13	0	1	0	0	0.935	1.242	1.262	0.941	0.999221	0.950341	0.968752	0.971357	10.67	31.46	44.65	41.99	115.9	93.3	103.3	87.6	18.79	28.84	19.5	47.77	523550	739460	652770	385742	594989	490138	529202	507050	661428	529057	514549	966167	1	1
T_ilisha_TRINITY_DN66284_c0_g1_i3.p1	P22695 Cytochrome b-c1 complex subunit 2, mitochondrial (Complex III subunit 2) (Core protein II) (Ubiquinol-cytochrome-c reductase complex core protein 2)		0	18.568	15	5	10	5	459	48.4	8.63	11.97	5	0	0	1.363	1.233	1.145	0.908	0.908536	0.952685	0.984652	0.971357	48.38	14.78	77.85	56.81	59.8	149.8	43.2	147.2	45.59	4.38	99.34	36.24	1.44004e+06	2.14756e+06	735991	3.22565e+06	2.9901e+06	2.9975e+06	342655	3.69267e+06	946300	5.66136e+06	3.0678e+06	2.97964e+06	3	3
T_ilisha_TRINITY_DN16821_c0_g1_i2.p1	P22897 Macrophage mannose receptor 1 (MMR) (C-type lectin domain family 13 member D) (C-type lectin domain family 13 member D-like) (Human mannose receptor) (hMR) (Macrophage mannose receptor 1-like protein 1) (CD antigen CD206)		0	14.864	19	3	22	3	283	32.5	4.77	47.29	3	0	0	1.976	0.933	2.934	0.755	0.469436	0.950341	0.162082	0.602912	24.48	37.29	13.68	23.23	56.9	41.2	124.2	177.7	46.05	12.43	22.01	16.28	1.42903e+06	718131		593224	647240	613116	1.32353e+06	2.30467e+06	2.33285e+06	3.41371e+06		2.38306e+06	3	2
T_ilisha_TRINITY_DN9392_c0_g1_i3.p1	P22897 Macrophage mannose receptor 1 (MMR) (C-type lectin domain family 13 member D) (C-type lectin domain family 13 member D-like) (Human mannose receptor) (hMR) (Macrophage mannose receptor 1-like protein 1) (CD antigen CD206)		0	4.42	3	1	7	1	295	34.1	5.88	10.6	1	0	0
T_ilisha_TRINITY_DN1835_c1_g1_i21.p1	P23109 AMP deaminase 1 (EC 3.5.4.6) (AMP deaminase isoform M) (Myoadenylate deaminase)		0	383.468	53	33	1014	18	737	85	7.08	2492.26	33	0	17	0.888	1.516	1.38	0.968	0.999221	0.942809	0.943083	0.971357	39.47	46.1	48.21	39.38	113.2	92.7	99.6	94.5	6.92	17.42	6.2	7.42	2.55905e+08	2.88751e+08	2.37007e+08	1.55858e+08	1.73176e+08	1.96115e+08	2.01506e+08	2.42315e+08	1.99775e+08	2.3794e+08	2.15287e+08	1.86483e+08	36	37
T_ilisha_TRINITY_DN1835_c1_g1_i4.p1	P23109 AMP deaminase 1 (EC 3.5.4.6) (AMP deaminase isoform M) (Myoadenylate deaminase)		0	235.077	54	16	553	1	383	44.3	7.06	1644.13	16	0	0	1.299	100	100	1.079	0.953818	1.54912e-16	1.50684e-16	0.971357	43.1			11.58	114.1		148.3	137.5	67.59		11.97	11.88	5.52992e+06	3.8609e+06	824980					5725458	4.24412e+06	4.13389e+06	5064706		1	1
T_ilisha_TRINITY_DN2906_c1_g1_i2.p1	P23327 Sarcoplasmic reticulum histidine-rich calcium-binding protein		0	15.248	31	1	3	1	113	12.6	3.69	6.01	1	0	0		0.01	0.01			1.54912e-16	1.50684e-16							400										241343
T_ilisha_TRINITY_DN1510_c0_g1_i41.p1	P23787 Transitional endoplasmic reticulum ATPase (TER ATPase) (EC 3.6.4.6) (15S Mg(2+)-ATPase p97 subunit) (Valosin-containing protein) (VCP)		0	31.318	11	6	59	6	805	89.7	5.47	53.68	6	0	0	0.83	1.175	1.084	1.077	0.999221	0.972951	0.984652	0.971357	57.8	58.27	58.26	56.18	116.9	72.6	111.5	99	9.84	14.88	42.04	23.79	3.17228e+06	2.64604e+06	2.40156e+06	1.7708e+06	1.11302e+06	1.39034e+06	1.20859e+06	2.66188e+06	3.3238e+06	2179527	2.50141e+06	1.30878e+06	5	5
T_ilisha_TRINITY_DN4542_c0_g1_i5.p1	P23935 NADH dehydrogenase [ubiquinone] 1 alpha subcomplex subunit 5 (Complex I subunit B13) (Complex I-13kD-B) (CI-13kD-B) (NADH-ubiquinone oxidoreductase 13 kDa-B subunit)		0	10.822	18	1	14	1	116	13.2	7.5	23.28	1	0	0	0.694	2.393	1.846	0.91	0.956109	0.187773	0.78527	0.971357	24.82	29.47	30.77	43.8	135	55.3	86.5	123.2	23.91	21.01	21.87	19.19	581043	929353	659284	283572	312412	217632	384476	455537	593808	461662	667795	589017	1	1
T_ilisha_TRINITY_DN9420_c0_g1_i1.p1	P24043 Laminin subunit alpha-2 (Laminin M chain) (Laminin-12 subunit alpha) (Laminin-2 subunit alpha) (Laminin-4 subunit alpha) (Merosin heavy chain)		0.023	2.118	1	1	2	1	2368	259.6	6.48	0	1	0	0
T_ilisha_TRINITY_DN18041_c0_g1_i7.p1	P24043 Laminin subunit alpha-2 (Laminin M chain) (Laminin-12 subunit alpha) (Laminin-2 subunit alpha) (Laminin-4 subunit alpha) (Merosin heavy chain)		0	48.105	16	10	20	10	667	76.4	5.73	29.31	10	0	0	0.562	1.23	0.728	1.027	0.856415	0.952685	0.88966	0.987844	65.41	64.03	71.38	44.51	115.6	97.4	103	84	79	99.74	42.11	30.4	2.47691e+07	6.54095e+06	6.66825e+06	4.70627e+06	5.01144e+06	2.38393e+07	8.45128e+06	4.60268e+06	6.06994e+06	8.28179e+06	5.37772e+06	4.33394e+06	8	3
T_ilisha_TRINITY_DN6177_c2_g1_i1.p2	P24722 Creatine kinase, testis isozyme (EC 2.7.3.2)		0	51.038	41	4	737	2	255	28.8	5.78	1754.48	4	0	0	0.631	1.502	1.486	0.447	0.892828	0.942809	0.893446	0.000215495	121.27	123.75	89.63	114.85	174.4	80	73.5	72.1	46.48	45.05	53.65	87.24	1.14801e+07	8.32374e+06	3.63787e+06	3.61624e+06	2.19988e+06	5.51254e+06	1.46118e+06	3.67847e+06	5.25231e+06	1.33646e+07	3.39855e+06	2.92575e+06	3	3
T_ilisha_TRINITY_DN14385_c1_g1_i2.p2	P24774 Retinol-binding protein 4-A (Plasma retinol-binding protein 1) (PRBP-1) (Plasma retinol-binding protein II) (PRBP-I)		0	5.823	16	2	2	2	192	21.9	5.58	1.76	2	0	0	0.82	1.13	0.855	1.216	0.999221	1	0.968752	0.913281	42.13	70.69	60.15	26.12	139.7	62	111.4	86.9	29.79	80.51	10.3	26.44	3.857e+06	6.8311e+06	6.11522e+06	2.49131e+06	2.41931e+06	8.53763e+06	4.93164e+06	5.66774e+06	4.50574e+06	4.07535e+06	3.00045e+06	4.40311e+06	2	2
T_ilisha_TRINITY_DN21312_c1_g1_i2.p1	P26038 Moesin (Membrane-organizing extension spike protein)		0	5.09	8	1	1	1	318	37.4	8.94	0	1	0	0	1.683	0.917	1.033	1.494	0.781559	0.942809	0.994138	0.238298	4.75	4.75	0	0	81.6	89	137.4	91.9	58.93				363825	138908	129279		125729				222145	156094			1	1
T_ilisha_TRINITY_DN1016_c1_g1_i1.p1	P26325 Alcohol dehydrogenase 1 (EC 1.1.1.1)		0	3.737	10	1	1	1	332	35.5	6.99	4.21	1	0	0	0.543	1.334	1.093	0.661	0.856415	0.942809	0.984652	0.181188	84.37	94.27	88.93	47.91	131.1	98.6	71.2	99.1	82.4	81.26	46.9	48.39	854214	340451	124819	126130		414524	214235		120707	436327	257687	147827	1	1
T_ilisha_TRINITY_DN2578_c0_g1_i1.p1	P27006 Annexin A2-A (Annexin II type I) (Annexin-2-A) (Calpactin I heavy chain) (Calpactin-1 heavy chain) (Lipocortin II)		0	50.165	30	8	67	8	337	38	7.27	94	8	0	0	1.37	1.108	1.245	1.192	0.908536	1	0.975521	0.948167	55.28	82.73	76.58	44.75	64.9	169.2	96.3	69.6	51.8	65.13	95.84	42.25	6.1462e+06	2.50749e+06	2.55528e+06	2.40956e+06	5.94178e+06	1.01912e+07	1.43131e+07	3.37401e+06	3.87248e+06	4.03359e+06	3.04294e+06	1.42279e+06	6	5
T_ilisha_TRINITY_DN32351_c0_g1_i4.p1	P27216 Annexin A13 (Annexin XIII) (Annexin-13) (Intestine-specific annexin) (ISA)		0.021	2.268	3	1	2	1	316	35.5	4.68	1.86	1	0	0
T_ilisha_TRINITY_DN30033_c0_g1_i4.p1	P28331 NADH-ubiquinone oxidoreductase 75 kDa subunit, mitochondrial (EC 7.1.1.2) (Complex I-75kD) (CI-75kD)		0.004	3.148	2	1	1	1	733	79.8	5.69	1.82	1	0	0
T_ilisha_TRINITY_DN25201_c0_g1_i2.p1	P28497 F-actin-capping protein subunit alpha-2 (Beta-actinin subunit I) (CapZ 36/32)		0	18.302	16	3	27	2	291	33.3	5.94	29.1	3	0	1	0.706	1.897	1.169	0.995	0.963905	0.61766	0.984652	0.987844	24.42	20.76	69.14	17.38	134.1	76.3	93.2	96.4	26.13	19.51	14.16	9.21	10358550	6798363	10516135	5.51404e+06	3.35328e+06	5.1372e+06	5.09136e+06	8.63565e+06	6.54957e+06	6.24409e+06	7.36197e+06	6.59204e+06	1	1
T_ilisha_TRINITY_DN22109_c5_g1_i1.p1	P28906 Hematopoietic progenitor cell antigen CD34 (CD antigen CD34)		0	11.734	8	3	18	3	419	44.1	4.6	39.06	3	0	0	0.796	1.238	0.851	1.11	0.982508	0.952685	0.968752	0.971357	29.66	58.79	52.79	45.52	111.3	113.9	105.4	69.5	21.17	32.61	23.86	12.97	7.28934e+06	4.6731e+06	5.47104e+06	3.20008e+06	5.31507e+06	5.22213e+06	4.74801e+06	3.85044e+06	5.292e+06	4.03318e+06	3.79043e+06	2.73215e+06	2	2
T_ilisha_TRINITY_DN13409_c0_g1_i23.p1	P29699 Alpha-2-HS-glycoprotein (Countertrypin) (Fetuin-A)		0	15.085	13	3	6	3	366	38.7	4.83	3.79	3	0	0	0.959	1.588	0.998	1.321	0.999221	0.877383	0.984652	0.661379	39.56	93.69	90.03	30.75	101.8	71.9	128.8	97.5	41.74	90.02	29.65	40.71	725802	428672	290658		114754	540315	253446	568753	512869	455689	411095	164760	1	1
T_ilisha_TRINITY_DN140_c0_g1_i10.p2	P29751 Actin, cytoplasmic 1 (Beta-actin) [Cleaved into: Actin, cytoplasmic 1, N-terminally processed]		0	45.68	46	5	403	1	116	12.9	7.24	753.14	5	0	0	0.682	100	100	0.5	0.953818	1.54912e-16	1.50684e-16	0.00262846	25.01			35.6	131.3		89.6	179.1	0.54		23.61	38.66	922252	918062						774411	485599	911054		1.40455e+06	1	1
T_ilisha_TRINITY_DN28589_c0_g1_i14.p1	P30044 Peroxiredoxin-5, mitochondrial (EC 1.11.1.24) (Alu corepressor 1) (Antioxidant enzyme B166) (AOEB166) (Liver tissue 2D-page spot 71B) (PLP) (Peroxiredoxin V) (Prx-V) (Peroxisomal antioxidant enzyme) (TPx type VI) (Thioredoxin peroxidase PMP20) (Thioredoxin-dependent peroxiredoxin 5)		0	20.924	31	4	19	4	189	20.1	8.44	32.66	4	0	0	0.751	1.467	0.934	1.064	0.978524	0.942809	0.984652	0.971357	31.1	28.3	18.95	42.72	151.4	41.6	103.4	103.5	5.21	12.78	31.32	26.42	3.56624e+06	3.90371e+06	3.30257e+06	800572	878606	846618	1.14652e+06	2.77668e+06	2.30262e+06	2.42091e+06	3.17375e+06	1.5703e+06	2	2
T_ilisha_TRINITY_DN149822_c0_g1_i1.p1	P30163 Actin-2		0	163.683	47	13	2650	1	290	32.1	5.07	4876.33	13	0	0	1.521	1.226	1.823	1.091	0.856415	0.952685	0.78527	0.971357	13.82	20.45	20.45	13.85	81.2	66.3	131.7	120.8	14.01	22.84	16.89	5.85	7080486	7.64695e+06	5.20338e+06	3.92207e+06	4.58999e+06	5.56735e+06	6919138	1.21921e+07	1.04461e+07	10055244	1.06536e+07	8.09014e+06	1	1
T_ilisha_TRINITY_DN18568_c0_g1_i7.p1	P30568 Glutathione S-transferase A (GST-A) (EC 2.5.1.18) (GST class-theta)		0	10.478	8	1	4	1	224	25.4	8.65	6.21	1	0	0	0.987	0.55	0.698	1.013	0.999221	0.287467	0.864297	0.997893	31.44	39.95	50.39	45.49	88.6	124.5	99	87.9	26.55	50.34	20.43	14.02		149421	197032	240423	175231	440157	175668	149828	185837	216107	174819	152445		1
T_ilisha_TRINITY_DN1090_c0_g3_i1.p1	P31001 Desmin		0	26.777	15	6	23	2	474	54.2	5.39	29.18	6	0	4	1.232	0.7	0.896	1.132	0.963905	0.726278	0.975521	0.971357	37.45	44.26	44.39	41.38	90.5	80.8	114.5	114.1	28.48	51.95	22.64	32.89	2.27307e+07	1.38166e+07	1.3032e+07	7.88227e+06	10378468	1.96762e+07	1.13793e+07	2.31071e+07	16835663	1.76052e+07	2.71711e+07	1.22342e+07	3	5
T_ilisha_TRINITY_DN3242_c0_g2_i2.p1	P31231 Calsequestrin-1 (Calsequestrin, skeletal muscle isoform)		0	122.055	24	8	559	7	459	52.4	4.26	1169.27	8	0	1	0.887	1.208	0.991	1.12	0.999221	0.961003	0.984652	0.971357	29.34	22.68	28.33	33.34	113.3	97.4	97.7	91.7	10.82	11.1	17	8.39	1.73975e+08	2.0043e+08	1.92172e+08	1.3735e+08	1.44822e+08	1.44942e+08	1.30538e+08	1.81212e+08	2.01415e+08	1.56847e+08	1.44634e+08	1.45151e+08	8	9
T_ilisha_TRINITY_DN30606_c0_g1_i1.p1	P31415 Calsequestrin-1 (Calmitine) (Calsequestrin, skeletal muscle isoform)		0	29.341	21	6	98	5	411	47.3	4.13	111.48	6	0	0	0.7	1.402	0.865	1.095	0.959608	0.942809	0.968752	0.971357	31.79	37.95	50.07	47.4	125.1	104.1	88.3	82.5	5.83	15.37	21.19	20.98	7.26397e+06	6.56741e+06	5.81029e+06	4.08629e+06	4.70957e+06	4.59709e+06	3.11693e+06	6.08179e+06	4.26789e+06	3.32738e+06	5.26962e+06	3.68101e+06	4	4
T_ilisha_TRINITY_DN19139_c0_g1_i1.p1	P31800 Cytochrome b-c1 complex subunit 1, mitochondrial (Complex III subunit 1) (Core protein I) (Ubiquinol-cytochrome-c reductase complex core protein 1)		0	11.76	9	3	15	3	478	52.1	6.43	25.85	3	0	0	1.036	1.783	1.809	1.008	0.999221	0.696889	0.78527	0.999006	51.4	53.58	28.12	18.77	115.4	44.8	114.8	125.1	34.16	50.94	9.29	11.78	1.01004e+06	1.56838e+06	1.84591e+06	376288	878399	511607	1.27946e+06	1.6136e+06	1.66879e+06	1.33344e+06	1.70167e+06	1.45408e+06	2	2
T_ilisha_TRINITY_DN384058_c0_g1_i1.p1	P31865 Pyruvate kinase (PK) (EC 2.7.1.40)		0.004	3.157	14	1	2	1	173	18.4	7.24	5.76	1	0	0	1.189	0.656	1.002	0.698	0.9645	0.654623	0.984652	0.32018	52.94	0	54.09	52.94	76.3	116.3	90.7	116.6			49.17	41.96		316722		457395			419115	175832	346684	467979	732251	261496		1
T_ilisha_TRINITY_DN4028_c0_g1_i8.p1	P32759 Alpha-1-antitrypsin homolog		0.015	2.417	6	1	1	1	429	47.7	6.33	0	1	0	0	0.01	2.621	1.143	0.01	2.89672e-16	0.108823	0.984652	4.07442e-16		35.91	20.1		226.6	80.9		92.5	18.23	35.63		3.9	511131	389612		249316	127403	117356					186296	149813	1	1
T_ilisha_TRINITY_DN27020_c0_g1_i2.p1	P32759 Alpha-1-antitrypsin homolog		0.004	3.184	6	1	1	1	306	34.4	5.17	3.09	1	0	0
T_ilisha_TRINITY_DN2184_c0_g1_i3.p1	P32759 Alpha-1-antitrypsin homolog		0	54.92	34	10	102	10	432	48.6	5.74	171.24	10	0	0	1.033	1.661	1.373	1.3	0.999221	0.821814	0.945336	0.744271	46.71	64.2	60.68	26.94	100.2	55.8	137.8	106.2	34.59	74.01	16.31	15.29	1.67351e+07	9.18912e+06	8.78645e+06	1.77066e+06	4.36338e+06	8.98755e+06	8.23967e+06	1.4048e+07	1.25796e+07	1.01563e+07	1.03411e+07	6.7084e+06	9	9
T_ilisha_TRINITY_DN699_c0_g1_i6.p1	P35573 Glycogen debranching enzyme (Glycogen debrancher) [Includes: 4-alpha-glucanotransferase (EC 2.4.1.25) (Oligo-1,4-1,4-glucantransferase); Amylo-alpha-1,6-glucosidase (Amylo-1,6-glucosidase) (EC 3.2.1.33) (Dextrin 6-alpha-D-glucosidase)]		0	503.092	57	60	1067	60	1529	173	6.96	2151.96	60	0	0	0.639	1.004	0.778	0.813	0.908536	0.952685	0.937382	0.902451	41.43	47.69	51.34	37.58	110.3	123	83.6	83	6.77	10.95	6.84	10.79	2.43118e+08	2.13403e+08	1.93656e+08	2.54151e+08	1.92722e+08	1.81334e+08	1.36097e+08	1.52884e+08	1.49964e+08	1.77837e+08	1.61809e+08	1.26563e+08	57	60
T_ilisha_TRINITY_DN13406_c0_g1_i4.p1	P35705 Thioredoxin-dependent peroxide reductase, mitochondrial (EC 1.11.1.24) (Antioxidant protein 1) (AOP-1) (Peroxiredoxin-3) (Protein SP-22) (Thioredoxin-dependent peroxiredoxin 3)		0	11.403	11	2	29	2	243	26.7	7.2	48.31	2	0	0	0.724	1.151	0.875	0.895	0.963905	0.980903	0.975521	0.971357	20.45	38.23	22.4	7.7	117.3	111.9	83.3	87.5	16.13	14.27	2.49	7.73	1.06203e+07	1.36185e+07	1.29918e+07	1.34118e+07	1.04576e+07	8.94351e+06	7.93213e+06	10368773	8.6651e+06	9830105	9370989	9.29797e+06	2	2
T_ilisha_TRINITY_DN893_c1_g1_i1.p1	P36968 Phospholipid hydroperoxide glutathione peroxidase (PHGPx) (EC 1.11.1.12) (Glutathione peroxidase 4) (GPx-4) (GSHPx-4)		0	4.572	10	1	18	1	112	12.8	7.33	9.23	1	0	0	0.807	0.964	0.843	0.923	0.98912	0.950341	0.968752	0.971357	14.03	12.74	12.71	16.5	105.5	110.9	91.6	92.1	8.31	9.44	13.94	7.61	954086	867954	719635	926087	733954	680639	482325	790244	700003	796681	758471	602400	1	1
T_ilisha_TRINITY_DN1798_c1_g2_i1.p1	P38657 Protein disulfide-isomerase A3 (EC 5.3.4.1) (58 kDa glucose-regulated protein) (58 kDa microsomal protein) (p58) (Disulfide isomerase ER-60) (Endoplasmic reticulum resident protein 57) (ER protein 57) (ERp57) (Endoplasmic reticulum resident protein 60) (ER protein 60) (ERp60)		0	8.943	6	2	10	2	495	55	5.91	6.41	2	0	0	1.016	0.634	0.481	0.896	0.999221	0.601145	0.473517	0.971357	90.16	91.55	80.68	93.13	74.2	106	185.7	34.1	70.78	76.24	24.89	37.46	371741	104070	557386	294100	422294	1.15326e+06	901058		708755	163359	91178.5	173928	2	1
T_ilisha_TRINITY_DN8797_c0_g1_i5.p1	P39061 Collagen alpha-1(XVIII) chain [Cleaved into: Endostatin; Non-collagenous domain 1 (NC1)]		0	5.448	1	1	13	1	1628	167.8	6.27	21.43	1	0	0	0.641	0.895	0.649	0.81	0.908536	0.942809	0.802253	0.898466	23.46	18.89	36.04	27.87	113.4	117	72.7	96.9	9.39	22.43	25.27	27.17	3.1004e+06	2.54508e+06	2.63029e+06	4.00083e+06	2421146	2.39185e+06	1.53402e+06	2328881	1213230	2.65222e+06	2.49653e+06	1.33751e+06	1	1
T_ilisha_TRINITY_DN19592_c1_g1_i1.p1	P45591 Cofilin-2 (Cofilin, muscle isoform)		0	12.251	34	4	11	4	165	18.8	7.91	17.08	4	0	0	0.991	0.918	0.731	1.16	0.999221	0.942809	0.889895	0.971357	64.29	66.94	72.34	63.67	53.5	90.1	182.6	73.8	53.48	59.91	25.67	40.83	1.622e+06	1.2137e+06	410895	1.93561e+06	1.52848e+06	4.28615e+06	4.19232e+06	3.1591e+06	3.81448e+06	1.61783e+06	746561	1.52531e+06	2	2
T_ilisha_TRINITY_DN5757_c0_g1_i2.p1	P47756 F-actin-capping protein subunit beta (CapZ beta)		0	20.635	22	5	32	5	277	31.3	5.47	63.97	5	0	0	1.143	0.846	0.865	1	0.978524	0.942809	0.968752	0.991322	45.12	38.14	40.74	33.71	106.3	112.5	73.5	107.8	29.17	16.1	21.77	20.94	9.14845e+06	4.95702e+06	7.42426e+06	6.54709e+06	7.68829e+06	7.32716e+06	4.49396e+06	5.96438e+06	7.35234e+06	8.07134e+06	6.03634e+06	7.83876e+06	4	3
T_ilisha_TRINITY_DN17601_c0_g2_i17.p1	P47954 Glutathione S-transferase P (EC 2.5.1.18) (GST class-pi)		0	12.136	24	3	4	3	208	23.4	7.71	4.27	3	0	0	1.222	0.97	1.383	0.857	0.963905	0.950341	0.942509	0.958335	55.5	6.13	15.4	39.13	85.5	88.2	104.4	121.9	23.68		39.26	20.03	1.21747e+06	1152964	680706			1.00005e+06	1.65653e+06	933526	1.29704e+06	1.58981e+06	1.21146e+06	1.54391e+06	1	1
T_ilisha_TRINITY_DN16_c0_g1_i16.p1	P49824 Myosin-7 (Myosin heavy chain 7) (Myosin heavy chain slow isoform) (MyHC-slow) (Myosin heavy chain, cardiac muscle beta isoform) (MyHC-beta)		0	243.272	34	13	1466	5	407	47.2	5.19	4337.63	13	0	1	1.792	1.26	2.345	0.906	0.647971	0.950341	0.437738	0.971357	16.54	50.3	60.55	26.54	68.1	74.7	123.8	133.4	8.29	45.47	6.58	15.72	2.02395e+08	1.96966e+08	2.05853e+08	7.89594e+07	1.79874e+08	1.84544e+08	2.98336e+08	3.84349e+08	2.99406e+08	3.06534e+08	3.92097e+08	3.70528e+08	6	6
T_ilisha_TRINITY_DN2670_c0_g2_i1.p1	P50395 Rab GDP dissociation inhibitor beta (Rab GDI beta) (Guanosine diphosphate dissociation inhibitor 2) (GDI-2)		0	23.66	14	4	26	4	448	50.6	5.6	49.69	4	0	0	0.787	1.109	0.987	0.949	0.978524	1	0.984652	0.971357	15.82	23.59	25.35	23.79	132.8	90.5	64.1	112.6	25.36	37.24	43.86	30.56	1.62436e+06	1.6561e+06	908269	1.46303e+06	879118	600266	635563	1.53434e+06	628113	1.44328e+06	1.36182e+06	674884	3	3
T_ilisha_TRINITY_DN40670_c0_g1_i1.p2	P50914 60S ribosomal protein L14 (CAG-ISL 7) (Large ribosomal subunit protein eL14)		0.004	3.125	7	1	4	1	163	18.1	10.74	5.21	1	0	0	3.663	0.484	1.697	1.038	0.00320514	0.133206	0.792856	0.985262	25.02	25.07	40.7	35.13	38.9	81	142.6	137.4	9.29	19.11	26.54	36.03	682399	576787	618860	1.32805e+06	795895	1.19162e+06	2.02558e+06	1.63927e+06	2.47023e+06	2.30056e+06	2.61063e+06	1.03614e+06	1	1
T_ilisha_TRINITY_DN93767_c0_g1_i1.p2	P51152 Ras-related protein Rab-12 (Fragment)		0.024	2.085	8	1	1	1	151	15.7	8.72	0	1	0	0
T_ilisha_TRINITY_DN294_c0_g1_i8.p1	P51881 ADP/ATP translocase 2 (ADP,ATP carrier protein 2) (Adenine nucleotide translocator 2) (ANT 2) (Solute carrier family 25 member 5) [Cleaved into: ADP/ATP translocase 2, N-terminally processed]		0	48.033	28	9	275	3	300	33.1	9.76	509	9	0	6	0.937	1.735	2.016	0.814	0.999221	0.753042	0.650316	0.902451	40.36	40.85	43.06	33.53	118.4	52.2	102.6	126.8	22.9	37.81	10.07	17.42	3.8116e+07	5.99864e+07	4.88895e+07	2.26488e+07	2.84792e+07	1.38357e+07	3.38705e+07	5.29681e+07	4.32766e+07	4.83756e+07	7.0684e+07	4.93801e+07	10	10
T_ilisha_TRINITY_DN1465_c1_g1_i1.p1	P51890 Lumican (Keratan sulfate proteoglycan lumican) (KSPG lumican)		0	68.355	42	11	367	11	341	37.8	5.86	642.59	11	0	0	0.739	1.189	0.763	1.118	0.969926	0.972038	0.921192	0.971357	32.66	50.22	47.98	24.88	122.1	105.1	90.9	81.9	24.45	29.93	8.57	3.97	9.84886e+07	6.02908e+07	6.58838e+07	4.25216e+07	5.0557e+07	6.97441e+07	4.46186e+07	5.40217e+07	5.60137e+07	4.83223e+07	4.63094e+07	4.16649e+07	12	11
T_ilisha_TRINITY_DN31904_c0_g1_i4.p2	P51956 Serine/threonine-protein kinase Nek3 (EC 2.7.11.1) (HSPK 36) (Never in mitosis A-related kinase 3) (NimA-related protein kinase 3)		0.009	2.561	13	1	1	1	108	11.9	8.53	1.8	1	0	0
T_ilisha_TRINITY_DN8815_c0_g1_i2.p1	P52826 Carnitine O-acetyltransferase (Carnitine acetylase) (EC 2.3.1.137) (EC 2.3.1.7) (Carnitine acetyltransferase) (CAT) (CrAT)		0	4.099	3	1	1	1	622	70.9	8.12	0	1	0	0
T_ilisha_TRINITY_DN1744_c0_g3_i2.p2	P52907 F-actin-capping protein subunit alpha-1 (CapZ alpha-1)		0	8.06	18	2	5	2	199	22.7	6.68	8.3	2	0	0	1.251	0.792	1.068	0.9	0.959608	0.93237	0.985968	0.971357	6.98	2.49	4.89	13.32	82.5	104.2	103.2	110		2.37	6.65	18.91			1.01202e+06	1.32042e+06		1.2125e+06		1.54268e+06	1.23335e+06	1.43203e+06	1.49704e+06	1.73118e+06
T_ilisha_TRINITY_DN33311_c0_g1_i1.p2	P52907 F-actin-capping protein subunit alpha-1 (CapZ alpha-1)		0	20.132	45	3	45	2	116	13.1	4.64	75.04	3	0	0	1.083	0.901	1.217	0.888	0.98912	0.942809	0.980898	0.971357	20.53	12.58	19.06	32.1	85	92.3	100.4	122.2	15.05	9.48	48.98	2.97	1.67e+06	1.23354e+06	1.22885e+06	1.40137e+06	1.38853e+06	1.23018e+06	550323	2.1593e+06	1.48232e+06	1.8065e+06	1.96117e+06	1.67955e+06	2	2
T_ilisha_TRINITY_DN13423_c1_g1_i1.p1	P53471 Actin-2		0	17.216	29	2	203	1	136	15.1	5.24	421.69	2	0	0
T_ilisha_TRINITY_DN604_c0_g1_i20.p1	P53480 Actin, alpha cardiac muscle (Alpha-cardiac actin) [Cleaved into: Actin, alpha cardiac muscle, intermediate form]		0	175.412	65	14	3118	1	222	24.6	5.44	6529.16	14	0	4	1.2	0.856	0.954	1.053	0.963905	0.942809	0.984652	0.971357	14.6	43.56	53.18	47.31	88.6	99.8	108.6	103	3.76	12.89	0.63	10.49	3.6707e+08	3.48882e+08	3.39227e+08	3.17664e+08	3.28729e+08	3.63625e+08	3.61948e+08	4.66064e+08	4.11395e+08	3.97434e+08	4.22326e+08	4.22252e+08	2	4
T_ilisha_TRINITY_DN140_c4_g1_i1.p1	P53482 Actin, alpha skeletal muscle B (Alpha-actin-1 B) [Cleaved into: Actin, alpha skeletal muscle B, intermediate form]		0	119.39	58	7	1377	1	147	16.4	5.29	3778.33	7	0	0
T_ilisha_TRINITY_DN152807_c0_g1_i1.p1	P53496 Actin-11		0	24.067	14	2	403	1	298	33.6	5.96	739.85	2	0	0	2.396	0.986	1.18	2.158	0.142718	0.950341	0.984652	0.000753613	109.04	99.95	87.58	96.23	49.1	91.5	198.5	60.9	75.75	76.95	55.65	27.33	1.85177e+06	388758	676577	1.32451e+06	391666	2.46614e+06	2.48969e+06	1.37217e+06	4.27409e+06	805097	932277	1.16441e+06	1	1
T_ilisha_TRINITY_DN35779_c0_g1_i1.p1	P54296 Myomesin-2 (165 kDa connectin-associated protein) (165 kDa titin-associated protein) (M-protein) (Myomesin family member 2)		0	715.88	63	65	2162	64	1444	159.8	7.59	5082.06	65	0	2	1.035	0.891	0.835	1.089	0.999221	0.942809	0.968752	0.971357	29.95	30.14	32.38	32.09	97.5	104	110.5	87.9	3	4.4	13.67	12.03	3.55703e+08	3.54491e+08	3.02208e+08	3.76255e+08	2.93328e+08	3.15342e+08	2.56603e+08	4.22538e+08	3.66646e+08	3.41094e+08	3.17207e+08	2.35527e+08	64	67
T_ilisha_TRINITY_DN24690_c1_g1_i3.p1	P54727 UV excision repair protein RAD23 homolog B (HR23B) (hHR23B) (XP-C repair-complementing complex 58 kDa protein) (p58)		0.017	2.381	2	1	3	1	530	56.1	4.94	3.79	1	0	0	0.655	1.001	0.529	1.191	0.942299	0.952685	0.604624	0.948167	18.68	17.03	21.5	20.87	129.8	118.9	82.2	69.1	15.29	13.14	17.11	22.2	1.28561e+06	1.12416e+06	840564	1.20155e+06	809653	866807	517499		740870	677646		434355	1	1
T_ilisha_TRINITY_DN6281_c1_g1_i1.p1	P54922 ADP-ribosylhydrolase ARH1 (EC 3.2.2.19) (ADP-ribose-L-arginine cleaving enzyme) ([Protein ADP-ribosylarginine] hydrolase) (ADP-ribosylarginine hydrolase) (hARH1)		0	9.147	5	1	3	1	355	38.6	5.34	4.52	1	0	0
T_ilisha_TRINITY_DN15414_c0_g1_i2.p1	P56135 ATP synthase subunit f, mitochondrial (ATP synthase membrane subunit f)		0	5.039	10	1	30	1	107	12.4	9.82	39.16	1	0	0	0.878	2.542	2.301	1.02	0.999221	0.130392	0.457665	0.987844	43.47	24.64	41.68	46.14	128.5	48.1	112.8	110.6	22.28	23.59	35.16	38.08	971330	1.475e+06	1.00913e+06	396639	468581	317554	556006	1.45778e+06	905096	931388	1.39986e+06	543750	1	1
T_ilisha_TRINITY_DN50179_c0_g1_i1.p1	P56741 Myosin-binding protein C, cardiac-type (Cardiac MyBP-C) (C-protein, cardiac muscle isoform)		0	93.473	60	10	378	8	164	18.7	6.06	719.58	10	0	0	0.954	0.942	1.044	0.926	0.999221	0.950341	0.99832	0.971357	36.66	26.39	28.42	34.82	90.2	94.8	108.8	106.3	16.17	2.83	23.2	13.64	5.88722e+07	4.22909e+07	4.35327e+07	4.9566e+07	4.08198e+07	4.16008e+07	3.20172e+07	6.49909e+07	5.36195e+07	4.66857e+07	6.36548e+07	4.83938e+07	8	8
T_ilisha_TRINITY_DN24785_c0_g1_i2.p1	P61207 ADP-ribosylation factor 3		0	3.745	5	1	4	1	195	21.5	6.33	6.05	1	0	0	0.926	1.098	0.894	0.849	0.999221	1	0.975521	0.946474	52.74	42.44	48.44	31.64	104.2	85.6	96.5	113.7	45.62	39.02	18.4	33.68	791559	480687	279268	374186	294959	598858	275176	509002	409971	615129	524819	264572	1	1
T_ilisha_TRINITY_DN376_c0_g1_i1.p1	P62138 Serine/threonine-protein phosphatase PP1-alpha catalytic subunit (PP-1A) (EC 3.1.3.16)		0	6.214	5	1	5	1	332	37.4	6.64	3.48	1	0	0	0.523	0.938	0.88	0.624	0.781559	0.950341	0.975521	0.0948883	65.73	69.99	32.49	35.55	110.9	118.2	58	113	61.84	18.01	24.89	30.25	327028	170561	78474	220530	146240	139755	67046.6	134087	82120.5	168142	205089	92372.8	1	1
T_ilisha_TRINITY_DN8913_c0_g1_i1.p1	P62198 26S proteasome regulatory subunit 8 (26S proteasome AAA-ATPase subunit RPT6) (Proteasome 26S subunit ATPase 5) (Proteasome subunit p45) (Thyroid hormone receptor-interacting protein 1) (TRIP1) (p45/SUG)		0	7.894	3	1	8	1	440	49.6	8.75	14.28	1	0	0	0.94	0.891	0.397	1.991	0.999221	0.942809	0.219122	0.00384762	19.12	27.62	76.16	70.5	114	128	107.1	50.9	10.87	32.69	42.78	67.51	2.24305e+06	2.75676e+06	2.24943e+06	2.65333e+06	3.4109e+06	1.91714e+06	858029	2.45733e+06	2.478e+06	2.17008e+06	525816	946624	1	1
T_ilisha_TRINITY_DN24801_c1_g2_i3.p1	P62262 14-3-3 protein epsilon (14-3-3E) (Protein kinase C inhibitor protein 1) (KCIP-1)		0	46.842	28	6	162	1	255	29.1	4.83	206.33	6	0	0	0.742	1.517	1.238	0.987	0.976632	0.942809	0.975521	0.987844	20.23	14.52	38.34	38.34	118	81.5	99.6	100.9	21.22	14.1	8.05	37.1	619025	430093	389463	268499	240051	308769	261811	382124	341748	357179	465405	178175	1	1
T_ilisha_TRINITY_DN24801_c1_g2_i2.p1	P62262 14-3-3 protein epsilon (14-3-3E) (Protein kinase C inhibitor protein 1) (KCIP-1)		0	55.285	42	8	170	3	238	27.1	5.16	213.94	8	0	6	0.994	1.249	1.169	1.081	0.999221	0.950341	0.984652	0.971357	41.63	33.62	41.21	31.28	93.7	85	121	100.4	16.9	20.18	10.27	2.95	1.47581e+07	1.22199e+07	1.54872e+07	9.77272e+06	1.06375e+07	1.30955e+07	1.56977e+07	1.65713e+07	1.73447e+07	1.52404e+07	1.49287e+07	1.32894e+07	7	7
T_ilisha_TRINITY_DN2648_c0_g1_i7.p1	P62630 Elongation factor 1-alpha 1 (EF-1-alpha-1) (Elongation factor Tu) (EF-Tu) (Eukaryotic elongation factor 1 A-1) (eEF1A-1)		0	43.069	21	8	166	2	462	50.4	9.07	230.84	8	0	0	1.002	1.153	1.013	1.112	0.999221	0.980903	0.984652	0.971357	29.47	20.99	36.1	24.83	108.6	86.2	118.8	86.4	22.15	14.12	18.04	21.82	4.49516e+06	3.39924e+06	2.60321e+06	2.54979e+06	2.74644e+06	2.27143e+06	2.36467e+06	3.9003e+06	3.82617e+06	3.72542e+06	2.70633e+06	2.27668e+06	2	2
T_ilisha_TRINITY_DN208_c0_g1_i4.p1	P63018 Heat shock cognate 71 kDa protein (EC 3.6.4.10) (Heat shock 70 kDa protein 8)		0	48.42	16	8	54	6	651	71.1	5.52	74.73	8	0	2	0.996	1.187	1.274	1.052	0.999221	0.972951	0.968752	0.971357	27.55	32.97	38.53	26.94	95.2	62.9	133.8	108	21.94	3.68	45.81	14.87	9.43589e+06	8.08258e+06	5.3615e+06	4.88074e+06	4.29461e+06	4.66494e+06	3.58488e+06	1.19044e+07	1.10598e+07	1.03324e+07	9.17624e+06	6.75005e+06	7	7
T_ilisha_TRINITY_DN362830_c0_g1_i1.p1	P68037 Ubiquitin-conjugating enzyme E2 L3 (EC 2.3.2.23) (E2 ubiquitin-conjugating enzyme L3) (UbcM4) (Ubiquitin carrier protein L3) (Ubiquitin-protein ligase L3)		0	16.01	24	2	12	2	154	17.9	8.85	11.32	2	0	0	0.748	1.403	0.898	1.175	0.978524	0.942809	0.978391	0.971357	29.78	20.51	47.96	52.91	122.4	94.5	98.1	84.9	8.34	23.27	22.23	25.22	1.08445e+06	1.19564e+06	917695	846563	450093	695685	704132	899020	1.13897e+06	869797	743788	454855	1	2
T_ilisha_TRINITY_DN1723_c0_g1_i10.p1	P68106 Peptidyl-prolyl cis-trans isomerase FKBP1B (PPIase FKBP1B) (EC 5.2.1.8) (12.6 kDa FK506-binding protein) (12.6 kDa FKBP) (FKBP-12.6) (FK506-binding protein 1B) (FKBP-1B) (Immunophilin FKBP12.6) (Rotamase) (h-FKBP-12)		0	25.205	56	3	27	3	108	11.9	8.84	36.24	3	0	0	0.835	0.857	0.715	0.978	0.999221	0.942809	0.881591	0.985262	15.45	40.11	49.74	27.82	96.3	136.7	79	88	24.86	23.05	10.64	27.58	4258880	3.36224e+06	2.28406e+06	4.51794e+06	3.84725e+06	2.6016e+06	2.26203e+06	3.24719e+06	2.30841e+06	3.69549e+06	3.0724e+06	1.83759e+06	3	2
T_ilisha_TRINITY_DN11736_c4_g1_i1.p1	P68136 Actin, alpha skeletal muscle (Alpha-actin-1) [Cleaved into: Actin, alpha skeletal muscle, intermediate form]		0	104.098	83	6	1491	1	119	13.5	5.4	3421.07	6	0	0
T_ilisha_TRINITY_DN140_c0_g1_i4.p1	P68143 Actin, cytoplasmic 1 (Beta-actin) [Cleaved into: Actin, cytoplasmic 1, N-terminally processed]		0	319.517	78	22	3194	1	375	41.7	5.48	5985.35	22	0	0	1.339	0.717	0.908	0.988	0.942299	0.762074	0.983872	0.987844	13.4	41.97	54	41.97	72.9	120.3	97.5	109.2	53.17	54.87	45.3	21.27	6.42462e+06	2.61867e+06	2.55909e+06	2.82236e+06	3.77014e+06	7.44657e+06	6.33944e+06	3.98221e+06	3.40361e+06	5423440	3.74608e+06	3.61834e+06	1	1
T_ilisha_TRINITY_DN330_c1_g1_i1.p1	P68200 Ubiquitin-40S ribosomal protein S27a (Ubiquitin carboxyl extension protein 80) [Cleaved into: Ubiquitin; 40S ribosomal protein S27a]		0	13.544	16	2	34	2	156	18	9.64	61.23	2	0	0	0.957	0.916	0.869	0.936	0.999221	0.942809	0.968752	0.971357	35.72	37.07	28.9	11.02	102.5	110.8	89.4	97.3	27.29	17.83	2.5	17.63	1.30635e+07	7.42061e+06	8.90767e+06	1.01147e+07	6.68751e+06	1.00383e+07	7.04342e+06	9.03187e+06	8.26737e+06	9.06493e+06	9.84958e+06	5.93116e+06	2	2
T_ilisha_TRINITY_DN1196_c1_g1_i4.p1	P68247 Troponin I, fast skeletal muscle (Troponin I, fast-twitch isoform)		0	62.292	41	5	199	3	168	19	9.31	528.68	5	0	1	4.004	0.529	2.129	1.747	0.00119111	0.229653	0.575175	0.0334278	37.27	0	38.4	71.19	8.1	11.8	274.6	105.6	38.83		42.74	86.56	221203	306142	426236			378155	5.79881e+06	10945416	1.5347e+07	8.59042e+06	957980	3.41489e+06	1	1
T_ilisha_TRINITY_DN1196_c1_g1_i14.p4	P68247 Troponin I, fast skeletal muscle (Troponin I, fast-twitch isoform)		0	43.749	28	3	182	1	130	14.8	8.87	493.92	3	0	0	2.391	100	100	2.665	0.14365	1.54912e-16	1.50684e-16	3.26192e-06	59.99			98.67	92.3		220.7	87	33.82		106.2	52.34		855793	1.25692e+06				1.27654e+06	2.73799e+06	10941606	1.68771e+06	584471	875771		1
T_ilisha_TRINITY_DN1196_c1_g1_i10.p1	P68247 Troponin I, fast skeletal muscle (Troponin I, fast-twitch isoform)		0	135.141	39	6	979	6	175	19.8	9.32	2457.18	6	0	0	0.777	0.86	0.688	1.026	0.978524	0.942809	0.856696	0.987844	48.1	51.65	62.41	47.83	107.5	116	82.4	94.1	8.99	23.08	9.71	17.11	3.52775e+08	3.27434e+08	2.6261e+08	4.5441e+08	2.84312e+08	2.61171e+08	2.30363e+08	2.42988e+08	2.3108e+08	2.77191e+08	2.9413e+08	1.80485e+08	9	9
T_ilisha_TRINITY_DN1196_c1_g1_i1.p1	P68247 Troponin I, fast skeletal muscle (Troponin I, fast-twitch isoform)		0	111.127	49	8	595	7	175	19.7	9.13	1570.39	8	0	3	0.962	3.193	1.302	1.824	0.999221	0.0208876	0.968752	0.0171874	64.49	54.57	50.79	82.34	128.8	68.1	121.2	81.8	35.72	17.98	24.36	19.23	3.64886e+08	7.69902e+08	6.18579e+08	3.43734e+08	2.87672e+08	4.08221e+08	3.90575e+08	6.76773e+08	7.23188e+08	4.21145e+08	3.28741e+08	4.12521e+08	10	11
T_ilisha_TRINITY_DN2001_c0_g1_i2.p1	P68370 Tubulin alpha-1A chain (Alpha-tubulin 1) (Tubulin alpha-1 chain) [Cleaved into: Detyrosinated tubulin alpha-1A chain]		0	47.951	23	7	85	1	451	50.1	5.06	114.08	7	0	0	1.254	0.381	0.37	1.408	0.956779	0.0195823	0.15551	0.420617	66.23	74.94	56.04	52.62	67.1	176	91.8	65.2	63.8		12.84	46.37	249076	93068.5				333921	176109	175760	190613	228485	91047.8	125025	1	1
T_ilisha_TRINITY_DN28281_c0_g1_i1.p1	P69070 Histone H2B 1/2		0	37.548	23	3	35	1	151	16.6	10.39	62.91	3	0	2	1.52	0.869	1.144	1.145	0.856415	0.942809	0.984652	0.971357	20.15	50.08	65.55	44.81	83.7	100.7	133	82.6	8.28	46.75	4.76	46.35	17919120	15141188	1.41884e+07	1.1127e+07	1.52218e+07	25808025	2.0502e+07	2.43437e+07	2.34174e+07	2.9612e+07	1.5532e+07	1.17349e+07	3	2
T_ilisha_TRINITY_DN35471_c0_g1_i2.p1	P70083 Sarcoplasmic/endoplasmic reticulum calcium ATPase 1 (SERCA1) (SR Ca(2+)-ATPase 1) (EC 7.2.2.10) (Calcium pump 1) (Calcium-transporting ATPase sarcoplasmic reticulum type, fast twitch skeletal muscle isoform) (Endoplasmic reticulum class 1/2 Ca(2+) ATPase)		0	228.115	56	14	1590	10	218	24.2	4.86	4324.39	14	0	0	0.796	1.292	0.989	0.938	0.982508	0.950341	0.984652	0.971357	37.15	39.52	57.45	30.45	117.8	94.1	90.7	97.4	0.51	12.21	11.35	7.92	2.67336e+08	2.6223e+08	2.38807e+08	1.78699e+08	1.93535e+08	1.77446e+08	1.42269e+08	2.27952e+08	1.87393e+08	2.11286e+08	2.2086e+08	1.62325e+08	11	10
T_ilisha_TRINITY_DN1691_c0_g2_i2.p1	P70083 Sarcoplasmic/endoplasmic reticulum calcium ATPase 1 (SERCA1) (SR Ca(2+)-ATPase 1) (EC 7.2.2.10) (Calcium pump 1) (Calcium-transporting ATPase sarcoplasmic reticulum type, fast twitch skeletal muscle isoform) (Endoplasmic reticulum class 1/2 Ca(2+) ATPase)		0	112.881	29	5	1049	4	312	34.4	4.78	3191.43	5	0	0	0.845	1.32	0.931	1.036	0.999221	0.950341	0.984652	0.985272	36.93	32.78	37.25	45.94	111.4	90.1	104.8	93.7	10.21	8.17	20.74	14.44	8.83979e+07	1.03251e+08	7.80291e+07	6.69292e+07	5.12233e+07	6.30606e+07	4.74846e+07	9.15348e+07	7.56672e+07	7.10132e+07	8.50514e+07	5.41134e+07	4	4
T_ilisha_TRINITY_DN1691_c0_g2_i19.p1	P70083 Sarcoplasmic/endoplasmic reticulum calcium ATPase 1 (SERCA1) (SR Ca(2+)-ATPase 1) (EC 7.2.2.10) (Calcium pump 1) (Calcium-transporting ATPase sarcoplasmic reticulum type, fast twitch skeletal muscle isoform) (Endoplasmic reticulum class 1/2 Ca(2+) ATPase)		0	513.334	42	36	3933	23	995	108.9	5.16	9262.81	36	0	17	0.752	1.328	0.994	0.997	0.978524	0.950287	0.984652	0.987844	29.44	36.22	44.46	34.25	122.7	85.9	95.3	96	1.94	15.9	8.66	11.07	1.79795e+09	1.7853e+09	1.55294e+09	1.15639e+09	1.29138e+09	1.04622e+09	9.83917e+08	1.48257e+09	1.27027e+09	1.34308e+09	1.47461e+09	1.00634e+09	45	46
T_ilisha_TRINITY_DN7085_c0_g1_i5.p1	P70402 Myosin-binding protein H (MyBP-H) (H-protein)		0	97.347	35	12	114	12	530	56.5	5.2	269.28	12	0	0	0.865	7.536	3.147	1.615	0.999221	3.61912e-07	0.122439	0.103551	46.47	110.16	70.53	67.43	175	23	147.6	54.4	14.46	27.83	70.37	51.72	2.4445e+07	1.80465e+07	1.90218e+07	2.62513e+06	2.42916e+06	1.43803e+06	2.63038e+06	2.44689e+07	1.63752e+07	6.34143e+06	4.67279e+06	1.06397e+07	11	11
T_ilisha_TRINITY_DN9361_c0_g1_i28.p1	P70695 Fructose-1,6-bisphosphatase isozyme 2 (FBPase 2) (EC 3.1.3.11) (D-fructose-1,6-bisphosphate 1-phosphohydrolase 2) (Muscle FBPase)		0	153.09	57	11	489	10	269	29.5	6.02	1080.42	11	0	1	0.539	1.069	1.007	0.59	0.856415	0.985254	0.984652	0.0424563	33.16	36.9	40	36.87	114.9	113.1	60.2	111.9	6.72	22.95	12.6	7.44	9.36512e+07	1.0326e+08	8.27175e+07	9.71916e+07	7.3264e+07	5.39766e+07	4.70473e+07	4.72679e+07	4.46153e+07	8.70894e+07	9.62321e+07	7.04397e+07	13	14
T_ilisha_TRINITY_DN10927_c1_g1_i34.p1	P79815 Serotransferrin		0	189.496	53	23	619	19	575	62.2	7.71	1362.63	23	0	5	0.642	1.923	1.423	0.9	0.908536	0.604933	0.934285	0.971357	39.94	68.85	61.7	34.27	134.7	73.5	90.5	101.3	13.94	44.29	12.79	6.11	1.47493e+08	1.10244e+08	1.13905e+08	5.51581e+07	5.54612e+07	1.07865e+08	8.19664e+07	8.90033e+07	7.18347e+07	9.19143e+07	9.37098e+07	8.89781e+07	24	25
T_ilisha_TRINITY_DN10927_c1_g1_i28.p1	P80429 Serotransferrin-2 (Serotransferrin II) (STF II) (sTF2) (Siderophilin II)		0	141.243	72	11	294	7	224	24.1	7.01	683.27	11	0	0	0.623	1.924	1.455	0.914	0.870961	0.604933	0.921192	0.971357	32.88	64.27	56.19	28.49	141.5	65.2	92.1	101.1	20	52.34	10.41	2.45	4.1369e+07	2.76859e+07	2.89442e+07	1.11644e+07	1.19016e+07	2.54615e+07	1.71325e+07	2.44799e+07	1.74739e+07	2.21749e+07	22646871	2.01787e+07	8	8
T_ilisha_TRINITY_DN8759_c0_g1_i3.p1	P80727 Hemoglobin cathodic subunit beta (Hemoglobin cathodic beta chain)		0	81.176	67	7	482	6	147	15.9	8.43	1028.76	7	0	0	1.009	0.737	0.59	1.278	0.999221	0.82115	0.78527	0.847236	44.96	60.3	68.1	54.13	83.3	138.3	99.3	79.1	16.07	42.96	21.53	30.63	3.27461e+07	2.52754e+07	2.19211e+07	1.70797e+07	3.3772e+07	3.89247e+07	2.47248e+07	2.31716e+07	3.16099e+07	2.37851e+07	2.40452e+07	1.13651e+07	7	7
T_ilisha_TRINITY_DN683_c0_g2_i5.p1	P80912 Adenosine 5'-monophosphoramidase HINT1 (EC 3.9.1.-) (Desumoylating isopeptidase HINT1) (EC 3.4.22.-) (Histidine triad nucleotide-binding protein 1) (P13.7)		0	53.54	65	4	68	4	126	13.6	7.18	144.32	4	0	0	0.601	1.101	0.758	0.996	0.856415	1	0.921192	0.987844	58.26	39.21	55.12	39.67	106.8	124	87.4	81.7	29.54	3.78	19.13	47.94	1.2722e+07	8.15014e+06	6.7218e+06	9.17248e+06	7.6097e+06	7.5613e+06	5.4724e+06	5.63379e+06	7.29365e+06	9.06042e+06	6.24127e+06	2.82611e+06	4	4
T_ilisha_TRINITY_DN1386_c1_g1_i4.p1	P80971 Cytochrome c oxidase subunit 4 isoform 2, mitochondrial (Cytochrome c oxidase subunit IV isoform 2) (COX IV-2)		0	9.439	9	1	8	1	176	20.4	9.38	21.48	1	0	0	0.01	100	100	0.01	2.89672e-16	1.54912e-16	1.50684e-16	4.07442e-16					290.1			109.9	44.8				285069	762327	618603							251310			1	1
T_ilisha_TRINITY_DN40646_c0_g1_i3.p1	P81004 Voltage-dependent anion-selective channel protein 2 (VDAC-2) (Outer mitochondrial membrane protein porin 2)		0	46.112	31	6	103	4	283	30.1	8.94	165.5	6	0	2	0.8	1.606	1.748	0.774	0.988148	0.859968	0.789657	0.691105	34.75	37.97	41.78	22.72	113.8	73.9	83.1	129.2	27.64	36.81	4.52	14.31	6.46227e+06	1.13099e+07	9.01391e+06	6.1504e+06	6.78346e+06	3.23416e+06	6.41251e+06	7.64971e+06	6.61943e+06	8.47994e+06	1.14141e+07	9.65055e+06	4	5
T_ilisha_TRINITY_DN5166_c0_g1_i3.p1	P81004 Voltage-dependent anion-selective channel protein 2 (VDAC-2) (Outer mitochondrial membrane protein porin)		0	14.443	20	3	21	1	173	18.8	8.73	26.35	3	0	0
T_ilisha_TRINITY_DN38230_c0_g1_i4.p1	P81660 Troponin C, skeletal muscle (TNC)		0	208.728	68	13	1811	13	160	18.2	4.04	5132.08	13	0	0	0.861	0.758	0.61	1.056	0.999221	0.842558	0.78527	0.971357	33.63	40.53	39.22	33.42	105	119.7	93.7	81.6	12.56	20.41	17.62	13.01	4.67821e+08	5.95361e+08	4.8451e+08	7.9983e+08	4.92704e+08	4.99692e+08	2.98983e+08	5.43453e+08	4.41464e+08	4.59534e+08	4.17943e+08	3.11425e+08	17	17
T_ilisha_TRINITY_DN40646_c0_g2_i2.p1	P82013 Voltage-dependent anion-selective channel protein 2 (VDAC-2) (Outer mitochondrial membrane protein porin 2)		0	25.165	17	4	50	4	315	33.4	8.94	104.98	4	0	0	0.785	1.722	1.796	0.745	0.978524	0.762074	0.78527	0.563775	31.6	66.53	77.58	31.63	113.9	90.9	88.1	107	17.37	20.68	23.51	12.96	7.11563e+06	9.90738e+06	8.40305e+06	7.0429e+06	7.04914e+06	4831973	4.89918e+06	9.93025e+06	6.63776e+06	8.46206e+06	9.9178e+06	6.49546e+06	4	4
T_ilisha_TRINITY_DN143023_c0_g1_i1.p1	P82159 Myosin light chain 1, skeletal muscle isoform (LC-1) (LC1) (Myosin light chain alkali 1) (Myosin light chain A1)		0	257.44	82	14	1787	12	195	21.3	4.83	4720.61	14	0	2	0.768	0.856	0.679	0.954	0.978524	0.942809	0.842375	0.971357	35.57	42.69	46.75	33.44	107	125.1	86.1	81.8	6.66	20.11	5.36	10.02	6.02634e+08	6.80381e+08	5.77074e+08	8.85593e+08	6.02065e+08	5.27808e+08	4.22341e+08	4.92401e+08	4.76386e+08	5.44071e+08	4.8966e+08	3.96011e+08	18	18
T_ilisha_TRINITY_DN420_c0_g1_i1.p1	P82160 Myosin light chain 3, skeletal muscle isoform (LC-3) (LC3) (Myosin light chain alkali 2) (Myosin light chain A2)		0	351.247	92	15	3110	14	158	17.4	4.5	8114.47	15	0	1	0.866	0.761	0.73	0.902	0.999221	0.849761	0.889895	0.971357	45.3	55.24	60.59	43.67	100.5	117.6	85.3	96.5	2.09	25.64	10.44	4.6	1.33583e+09	1.36528e+09	1.23671e+09	2.10452e+09	1.28521e+09	1.148e+09	1.0616e+09	1.1014e+09	1.06728e+09	1.26756e+09	1.23186e+09	1.14582e+09	20	23
T_ilisha_TRINITY_DN4181_c0_g1_i4.p1	P83299 Carbonic anhydrase 1 (EC 4.2.1.1) (Carbonate dehydratase I) (Carbonic anhydrase I) (CA-I) (Ice-CA)		0	35.311	37	4	40	4	260	28.2	5.57	58.83	4	0	0	0.91	1.299	1.015	1.016	0.999221	0.950341	0.984652	0.991322	69.12	38.41	42.15	104.09	126.6	62.2	144.9	66.4	27.9	30.15	55.64	55.44	2.21424e+06	1.81257e+06	1.10347e+06	647152	999863	748836	463244	2.17448e+06	1.93222e+06	1.92373e+06	951575	612370	2	3
T_ilisha_TRINITY_DN26065_c0_g1_i2.p1	P83468 14 kDa phosphohistidine phosphatase (EC 3.9.1.3) (Phosphohistidine phosphatase 1) (PHPT1) (Protein histidine phosphatase) (PHP)		0	21.036	23	2	7	2	133	14.9	7.03	16.47	2	0	0	0.888	1.478	1.081	1.212	0.999221	0.942809	0.984652	0.922701	66.09	27.52	27.12	54.61	136	85	117.3	61.6	41.89	37.51	56.24	71.96	601126	1.42246e+06	863716	567273	361492	784955	475503	866202	1.54981e+06	1.09589e+06	434600	254496	1	2
T_ilisha_TRINITY_DN1852_c0_g2_i1.p1	P85125 Caveolae-associated protein 1 (Cavin-1) (Polymerase I and transcript release factor)		0	6.851	3	1	1	1	492	54.3	5.67	2.97	1	0	0	0.53	1.467	0.929	0.802	0.817188	0.942809	0.984652	0.882615	68.48	58.22	78.77	69.7	106.5	72.6	90.6	130.2	60.46	44.66	48.74	65.85	4.82392e+06	2353222	1.28876e+06	2.94847e+06	1.16762e+06	1349212	621925	2432078	1.8437e+06	2781811	2.89475e+06	425950	1	1
T_ilisha_TRINITY_DN21977_c0_g1_i2.p1	P91791 Peptidyl-prolyl cis-trans isomerase (PPIase) (EC 5.2.1.8) (Cyclophilin) (Cyclosporin A-binding protein) (Rotamase)		0	11.152	21	3	5	3	164	17.5	8.72	9.85	3	0	0	0.778	0.861	0.603	1.231	0.978524	0.942809	0.78527	0.913281	33.48	44.45	42.04	40.38	129.9	108.9	86.4	74.7	40.37	68.34	19.9	37.81	4.65019e+06	1.05147e+07	9.64896e+06	7.23298e+06	7.09254e+06	2.04017e+07	6.74026e+06	7.33334e+06	5.04368e+06	5.84506e+06	4.26436e+06	7.736e+06	2	2
T_ilisha_TRINITY_DN70243_c0_g1_i1.p1	P92176 Actin-2		0.009	2.543	7	1	27	1	101	11	5.3	1.85	1	0	0	1.121	1.228	1.782	0.863	0.978524	0.952685	0.78527	0.971357	21.37	47.44	48.44	48.93	94.4	76.9	105.9	122.8	22.62	42.38	8.35	39.81	2.09516e+06	1.76365e+06	2.46371e+06	838999	1.35591e+06	1.88103e+06	1.90421e+06	2.3724e+06	2.42785e+06	1.69919e+06	3.98964e+06	2.28863e+06	1	1
T_ilisha_TRINITY_DN310_c3_g1_i2.p1	P98093 Complement C3 (Fragment)		0	15.692	20	3	11	3	174	19.8	5.6	12.98	3	0	0	0.108	4.393	0.997	0.477	5.31121e-08	0.000754938	0.984652	0.000961767	0	164.38	160.69	3.37	256	58.3	27.7	58.1		105.02		3.21	3.06417e+06			250853		1.50792e+06	268428			648957	703073		1
T_ilisha_TRINITY_DN181_c1_g1_i3.p1	P98093 Complement C3 [Cleaved into: Complement C3 beta chain; Complement C3 alpha chain; C3a anaphylatoxin; Complement C3b alpha' chain; Complement C3c alpha' chain fragment 1; Complement C3dg fragment; Complement C3g fragment; Complement C3d fragment; Complement C3f fragment; Complement C3c alpha' chain fragment 2] (Fragment)		0.004	3.026	2	1	1	1	506	55.6	9.14	1.7	1	0	0	1.449	0.354	0.01	100	0.856415	0.0102607	1.50684e-16	4.07442e-16	0	0			75.8	214.3	109.8							90631.4				215494			120898					1
T_ilisha_TRINITY_DN181_c0_g1_i6.p1	P98093 Complement C3 [Cleaved into: Complement C3 beta chain; Complement C3 alpha chain; C3a anaphylatoxin; Complement C3b alpha' chain; Complement C3c alpha' chain fragment 1; Complement C3dg fragment; Complement C3g fragment; Complement C3d fragment; Complement C3f fragment; Complement C3c alpha' chain fragment 2] (Fragment)		0	11.778	4	2	2	2	1052	118.3	7.3	0	2	0	0	0.72	0.958	0.81	0.94	0.963905	0.950341	0.951334	0.971357	63.9	54.37	49.48	39.03	112.4	104.2	83.9	99.5	31.62	42.5	32.64	14.05	2.00384e+06	1.03788e+06	1.31536e+06	2.23608e+06	862541	1.13671e+06	893275	737559	1.28548e+06	1.24826e+06	1.36209e+06	878713	2	2
T_ilisha_TRINITY_DN6451_c0_g1_i1.p1	P98093 Complement C3 [Cleaved into: Complement C3 beta chain; Complement C3 alpha chain; C3a anaphylatoxin; Complement C3b alpha' chain; Complement C3c alpha' chain fragment 1; Complement C3dg fragment; Complement C3g fragment; Complement C3d fragment; Complement C3f fragment; Complement C3c alpha' chain fragment 2] (Fragment)		0	4.872	6	1	2	1	189	20.4	9.95	4.17	1	0	0	0.01	3.626	0.01		2.89672e-16	0.00651031	1.50684e-16			12.7			313.5	86.5				124.79			393372			93508.1	86216.2	756078							1
T_ilisha_TRINITY_DN2830_c1_g1_i2.p1	Q00756 Protein phosphatase 1 regulatory subunit 3A (Protein phosphatase 1 glycogen-associated regulatory subunit) (Protein phosphatase type-1 glycogen targeting subunit) (RG1)		0.001	3.246	2	1	1	1	788	87.3	4.55	1.7	1	0	0	0.889	0.554	0.866	0.569	0.999221	0.297306	0.968752	0.0239515	12.34	26.5	22.93	11.62	76.1	137.3	67.6	118.9		21.8	11.73	8.46		207936		268122	301877	372061		178255	184908	295927		293458		1
T_ilisha_TRINITY_DN139259_c0_g1_i1.p1	Q00779 Sarcoplasmic/endoplasmic reticulum calcium ATPase 2 (SERCA2) (SR Ca(2+)-ATPase 2) (EC 7.2.2.10) (Calcium pump 2) (Calcium-transporting ATPase sarcoplasmic reticulum type, slow twitch skeletal muscle isoform) (Endoplasmic reticulum class 1/2 Ca(2+) ATPase)		0	73.129	41	4	469	1	157	17	5.17	1256	4	0	0	0.549	0.353	0.633	0.408	0.856415	0.0102607	0.789657	2.08573e-05	30.49	99.23	96.42	64.11	68.4	193.6	40	98	31.5	75.22	17.14	70.1	287553	431895	216670	1.40445e+06	646464	189063	153077	138166	152789	907081	407191	196390	1	1
T_ilisha_TRINITY_DN8510_c2_g1_i4.p1	Q00872 Myosin-binding protein C, slow-type (Slow MyBP-C) (C-protein, skeletal muscle slow isoform)		0	138.196	70	12	513	10	227	25.1	5.06	1058.89	12	0	1	0.898	1.065	1.092	0.767	0.999221	0.980903	0.984652	0.65225	41.42	40.95	44.86	47.18	92.4	96.4	90.3	120.9	30.87	21.56	21.73	34	1.30622e+08	7.7188e+07	7.14224e+07	1.11266e+08	6.64781e+07	6.90209e+07	4.75816e+07	8.12056e+07	8.33755e+07	1.00226e+08	1.44425e+08	6.11983e+07	11	12
T_ilisha_TRINITY_DN524_c0_g1_i21.p1	Q01173 Tropomyosin alpha-1 chain (Alpha-tropomyosin) (Tropomyosin-1)		0	82.689	27	12	1205	1	284	32.7	4.65	2127.95	12	0	0
T_ilisha_TRINITY_DN4934_c0_g1_i1.p1	Q01518 Adenylyl cyclase-associated protein 1 (CAP 1)		0	4.211	2	1	2	1	467	49.6	8.34	0	1	0	0	0.716	0.727	0.549	0.969	0.963905	0.786613	0.665584	0.971357	4.06	0	2.08	8.35	104	143	74.5	78.5			3.87	19.33	301224					344251	170153	229690		220252	224828	134508	1
T_ilisha_TRINITY_DN2164_c0_g1_i7.p1	Q02084 Zinc-binding protein A33		0	3.739	8	1	2	1	202	22.5	9.16	2.4	1	0	0
T_ilisha_TRINITY_DN10895_c1_g1_i5.p2	Q02173 M-protein, striated muscle		0	130.842	48	14	519	13	450	49.8	8.41	1305.03	14	0	0	1.082	0.847	0.788	1.057	0.98912	0.942809	0.940584	0.971357	25.02	44.52	37.66	30.22	95.5	120.8	93.9	89.9	23.46	18.65	15.1	17.35	8.92608e+07	5.45788e+07	6.50787e+07	1.0111e+08	7.3434e+07	6.14661e+07	5.82026e+07	6.96093e+07	8.09604e+07	5.45797e+07	8.01774e+07	5.78061e+07	12	11
T_ilisha_TRINITY_DN10895_c1_g1_i8.p1	Q02173 M-protein, striated muscle		0	451.571	60	43	1289	2	962	105.1	8.68	2899.1	43	0	45	1.065	0.858	0.84	1.067	0.999221	0.942809	0.968752	0.971357	32.17	40.62	40.5	34.31	94.6	103.1	103.4	99	10.23	11.95	19.52	15.43	303998283	2.52881e+08	2.27737e+08	2.61065e+08	2.52347e+08	2.08014e+08	2.07942e+08	2.8972e+08	3.34868e+08	2.55978e+08	2.15206e+08	2.49737e+08	43	42
T_ilisha_TRINITY_DN2716_c0_g1_i2.p1	Q02173 M-protein, striated muscle		0	373.605	45	48	948	46	1479	165.6	6.37	1853.5	48	0	0	0.972	0.955	0.858	1.064	0.999221	0.950341	0.968752	0.971357	30.39	37.06	34.27	33.22	105.3	103.6	99.5	91.6	7.89	6.9	6.18	4.06	1.35655e+08	1.17261e+08	1.22311e+08	1.19592e+08	1.16101e+08	1.10903e+08	1.03878e+08	1.2352e+08	1.22793e+08	1.12655e+08	1.22127e+08	9.57333e+07	42	43
T_ilisha_TRINITY_DN10895_c1_g1_i7.p1	Q02173 M-protein, striated muscle		0	417.991	52	42	1282	1	1085	119.2	8.51	2878.68	42	0	0	0.552	2.314	0.8	1.904	0.856415	0.229653	0.945336	0.00878169	34.3	76.2	55.57	35.31	164.2	71	108.1	56.7	42.23	63.07	15.25	30.41	2.11566e+06	1.08589e+06	937793	444423	199261	777621	586067	817765	528780	519940	297580	319137	1	1
T_ilisha_TRINITY_DN13515_c1_g1_i2.p1	Q02173 M-protein, striated muscle		0	382.363	46	52	938	50	1549	172.7	7.06	1846.1	52	0	2	1.146	0.81	0.822	1.05	0.978524	0.942809	0.966737	0.971357	33.05	37.25	29.08	26.9	91.6	115.7	99.1	93.6	6.3	4.2	5.03	4.41	1.205e+08	1.04926e+08	1.00941e+08	1.24831e+08	1.13774e+08	1.19633e+08	9.45605e+07	1.33622e+08	1.11619e+08	1.12212e+08	1.14578e+08	9.08207e+07	49	47
T_ilisha_TRINITY_DN685_c11_g1_i1.p1	Q02827 NADH dehydrogenase [ubiquinone] 1 subunit C2 (Complex I-B14.5b) (CI-B14.5b) (NADH-ubiquinone oxidoreductase subunit B14.5b)		0.004	2.974	12	1	2	1	110	12.6	9.7	0	1	0	0	0.488	2.24	2.186	0.5	0.647971	0.280983	0.52676	0.00262846	0	2.78	72.34	73.71	137.4	61.3	67.1	134.1		2.65		62.96	338921			144261	118004			171354		195760	527915		1
T_ilisha_TRINITY_DN10329_c0_g2_i3.p1	Q02878 60S ribosomal protein L6 (Neoplasm-related protein C140)		0	6.864	10	2	5	2	273	31.2	10.77	7.61	2	0	0	1.063	0.803	0.956	0.959	0.999221	0.942809	0.984652	0.971357	64.24	52.75	37.35	51.55	85.3	113.3	99.4	102	50.9	34.93	5.16	74.53	595067	237074	261341	315777	309573	527038	261982	371265	310944	550729	346663	65457.7	2	2
T_ilisha_TRINITY_DN14968_c0_g1_i2.p1	Q05623 Myosin-binding protein H (MyBP-H) (86 kDa protein) (H-protein)		0	164.682	42	13	374	12	414	45.1	5.05	796.65	13	0	1	2.469	0.484	1.117	0.946	0.112551	0.133206	0.984652	0.971357	40.25	53.28	54.24	45.77	39	115.8	132.3	112.9	23.1	11.04	16.15	22.96	23839236	22487067	3.03002e+07	6.09775e+07	6.43214e+07	5.89003e+07	7.06658e+07	8.38506e+07	5.74857e+07	9.12306e+07	6.82916e+07	5.27009e+07	12	11
T_ilisha_TRINITY_DN6977_c0_g1_i1.p1	Q08D64 ATP-binding cassette sub-family B member 6 (ABC-type heme transporter ABCB6) (EC 7.6.2.5)		0	4.029	1	1	85	1	854	96.5	8.38	145.46	1	0	0	0.871	1.469	0.98	1.167	0.999221	0.942809	0.984652	0.971357	41.16	38.97	30.86	41.16	117.6	84.4	106.6	91.4	18.95	29.83	39.11	32.29	35438416	24961772	23736200	22579242	10308013	15877030	19567648	13699224	28063602	22576616	20465532	10068747	1	1
T_ilisha_TRINITY_DN5024_c1_g1_i28.p1	Q09666 Neuroblast differentiation-associated protein AHNAK (Desmoyokin)		0	24.593	16	4	24	1	666	71.2	5.48	34.2	4	0	3	1.382	1.064	0.899	1.25	0.901965	0.980903	0.980131	0.902451	19.39	54.89	68.82	39.54	65.7	60.6	169.1	104.6	50.71	93.47	50.67	33.04	1.52886e+06	1.17016e+06	2.67589e+06	1.25457e+06	1.12109e+06	5.16223e+06	4.35336e+06	1.74797e+06	3.57956e+06	3.50103e+06	2.40786e+06	1.63462e+06	2	2
T_ilisha_TRINITY_DN12463_c0_g1_i6.p1	Q09666 Neuroblast differentiation-associated protein AHNAK (Desmoyokin)		0	9.717	5	2	13	2	1741	183.4	8.51	9.17	2	0	0	1.237	1.189	1.521	0.958	0.963905	0.972026	0.885176	0.971357	57.54	65.49	64.31	71.93	80.5	81.2	111	127.3	20.3	27.97	50.74	41.05	1.29284e+06	1.69023e+06	1.04458e+06	1.22068e+06	1.30615e+06	766337	700250	2.75361e+06	1.62271e+06	1.95294e+06	2.60366e+06	902651	2	2
T_ilisha_TRINITY_DN5024_c1_g1_i9.p1	Q09666 Neuroblast differentiation-associated protein AHNAK (Desmoyokin)		0	21.826	17	4	28	1	362	38.9	5.82	42.15	4	0	0	0.779	1.548	0.801	1.505	0.978524	0.93237	0.945336	0.219683	66.11	69.45	47.19	63.11	135.9	87.8	105.9	70.4		64.37	57.6	6.58			460564	212777	265345	635476	502911		237771	243983		235576
T_ilisha_TRINITY_DN682_c0_g1_i9.p1	Q0III9 Alpha-actinin-3 (Alpha-actinin skeletal muscle isoform 3) (F-actin cross-linking protein)		0	732.124	72	50	3479	14	897	103.8	5.2	8849.35	50	0	46	0.936	0.917	0.801	1.046	1	0.942809	0.945336	0.972293	43.02	42.22	51	38.74	107.2	106.5	97	89.4	6.94	12.11	9.59	12.07	8.62622e+08	7.56466e+08	6.83696e+08	8.65962e+08	6.06298e+08	6.2169e+08	4.93354e+08	7.19052e+08	6.70209e+08	6.11218e+08	7.47001e+08	5.05042e+08	59	63
T_ilisha_TRINITY_DN682_c0_g1_i8.p1	Q0III9 Alpha-actinin-3 (Alpha-actinin skeletal muscle isoform 3) (F-actin cross-linking protein)		0	518.383	65	41	2607	8	770	89.6	5.48	6466.89	41	0	0	1.325	0.919	0.946	1.054	0.953818	0.942809	0.984652	0.971357	58.99	40.94	64.02	40.78	89	92.4	118.7	99.9	7.91	4.06	8.65	8.95	5.18694e+07	4.42598e+07	4.10559e+07	4.44646e+07	4.06203e+07	3.97737e+07	4.81293e+07	7.22625e+07	5.59175e+07	5.72853e+07	5.07975e+07	4.34705e+07	10	10
T_ilisha_TRINITY_DN1720_c0_g1_i20.p1	Q0MQG6 NADH dehydrogenase [ubiquinone] iron-sulfur protein 3, mitochondrial (EC 7.1.1.2) (Complex I-30kD) (CI-30kD) (NADH-ubiquinone oxidoreductase 30 kDa subunit)		0.004	3.126	5	1	1	1	257	29.6	6.9	0	1	0	0
T_ilisha_TRINITY_DN5562_c0_g1_i1.p1	Q0P5E6 Alpha-1-syntrophin		0.015	2.422	3	1	1	1	480	52.2	8	0	1	0	0
T_ilisha_TRINITY_DN965_c2_g1_i2.p1	Q0V8J4 von Willebrand factor A domain-containing protein 7 (Protein G7c)		0	4.739	4	2	3	1	554	60.3	7.49	0	2	0	1	0.685	0.79	0.76	0.735	0.953818	0.93237	0.921192	0.502896	35.98	15.07	14.65	27.3	107.3	133	66.1	93.6	16.66	4.81	40.95	14.22	3757568	3350723	2.39048e+06	3.6409e+06	3.3834e+06	3.49372e+06	1.48898e+06	3.90425e+06	1900621	2825807	3.29293e+06	2.09936e+06	2	1
T_ilisha_TRINITY_DN965_c2_g1_i3.p1	Q0V8J4 von Willebrand factor A domain-containing protein 7 (Protein G7c)		0	5.646	7	2	4	1	537	58.2	8.15	0	2	0	0	0.01	1.478	0.01		2.89672e-16	0.942809	1.50684e-16			0			238.6	161.4							642456					361132							1
T_ilisha_TRINITY_DN24584_c0_g1_i1.p1	Q10454 Probable arginine kinase F46H5.3 (AK) (EC 2.7.3.3)		0.022	2.154	4	1	2	1	360	41	7.52	2.46	1	0	0	0.947	0.864	1.135	0.726	0.999221	0.942809	0.984652	0.450017	33.25	9.27	38.33	33.52	90.5	104.8	85.7	119		8.83	30.95	31.51			346613	395829		398302		305379	418522	667163	505510	309278
T_ilisha_TRINITY_DN355480_c0_g1_i1.p1	Q10657 Triosephosphate isomerase (TIM) (EC 5.3.1.1) (Methylglyoxal synthase) (EC 4.2.3.3) (Triose-phosphate isomerase)		0	5.406	4	1	6	1	253	27.7	6.54	0	1	0	0	0.874	0.558	0.466	1.058	0.999221	0.305754	0.435174	0.971357	19.22	22.49	15.2	14.5	91.2	162.6	77.5	68.7	21.41	11.7	9.58	11.29	968737	1.36843e+06	1.32316e+06	1.97204e+06	2.11687e+06	2.05081e+06	1051542	1.10945e+06	1.06983e+06	996428	1.00166e+06	1.04308e+06	1	1
T_ilisha_TRINITY_DN11200_c0_g1_i12.p1	Q12797 Aspartyl/asparaginyl beta-hydroxylase (EC 1.14.11.16) (Aspartate beta-hydroxylase) (ASP beta-hydroxylase) (Peptide-aspartate beta-dioxygenase)		0	3.911	4	1	2	1	257	28.7	5.73	3.66	1	0	0	1.05	1.165	0.576	2.124	0.999221	0.975435	0.750266	0.00101339	29.97	27.98	13.27	29.97	117.5	100.9	123.4	58.1	11.05	35.29	30.58		1060915	881651	775932	717115	1.02511e+06	579790	605866	1.40102e+06	852388			370623	1	1
T_ilisha_TRINITY_DN3041_c0_g1_i5.p1	Q13404 Ubiquitin-conjugating enzyme E2 variant 1 (UEV-1) (CROC-1) (TRAF6-regulated IKK activator 1 beta Uev1A)		0.024	2.085	6	1	6	1	162	18.3	7.88	8.62	1	0	0	1.128	0.963	0.654	1.638	0.978524	0.950341	0.806996	0.0912994	14.48	21.86	21.43	20.72	103.8	107.7	117	71.5	14.75	19.22	6.88	20.53	1.70638e+06	1.93429e+06	2.04032e+06	2.33762e+06	1.35359e+06	1.68913e+06	1.87925e+06		1.91377e+06		1.15213e+06	1.31146e+06	1	1
T_ilisha_TRINITY_DN4877_c0_g1_i13.p1	Q14108 Lysosome membrane protein 2 (85 kDa lysosomal membrane sialoglycoprotein) (LGP85) (CD36 antigen-like 2) (Lysosome membrane protein II) (LIMP II) (Scavenger receptor class B member 2) (CD antigen CD36)		0	29.637	12	4	35	4	525	59.2	6.55	23.75	4	0	0	0.809	1.105	0.752	1.323	0.98912	1	0.921192	0.656296	62.04	82.52	60.34	64.76	95.5	66.8	202.6	35.1	43.12	111.87	52.72	132.05	3.5166e+06	4.67038e+06	1.63982e+06	2.30019e+06	888114	9449399	1.00772e+07	4.20972e+06	6.78409e+06	1.10988e+06	1.28834e+07	1.08443e+06	3	4
T_ilisha_TRINITY_DN39528_c0_g1_i2.p1	Q14324 Myosin-binding protein C, fast-type (Fast MyBP-C) (C-protein, skeletal muscle fast isoform)		0	442.85	71	40	1548	38	684	76.8	6.29	3417.04	40	0	2	0.994	0.972	1.056	0.877	0.999221	0.950341	0.995791	0.971357	38.8	35.59	38.69	36.87	90.1	99.1	95.2	115.6	7.44	6.97	6.42	10.88	6.51885e+08	5.55698e+08	5.33225e+08	6.1605e+08	4.9219e+08	5.91146e+08	5.12336e+08	7.27201e+08	5.70355e+08	6.12473e+08	7.58877e+08	6.62689e+08	45	45
T_ilisha_TRINITY_DN21433_c3_g1_i2.p1	Q14520 Hyaluronan-binding protein 2 (EC 3.4.21.-) (Factor VII-activating protease) (Factor seven-activating protease) (FSAP) (Hepatocyte growth factor activator-like protein) (Plasma hyaluronan-binding protein) [Cleaved into: Hyaluronan-binding protein 2 50 kDa heavy chain; Hyaluronan-binding protein 2 50 kDa heavy chain alternate form; Hyaluronan-binding protein 2 27 kDa light chain; Hyaluronan-…		0.001	3.264	4	1	1	1	346	37.7	5.54	0	1	0	0
T_ilisha_TRINITY_DN2839_c0_g1_i1.p1	Q148D5 Succinate--CoA ligase [ADP-forming] subunit beta, mitochondrial (EC 6.2.1.5) (ATP-specific succinyl-CoA synthetase subunit beta) (A-SCS) (Succinyl-CoA synthetase beta-A chain) (SCS-betaA)		0	10.308	6	3	18	3	494	53.1	6.99	22.82	3	0	0	0.699	2.193	1.815	0.844	0.956779	0.306174	0.78527	0.946474	31.27	31.27	19.47	17.54	134.1	61.2	93.7	111	36.05		2.12	13.42	342005	604689	660336		221793		350535	429825	388948	417791	500934	481570	1	1
T_ilisha_TRINITY_DN23369_c0_g1_i1.p1	Q15063 Periostin (PN) (Osteoblast-specific factor 2) (OSF-2)		0	79.167	27	14	65	14	805	89.2	6.84	95.62	14	0	0	0.968	0.786	0.794	0.873	0.999221	0.921658	0.943083	0.971357	45.46	67.8	93.96	46.06	93.2	105.6	97	104.2	26.51	56.35	4.65	19.36	1.08734e+07	7.47666e+06	5.93233e+06	6.18869e+06	6.81816e+06	1.52807e+07	6.38305e+06	7.52072e+06	7.17172e+06	9.63174e+06	8.37108e+06	5.72271e+06	10	11
T_ilisha_TRINITY_DN11802_c0_g1_i1.p1	Q15413 Ryanodine receptor 2 (RYR-2) (RyR2) (Cardiac muscle ryanodine receptor) (Cardiac muscle ryanodine receptor-calcium release channel) (Type 2 ryanodine receptor)		0	3.611	7	1	5	1	180	19.9	4.48	0	1	0	0	0.392	1.326	0.985	0.465	0.220508	0.950341	0.984652	0.000559576	36.63	23.09	52.4	86.82	127.4	96	50	126.6		30.2	31.97	60.68		472408		509333	247971	299662	152053	258072	117050	512113	470108	96393.8		1
T_ilisha_TRINITY_DN567_c0_g1_i7.p1	Q15413 Ryanodine receptor 3 (RYR-3) (RyR3) (Brain ryanodine receptor-calcium release channel) (Brain-type ryanodine receptor) (Type 3 ryanodine receptor)		0	37.125	9	7	43	6	1052	119.7	4.74	37.72	7	0	0	0.939	1.1	0.888	1.063	0.999221	1	0.975521	0.971357	33.72	40.11	31.74	37.35	130.4	84.9	105.2	79.5	11.03	16.75	44.05	13.37	2.33621e+07	1.85144e+07	1.85672e+07	1.50813e+07	1.07754e+07	9.57774e+06	1.36226e+07	1.04817e+07	2.31677e+07	1.49414e+07	1.21932e+07	1.0679e+07	6	6
T_ilisha_TRINITY_DN2653_c2_g2_i1.p1	Q15413 Ryanodine receptor 3 (RYR-3) (RyR3) (Brain ryanodine receptor-calcium release channel) (Brain-type ryanodine receptor) (Type 3 ryanodine receptor)		0	77.497	14	17	114	16	1743	195	6.71	124.05	17	0	0	0.916	1.271	0.989	1.052	0.999221	0.950341	0.984652	0.971357	35.95	60.21	51.01	36.56	125.7	71.9	106.8	95.5	2.44	20.18	19.67	19.9	9.9633e+07	1.01117e+08	8.68494e+07	5.33061e+07	3.57239e+07	5.63101e+07	6.85895e+07	7.78204e+07	9.94451e+07	7.9959e+07	7.4855e+07	4.70134e+07	9	12
T_ilisha_TRINITY_DN35557_c0_g1_i1.p1	Q15582 Transforming growth factor-beta-induced protein ig-h3 (Beta ig-h3) (Kerato-epithelin) (RGD-containing collagen-associated protein) (RGD-CAP)		0	13.731	5	2	4	2	703	76.9	7.83	5.62	2	0	0
T_ilisha_TRINITY_DN18018_c0_g1_i13.p1	Q16851 UTP--glucose-1-phosphate uridylyltransferase (EC 2.7.7.9) (UDP-glucose pyrophosphorylase) (UDPGP) (UGPase)		0	74.074	36	10	102	10	508	56.3	8.38	135.41	10	0	0	0.721	1.239	0.976	0.898	0.963905	0.951737	0.984652	0.971357	25.48	30.88	37.88	19.78	121.2	106.4	80.5	91.9	10.63	16.09	7.47	15.97	9.56716e+06	8.83192e+06	6.89266e+06	7.34334e+06	6.23925e+06	4.85951e+06	4.58932e+06	6.77848e+06	5.39841e+06	6.47362e+06	7.12303e+06	4.41598e+06	8	9
T_ilisha_TRINITY_DN24870_c0_g1_i1.p1	Q17460 Cuticle collagen 10		0.035	1.925	6	1	1	1	298	28.9	4.94	0	1	0	0
T_ilisha_TRINITY_DN155540_c0_g1_i1.p1	Q18246 Ras-related protein Rap-1 (EC 3.6.5.2)		0.014	2.431	6	1	1	1	186	20.9	5.27	0	1	0	0
T_ilisha_TRINITY_DN19849_c0_g1_i1.p1	Q19QT7 Cystathionine gamma-lyase (EC 4.4.1.1) (Cysteine-protein sulfhydrase) (Gamma-cystathionase)		0.004	2.988	6	1	3	1	405	44.3	6.83	0	1	0	0	1.093	0.939	0.856	1.2	0.988148	0.950341	0.968752	0.946474	54.23	47.73	66.99	52.42	98.8	105.2	108	87.9	64.58	61.58	46.16	32.21	222507	589296		578650	193277			293967	508484	437627	237757	272411	1	1
T_ilisha_TRINITY_DN1279_c1_g1_i10.p1	Q1JQE6 Neutral cholesterol ester hydrolase 1 (NCEH) (EC 3.1.1.-) (Acetylalkylglycerol acetylhydrolase) (2-acetyl MAGE hydrolase) (EC 3.1.1.71) (Arylacetamide deacetylase-like 1)		0.001	3.442	7	1	6	1	169	19.4	8.7	9.23	1	0	0	0.741	0.838	0.894	0.966	0.975943	0.942809	0.975521	0.971357	43.84	33.9	36.42	43.7	93.2	111.3	96.1	99.4	50.2	69.2	45.09	16.3	1.25357e+06	550869	507453	490624	540156	1.48823e+06	752909	380456	533808	647798	600622	409729	1	1
T_ilisha_TRINITY_DN20672_c0_g1_i3.p1	Q1LUK1 MICOS complex subunit MIC13		0	3.823	10	1	3	1	111	11.7	8.91	0	1	0	0	1.264	1.793	2.01	1.142	0.954078	0.696889	0.655483	0.971357	22.75	32.3	18.27	27.3	94.4	59.1	127.6	118.9	42.67	17.29	29.84	14.14	391518	391637	695165		174643	233480	401024	555184	759554	477043	568970	364123	1	1
T_ilisha_TRINITY_DN17687_c0_g1_i3.p1	Q1LVF0 Laminin subunit gamma-1		0.019	2.297	1	1	2	1	1593	175.9	5.35	0	1	0	0	0.751	1.747	1.153	1.007	0.978524	0.731902	0.984652	0.999006	20.06	58.32	58.32	3.14	137.8	78.9	92.2	91	9.86	85.38	16.52	16.09	4.85176e+06	4548258	3557182	2.46654e+06	6.99612e+06	1.57189e+06	2.42979e+06	3.19081e+06	3.63695e+06	3.79023e+06	2.99756e+06	2554663	1	1
T_ilisha_TRINITY_DN5428_c0_g1_i1.p1	Q1MTI4 Triosephosphate isomerase A (TIM-A) (EC 5.3.1.1) (Methylglyoxal synthase A) (EC 4.2.3.3) (Triose-phosphate isomerase A)		0	89.152	29	7	757	1	248	26.8	5.08	2013.62	7	0	0
T_ilisha_TRINITY_DN23845_c0_g1_i1.p1	Q1ZZU7 Macrophage migration inhibitory factor (MIF) (EC 5.3.2.1) (L-dopachrome isomerase) (L-dopachrome tautomerase) (EC 5.3.3.12) (Phenylpyruvate tautomerase)		0	11.579	25	1	3	1	115	12.2	7.24	6.57	1	0	0
T_ilisha_TRINITY_DN2164_c0_g1_i2.p1	Q21313		0	47.975	17	11	26	11	897	102.3	5.96	36.71	11	0	0	0.804	1.005	0.713	1.031	0.98912	0.952685	0.881435	0.987844	49.34	61.72	69.13	27	119	93.6	100.9	86.4	5.79	73.41	18.25	24.15	3.16826e+07	3.39723e+07	2.74387e+07	1.88328e+07	1.98017e+07	5.97593e+07	2.21604e+07	2.78248e+07	1.76166e+07	2.196e+07	1.5939e+07	2.22667e+07	9	4
T_ilisha_TRINITY_DN259027_c0_g1_i1.p1	Q22038 Ras-like GTP-binding protein rhoA		0.004	3.112	4	1	2	1	217	24.5	6.25	0	1	0	0
T_ilisha_TRINITY_DN147478_c0_g1_i1.p1	Q27888 L-lactate dehydrogenase (LDH) (EC 1.1.1.27)		0	4.213	6	1	5	1	398	43.5	8.41	0	1	0	0	1.134	0.964	0.519	2.104	0.978524	0.950341	0.581917	0.00124923	3.44	74.38	74.4	0	107.8	111.8	122.3	58.1	3.28	59.29				1.24324e+06	1.17438e+06	1.25034e+06	528996	1.98292e+06			1.32864e+06	662931				1
T_ilisha_TRINITY_DN5063_c0_g1_i2.p1	Q28DR4 Histone H4		0	34.125	50	5	98	5	103	11.4	11.36	150.11	5	0	0	1.296	0.908	1.083	1.074	0.953818	0.942809	0.984652	0.971357	32.4	82.34	86.4	59.72	91.9	53.9	128.9	125.3	15.93	52.68	25.63	22.8	7.09043e+07	5.19253e+07	5.07328e+07	2.08977e+07	2.65492e+07	5.19689e+07	6.47825e+07	7.20286e+07	1.02294e+08	7.42121e+07	9.36181e+07	4.99485e+07	4	5
T_ilisha_TRINITY_DN19034_c0_g1_i1.p2	Q28J83 D-dopachrome decarboxylase (EC 4.1.1.84) (D-dopachrome tautomerase)		0	6.09	13	1	3	1	118	12.9	7.08	6.73	1	0	0
T_ilisha_TRINITY_DN11742_c0_g1_i5.p1	Q29504 Ubiquitin-like modifier-activating enzyme 1 (EC 6.2.1.45) (Ubiquitin-activating enzyme E1)		0	7.156	1	1	2	1	1058	118	5.55	2.37	1	0	0
T_ilisha_TRINITY_DN3963_c0_g1_i14.p1	Q29554 Trifunctional enzyme subunit alpha, mitochondrial (Monolysocardiolipin acyltransferase) (EC 2.3.1.-) (TP-alpha) [Includes: Long-chain enoyl-CoA hydratase (EC 4.2.1.17); Long chain 3-hydroxyacyl-CoA dehydrogenase (EC 1.1.1.211)]		0	52.95	20	9	58	9	763	81.6	9.07	85.42	9	0	0	0.639	2.24	1.999	0.625	0.908536	0.280983	0.662926	0.0955362	25.07	33.09	32.62	44.64	154.8	67.2	71.9	106	57.52	127.1	11.49	80.88	12622708	5.4586e+06	4.1443e+06	1.79361e+07	1.90742e+06	1.44776e+06	1.71838e+06	2.65755e+06	2.40013e+06	3.61496e+06	1.34446e+07	3.11787e+06	6	5
T_ilisha_TRINITY_DN11917_c0_g1_i12.p1	Q2EN81 ATP synthase subunit O, mitochondrial (ATP synthase peripheral stalk subunit OSCP) (Oligomycin sensitivity conferral protein) (OSCP)		0	41.626	38	6	93	6	209	22.7	9.82	159.75	6	0	0	0.921	2.613	2.5	0.981	0.999221	0.110952	0.349769	0.985688	36.48	50.35	45.45	33.55	140.9	41	117.2	101	26.77	41.76	10.97	15.08	1.00928e+07	1.07819e+07	5.64598e+06	1.77282e+06	3.54984e+06	2.43854e+06	6.47548e+06	8.6928e+06	8.92728e+06	5.32863e+06	7.15438e+06	6.24447e+06	6	6
T_ilisha_TRINITY_DN49825_c0_g1_i4.p1	Q2HJD7 3-hydroxyisobutyrate dehydrogenase, mitochondrial (HIBADH) (EC 1.1.1.31)		0.017	2.371	3	1	2	1	340	36.1	8.13	0	1	0	0	0.597	1.781	1.619	0.555	0.856415	0.696889	0.838757	0.0164634	36.68	17.65	25.09	41.78	123.1	71.8	89.4	115.7	22.58	15.65	30.02	32.35	190816	284555	185909	136490	96679.1	89052.4	74543.8	178193	137775	187347	306801	145763	1	1
T_ilisha_TRINITY_DN7759_c0_g1_i1.p1	Q2KJC9 Alpha-aminoadipic semialdehyde dehydrogenase (Alpha-AASA dehydrogenase) (EC 1.2.1.31) (Aldehyde dehydrogenase family 7 member A1) (EC 1.2.1.3) (Antiquitin-1) (Betaine aldehyde dehydrogenase) (EC 1.2.1.8) (Delta1-piperideine-6-carboxylate dehydrogenase) (P6c dehydrogenase)		0	12.091	14	4	12	4	540	58.8	7.62	17.49	4	0	0	0.817	1.721	1.647	1.049	0.99755	0.762074	0.829528	0.971357	49.29	47.43	40.02	25.93	137.6	29.6	102.1	130.7	27.27	65.02	56.24	35.29	1.02066e+06	1.75889e+06	1.22972e+06	753810	235646	231439	829777	952222	2.15519e+06	916216	1.29587e+06	1.62657e+06	3	3
T_ilisha_TRINITY_DN39069_c0_g1_i3.p1	Q2KJG3 Asparagine--tRNA ligase, cytoplasmic (EC 6.1.1.22) (Asparaginyl-tRNA synthetase) (AsnRS)		0.035	1.919	2	1	2	1	593	68.4	6.67	4.35	1	0	0
T_ilisha_TRINITY_DN27721_c0_g1_i4.p1	Q2UY09 Collagen alpha-1(XXVIII) chain		0.003	3.193	2	1	1	1	1167	119.2	7.28	0	1	0	0
T_ilisha_TRINITY_DN14115_c0_g1_i3.p1	Q32LQ4 Betaine--homocysteine S-methyltransferase 1 (EC 2.1.1.5)		0	8.428	9	2	15	2	398	43.7	6.47	34.14	2	0	0	0.662	1.098	0.604	1.051	0.953818	1	0.78527	0.971357	7.25	33.15	40.8	16.92	126	114.7	81.1	78.2	8.24	54.43	8.06	18.62	7061156	6.84227e+06	5.38814e+06	4.8238e+06	5012460	11232818	3.80929e+06	4.61558e+06	3.64241e+06	4.10652e+06	3.08131e+06	3.75717e+06	1	1
T_ilisha_TRINITY_DN4642_c0_g2_i2.p1	Q32LQ4 Betaine--homocysteine S-methyltransferase 1 (EC 2.1.1.5)		0	25.033	17	4	23	4	401	44.4	7.47	58.73	4	0	0	2.634	0.943	1.907	1.66	0.0683298	0.950341	0.750266	0.0744533	31.88	59.27	40.18	56.52	76.4	38.7	196.9	88	37.49	70.48	55.24	47.23	388464	818306	746484	392330	311394	1.03012e+06	1.72922e+06	804734	2.62023e+06	1.14176e+06	404552	801664	1	3
T_ilisha_TRINITY_DN3925_c0_g1_i4.p1	Q3B7N2 Alpha-actinin-1 (Alpha-actinin cytoskeletal isoform) (F-actin cross-linking protein) (Non-muscle alpha-actinin-1)		0	23.171	8	3	251	1	395	45.3	4.94	600.47	3	0	0	1.177	0.868	0.91	1.35	0.976632	0.942809	0.983872	0.600218	18.92	29.38	44.93	24.94	95.9	113.4	111.6	79.1	13.87	30.67	11.81	23.88	1.73674e+06	1.51482e+06	1.16974e+06	990922	1589236	1.50531e+06	1.44477e+06	2.1164e+06	1.47226e+06	1.14486e+06	1.25082e+06	1.5289e+06	1	1
T_ilisha_TRINITY_DN13494_c2_g1_i5.p1	Q3KNY0 Immunoglobulin-like and fibronectin type III domain-containing protein 1		0	430.83	53	55	883	1	1442	158.7	6.6	1582.28	55	0	0
T_ilisha_TRINITY_DN13494_c2_g1_i8.p1	Q3KNY0 Immunoglobulin-like and fibronectin type III domain-containing protein 1		0	438.472	52	55	887	1	1479	162.5	6.9	1595.94	55	0	53	0.961	0.858	0.793	1.021	0.999221	0.942809	0.943083	0.987844	32.37	37.61	43.09	34.1	98.1	112.3	94.6	95.1	10.51	27.77	14.19	13.33	1.15886e+08	1.0326e+08	8.36312e+07	1.66297e+08	9.50793e+07	8.94141e+07	7.32463e+07	1.23629e+08	9.16475e+07	1.08494e+08	1.00161e+08	7.29422e+07	44	47
T_ilisha_TRINITY_DN79_c0_g1_i12.p1	Q3KRE8 Tubulin beta-4 chain		0	63.091	25	8	83	4	453	50.8	4.94	137.52	8	0	5	1.003	1.433	1.29	1.106	0.999221	0.942809	0.968752	0.971357	55.16	55.04	62.63	47.91	104.3	69.9	103.9	121.9	49.28	38.47	12.29	27.58	1.52385e+07	6.18578e+06	6.92011e+06	4.87004e+06	4.05044e+06	7.94425e+06	5.93417e+06	8.01072e+06	8.38145e+06	8.66567e+06	1.01067e+07	4.85629e+06	6	5
T_ilisha_TRINITY_DN10629_c0_g1_i6.p1	Q3SX40 PDZ and LIM domain protein 7		0	118.251	64	9	421	9	210	23.6	7.56	1034.16	9	0	0	1.063	0.869	0.847	1.052	0.999221	0.942809	0.968752	0.971357	45.78	35.53	39.89	30.72	86.1	103.4	99.1	111.3	28.63	42.13	25.27	34.1	8.17109e+07	5.65805e+07	4.20148e+07	1.18113e+08	5.46875e+07	5.00984e+07	4.36881e+07	9.16431e+07	6.00048e+07	7.07347e+07	9.54263e+07	3.95706e+07	10	10
T_ilisha_TRINITY_DN246982_c0_g1_i1.p1	Q3SYR3 Probable C->U-editing enzyme APOBEC-2 (EC 3.5.4.36) (mRNA(cytosine(6666)) deaminase 2)		0	4.867	7	1	5	1	239	27.1	5.78	1.88	1	0	0	1.521	1.644	2.377	1.052	0.856415	0.836057	0.422842	0.971357	17.12	44.49	44.61	17.46	87.4	53.2	133	126.4	9.43	47.48	17.33	6.68	1.08668e+06	939274		291299	491325	735642		1.4157e+06	1.59083e+06	1.47138e+06	1.38594e+06		1	1
T_ilisha_TRINITY_DN21102_c0_g1_i4.p1	Q3T0Q4 Nucleoside diphosphate kinase B (NDK B) (NDP kinase B) (EC 2.7.4.6) (Histidine protein kinase NDKB) (EC 2.7.13.3)		0	54.796	57	6	160	6	151	17.1	7.18	237.74	6	0	0	0.993	1.218	1.273	0.946	0.999221	0.952685	0.968752	0.971357	33	22.88	35.89	48.72	102.6	85.7	120.2	91.5	23.48	12.42	30.87	23.84	1.41449e+07	2.19848e+07	1.48359e+07	1.56231e+07	1.05551e+07	1.15582e+07	1.09342e+07	2.64494e+07	1.77394e+07	2.05582e+07	14675930	1.20111e+07	6	5
T_ilisha_TRINITY_DN24107_c0_g1_i4.p1	Q3T0Q6 CCHC-type zinc finger nucleic acid binding protein (Cellular nucleic acid-binding protein) (CNBP) (Zinc finger protein 9)		0	3.796	6	1	1	1	181	20.1	8.28	0	1	0	0
T_ilisha_TRINITY_DN8428_c0_g1_i1.p2	Q3URF8 BTB/POZ domain-containing protein KCTD21 (KCASH2 protein) (Potassium channel tetramerization domain-containing protein 21)		0.035	1.903	13	1	1	1	141	15.9	10.26	0	1	0	0	1.344	0.857	0.692	1.663	0.942299	0.942809	0.862208	0.0732844	8.13	9.91	22.53	23.13	94	109.6	124.2	72.2	7.88	9.97	9.42	24.07		439434	443039	478341	467868		562272	643508	524021	344803	342609	440696		1
T_ilisha_TRINITY_DN11972_c0_g1_i2.p1	Q3YIX4 Phosphatidylethanolamine-binding protein 1 (PEBP-1) (HCNPpp) (Raf kinase inhibitor protein) (RKIP) [Cleaved into: Hippocampal cholinergic neurostimulating peptide (HCNP)]		0	52.976	56	6	79	6	187	20.8	5.64	219.32	6	0	0	0.856	0.795	0.683	1.134	0.999221	0.939384	0.852765	0.971357	47.6	24.87	20.61	31.47	112.1	115.7	99.2	73	38.99	8.71	12.15	5.93	8.94503e+06	1.35208e+07	1.78037e+07	1.51047e+07	1.09422e+07	1.17385e+07	9.81675e+06	1.03688e+07	1.15457e+07	8.51571e+06	9.53268e+06	7.21895e+06	4	5
T_ilisha_TRINITY_DN13955_c0_g2_i7.p1	Q3ZBP1 Creatine kinase S-type, mitochondrial (EC 2.7.3.2) (Basic-type mitochondrial creatine kinase) (Mib-CK) (Sarcomeric mitochondrial creatine kinase) (S-MtCK)		0	248.73	56	17	913	13	417	46.6	8.15	2226.15	17	0	5	0.995	1.631	1.835	0.893	0.999221	0.842558	0.78527	0.971357	41.05	37.66	48.32	36.57	107.2	67.1	101	124.7	25.8	14.79	8.06	16.9	8.32994e+07	1.37823e+08	1.17575e+08	8.2322e+07	6.5694e+07	5.45694e+07	9.64499e+07	1.43809e+08	1.13111e+08	1.10538e+08	1.59144e+08	1.28964e+08	17	20
T_ilisha_TRINITY_DN17054_c0_g1_i1.p1	Q4KMC8 Fructose-bisphosphate aldolase C-A (EC 4.1.2.13) (Aldolase C-like) (Brain-type aldolase-A)		0	14.75	9	4	185	1	363	39.5	6.54	294.56	4	0	0	1.423	0.925	0.975	1.441	0.858114	0.950341	0.984652	0.352614	19.27	38.96	38.96	18.06	87.7	94.9	124.9	92.5		38.16	18.23	16.6			731295	460179	890729	737548		1.37751e+06	933662	915671	855640	576003
T_ilisha_TRINITY_DN4414_c0_g1_i1.p1	Q4PLW0 Perilipin-2 (Adipophilin) (Adipose differentiation-related protein) (ADRP)		0	6.406	5	1	1	1	460	49.8	5.57	3.03	1	0	0	1.365	100	100	0.974	0.908536	1.54912e-16	1.50684e-16	0.977565	59.96			42.51	106.2		145	148.8			40.52	11.23	164567						108407	232619	287372	238498	210590		1
T_ilisha_TRINITY_DN1983_c0_g1_i2.p1	Q4R3D4 Elongation factor 1-delta (EF-1-delta)		0.023	2.123	3	1	16	1	267	29.7	4.78	4.97	1	0	0	1.082	1.109	1.025	1.086	0.98912	1	0.985968	0.971357	4.44	44.79	34.51	10.86	91.8	116.7	99.7	91.8	38.54	20.5	1.71	19.86	1.2023e+06	630859	583901	538952	678273	691990	576510	736996	628318	835449	647508	512644	1	1
T_ilisha_TRINITY_DN38718_c0_g2_i6.p1	Q4R502 Isocitrate dehydrogenase [NADP], mitochondrial (IDH) (EC 1.1.1.42) (ICD-M) (IDP) (NADP(+)-specific ICDH) (Oxalosuccinate decarboxylase)		0	146.896	48	19	348	19	450	50.4	7.87	659.42	19	0	0	0.917	2.194	2.194	0.912	0.999221	0.306174	0.521043	0.971357	34.29	56.69	53.1	32.7	119.8	52.7	112.1	115.4	25.69	35.89	14.99	12.32	3.55994e+07	5.95668e+07	4.81103e+07	1.51741e+07	2.68653e+07	1.97345e+07	3.21871e+07	5.51903e+07	4.59417e+07	4.45676e+07	5.89236e+07	4.36828e+07	15	19
T_ilisha_TRINITY_DN294539_c0_g1_i1.p1	Q4R591 Glucose-6-phosphate isomerase (GPI) (EC 5.3.1.9) (Autocrine motility factor) (AMF) (Neuroleukin) (NLK) (Phosphoglucose isomerase) (PGI) (Phosphohexose isomerase) (PHI)		0	3.844	9	1	2	1	127	14.1	8.97	1.64	1	0	0	0.783	0.68	0.779	0.93	0.978524	0.696889	0.938237	0.971357	37.43	32.46	44.38	90.41	78.6	140.9	61.5	119	29.07	18.44	45.16	43.91	633399	405789	339089	689015	645506	465121	208156	609196	292643	604197	615208	207384	1	1
T_ilisha_TRINITY_DN48872_c0_g1_i2.p1	Q4R5B0 ATP synthase subunit gamma, mitochondrial (ATP synthase F1 subunit gamma) (F-ATPase gamma subunit)		0	18.256	20	3	17	3	292	31.9	9.2	4.2	3	0	0	0.765	2.105	1.798	1.05	0.978524	0.393636	0.78527	0.971357	52.79	91.09	118.4	62.12	127.8	15.3	123.5	133.4	64.66	133.32	91.7	19.9	2.50431e+06	669263	1.06021e+06	949973	113517	36860.5	116593	2.47938e+06	1.04582e+06	1.18612e+06	1.50806e+06	860119	3	2
T_ilisha_TRINITY_DN20609_c0_g1_i1.p1	Q4R6L7 Bisphosphoglycerate mutase (BPGM) (EC 5.4.2.4) (2,3-bisphosphoglycerate mutase, erythrocyte) (2,3-bisphosphoglycerate synthase) (EC 5.4.2.11) (BPG-dependent PGAM)		0	34.507	23	3	67	3	256	29.3	7.09	42.72	3	0	0	0.716	1.131	1.052	0.789	0.963905	1	0.99832	0.792477	18.34	30.84	30.9	22.8	112.1	93	83.6	111.3	8.82	23.86	5.71	16.94	3.35156e+06	3.02531e+06	2.50327e+06	3.09278e+06	1.63602e+06	2.10991e+06	1.73849e+06	2.3633e+06	2.18788e+06	3.10521e+06	3.00661e+06	1.95189e+06	2	2
T_ilisha_TRINITY_DN6759_c0_g1_i2.p1	Q4V8H8 EH domain-containing protein 2		0	15.275	6	2	7	2	548	61.9	6.51	8.16	2	0	0	1.333	0.925	1.08	1.186	0.94561	0.950341	0.984652	0.958335	37.84	85.36	43.09	34.56	57.1	79.2	133.1	130.6	40.88	48.58	33.36	25.76	807771	550441	1.1258e+06	650265	890729	1.55809e+06	845732	1.95059e+06	1.91353e+06	1.76434e+06	1.99007e+06	1.00178e+06	1	1
T_ilisha_TRINITY_DN26846_c0_g1_i9.p1	Q4ZJM9 Complement C1q-like protein 4 (C1q and tumor necrosis factor-related protein 11) (C1q/TNF-related protein 11) (C1qTNF11) (CTRP11)		0	16.084	22	3	10	3	198	22.1	7.39	10.88	3	0	0	6.227	0.55	0.965	3.224	3.53095e-06	0.287467	0.984652	6.88356e-09	79.26	111.89	80.92	56.24	20.4	61.8	258.1	59.7	66.41	85.19	57.88	44.29		162322	52831.1	561004		123610	597420	2.46811e+06	1.13452e+06	380748		175183		1
T_ilisha_TRINITY_DN20864_c3_g1_i3.p3	Q502H1 Insulin-like growth factor-binding protein 7 (IBP-7) (IGF-binding protein 7) (IGFBP-7) (MAC25 protein)		0	13.047	46	4	10	4	122	13.3	7.88	18.88	4	0	0	0.66	0.913	0.714	0.979	0.953818	0.942809	0.881591	0.985262	43.47	47.75	77.81	27.58	94.9	135.2	77.4	92.5	33.93	23.02	26.44	13.12	2.12036e+06	1323680	1.01152e+06	1.78756e+06	1.81498e+06	1.18326e+06	581777	1.28291e+06	995062	1.24746e+06	1.30674e+06	870895	3	2
T_ilisha_TRINITY_DN20124_c3_g1_i1.p1	Q56JX9 Fatty acid-binding protein, intestinal (Fatty acid-binding protein 2) (Intestinal-type fatty acid-binding protein) (I-FABP)		0.024	2.079	7	1	1	1	132	15.1	6.58	1.9	1	0	0	0.296	0.723	0.46	0.465	0.0258724	0.774985	0.422842	0.000559576	57.26	57.26	13.39	13.39	120.7	166.8	35.7	76.8	50.95			12.72	2.1385e+06		895932			1684978		449494		814847	1.01038e+06		1
T_ilisha_TRINITY_DN28281_c0_g1_i3.p1	Q5BJA5 Histone H2B 1/2		0	38.373	24	3	57	1	143	15.8	10.4	117.04	3	0	0	1.561	0.691	1.203	1.047	0.856415	0.696889	0.983872	0.971357	35.59	52.36	58.72	50.01	68.7	96.5	92.2	142.6	41.7	57.09	18.67	48.55	1.27692e+06	903677	465480	380432	1.02236e+06	1.35944e+06	995460	1.5699e+06	953290	1.81494e+06	2.23171e+06	622557	2	3
T_ilisha_TRINITY_DN15941_c0_g1_i2.p1	Q5EBE1 Acylphosphatase-2 (EC 3.6.1.7) (Acylphosphatase isozyme TU1) (Acylphosphatase, muscle type isozyme) (Acylphosphate phosphohydrolase 2)		0.004	3.113	13	1	1	1	110	12.3	8.66	1.86	1	0	0	0.711	1.21	0.65	1.169	0.963905	0.959767	0.802253	0.971357	14.63	13.58	12.25	33.41	130	107.5	92.5	69.9	11.81	4.02	15.2	29.29	1.03529e+06	806450	844919	733714	591279	669432	546850	570312	681062	752207	465669	428404	1	1
T_ilisha_TRINITY_DN10893_c0_g1_i2.p1	Q5KQS2 Alpha-2-HS-glycoprotein (Asialofetuin) (Fetuin-A)		0	9.443	12	2	5	2	407	44.4	7.09	1.73	2	0	0	0.933	4.741	1.158	1.063	0.999221	0.000310764	0.984652	0.971357	8.4	98.85	53.44	18.49	158.3	15.7	110.6	115.4	58.09	127.52	8.3	10.39	3.15889e+06	740365	2.35872e+06	1.44864e+06	59553.7	218662	1.59022e+06	1.80691e+06		1.77773e+06	1.90833e+06	1.89321e+06	2	1
T_ilisha_TRINITY_DN2231_c0_g1_i4.p1	Q5M8Z0 Betaine--homocysteine S-methyltransferase 1 (EC 2.1.1.5)		0.004	3.159	5	1	1	1	366	39.8	6.54	2.25	1	0	0
T_ilisha_TRINITY_DN80_c0_g3_i1.p1	Q5MIB5 Glycogen phosphorylase, liver form (EC 2.4.1.1)		0	44.483	20	6	206	1	319	37.1	6.2	432.78	6	0	0
T_ilisha_TRINITY_DN24655_c0_g1_i24.p1	Q5MJ86 Glyceraldehyde-3-phosphate dehydrogenase 2 (EC 1.2.1.12)		0	37.251	22	6	469	3	335	36	6.68	496.54	6	0	1	0.81	1.062	0.855	1.219	0.98912	0.980903	0.968752	0.913281	67.75	42.31	48	52.98	131.6	92.1	99.3	76.9	18.26	18.76	25.5	18.47	1.21676e+07	9.69967e+06	7.57572e+06	6.42899e+06	4.60989e+06	7.00079e+06	6.00259e+06	4.76298e+06	6.86092e+06	5.93106e+06	4.24305e+06	4.82174e+06	4	4
T_ilisha_TRINITY_DN6956_c0_g1_i3.p1	Q5NVR2 Malate dehydrogenase, mitochondrial (EC 1.1.1.37)		0	102.558	74	13	403	13	231	24.4	7.66	758.91	13	0	0	0.911	1.698	1.982	0.935	0.999221	0.77226	0.681851	0.971357	46.94	55.38	43.85	30.58	106.6	62.7	113.6	117	17.86	11.68	4.23	11.77	7.83951e+07	1.08368e+08	9.63226e+07	5.27238e+07	5.05738e+07	5.91908e+07	9.35019e+07	1.10902e+08	1.04874e+08	101162164	1.32511e+08	9.97492e+07	14	16
T_ilisha_TRINITY_DN49120_c0_g1_i1.p1	Q5PR98 Protein NDRG2		0	5.873	9	1	6	1	368	40.4	5.53	0	1	0	0	0.644	1.898	1.434	0.945	0.914312	0.61766	0.921192	0.971357	44.84	48.85	6.4	30.04	111.7	76.1	103.1	109.1	41.45	22.95	36.58	1.73	348171	164734	172519	123505	69802.6	114627	82938.2	232314	162704	178588	189469		1	1
T_ilisha_TRINITY_DN190144_c0_g1_i1.p1	Q5PYH3 GTP-binding protein SAR1b		0	6.645	22	2	5	2	198	22.3	7.11	2.19	2	0	0	0.858	1.425	1.395	0.739	0.999221	0.942809	0.940584	0.528231	50.74	58.04	72.58	70.53	123	77.3	79.2	120.6	39.44	8.3	35.66	55.46	299646	355169	135624	168658	167792	156455	156382	239982	98195.4	280718	469934	117304	2	2
T_ilisha_TRINITY_DN243417_c0_g1_i1.p1	Q5R2J2 Glyceraldehyde-3-phosphate dehydrogenase (GAPDH) (EC 1.2.1.12) (Peptidyl-cysteine S-nitrosylase GAPDH) (EC 2.6.99.-)		0	175.299	53	7	1510	1	150	16.2	8.6	4062.73	7	0	0	1.605	0.951	1.081	1.616	0.856415	0.950341	0.984652	0.103551	46.51	57.73	25.27	19.67	110	74.4	129.2	86.4	41.28	30.61	21.68	20.58	315885	734422	669368	739127	399346	383372	707829	847916	1096836	557786	493372	626754	1	1
T_ilisha_TRINITY_DN15987_c0_g1_i3.p1	Q5R4X8 PRA1 family protein 3 (ADP-ribosylation factor-like protein 6-interacting protein 5) (ARL-6-interacting protein 5) (Aip-5)		0.021	2.205	8	1	1	1	222	25	9.41	0	1	0	0	0.563	1.803	1.287	0.944	0.856415	0.696889	0.968752	0.971357	49.8	56.78	48.91	42.5	141.3	78.4	79.5	100.9	60.24	23.59	28.65	37.8	563792	263551	157844	162730	85045.4	122983	121624	155073	217453	181955	250518	95122.3	1	1
T_ilisha_TRINITY_DN16096_c0_g1_i1.p1	Q5R5B6 Protein disulfide-isomerase (PDI) (EC 5.3.4.1) (Cellular thyroid hormone-binding protein) (Prolyl 4-hydroxylase subunit beta) (p55)		0.027	2.029	3	1	2	1	507	56.3	4.74	0	1	0	0
T_ilisha_TRINITY_DN23026_c0_g1_i2.p1	Q5R6I2 Myozenin-1 (Calsarcin-2) (Filamin-, actinin- and telethonin-binding protein) (Protein FATZ)		0	23.226	19	4	24	3	247	28.4	5.6	51.04	4	0	0	0.925	1.445	1.253	1.268	0.999221	0.942809	0.975521	0.880464	53.57	16.19	21.18	36.04	128.7	71	101.9	98.3	28.61	10.54	18.95	30.83	1.91941e+07	1.31267e+07	9.94419e+06	8182742	5.82664e+06	6.07589e+06	8.53013e+06	9.48569e+06	1.20502e+07	9.69721e+06	12022341	5.34164e+06	3	3
T_ilisha_TRINITY_DN36438_c0_g1_i4.p1	Q5R6I2 Myozenin-2 (Calsarcin-1)		0	7.254	11	2	10	2	250	28.3	8.85	7.66	2	0	0	0.758	0.91	0.827	1.163	0.978524	0.942809	0.968752	0.971357	31.23	55.33	44.78	23.85	103.4	95	120.3	81.3	61.84	27.13	37.24	29.93	8.22913e+06	1.59743e+07	27247862	9.98629e+06	1.18168e+07	1.55075e+07	1.90189e+07	1.09021e+07	1.71247e+07	1.10703e+07	1.25742e+07	1.65487e+07	2	2
T_ilisha_TRINITY_DN35753_c0_g1_i1.p1	Q5R6L5 Cullin-associated NEDD8-dissociated protein 1 (Cullin-associated and neddylation-dissociated protein 1) (TBP-interacting protein of 120 kDa A) (TBP-interacting protein 120A) (p120 CAND1)		0.006	2.693	1	1	1	1	1230	135.8	6.33	1.65	1	0	0
T_ilisha_TRINITY_DN685_c2_g1_i3.p1	Q5REL2 Annexin A1 (Annexin-1) [Cleaved into: Annexin Ac2-26]		0	73.048	42	10	194	10	337	37.5	7.59	329.12	10	0	0	1.361	1.322	1.329	1.271	0.911033	0.950341	0.968471	0.87433	46.94	63.08	61.9	53.95	92.4	59.3	141.3	106.9	20.7	54.6	35.47	22.17	2.05972e+07	1.43195e+07	1.3174e+07	8.88513e+06	7.51313e+06	1.87458e+07	2.663e+07	1.66492e+07	2.05693e+07	1.85171e+07	1.69227e+07	1.03521e+07	9	9
T_ilisha_TRINITY_DN64114_c0_g1_i1.p1	Q5RFH0 ATP synthase subunit g, mitochondrial (ATPase subunit g) (ATP synthase membrane subunit g)		0.003	2.893	10	1	1	1	103	11	9.44	2.26	1	0	0	1.04	1.932	0.01	100	0.999221	0.601145	1.50684e-16	4.07442e-16	5.74	67.77			156.4	81	162.6		5.47	60.69			1.1836e+06	1.2633e+06		376689		837388			1.16344e+06				1	1
T_ilisha_TRINITY_DN460_c0_g1_i17.p1	Q5RFH9 ATP synthase F(0) complex subunit B1, mitochondrial (ATP synthase peripheral stalk-membrane subunit b) (ATP synthase subunit b) (ATPase subunit b)		0	7.858	5	1	10	1	306	34.8	9.01	23.23	1	0	0	0.92	1.812	1.638	0.974	0.999221	0.696889	0.838757	0.977565	53.34	13.63	43.01	54.79	119.5	64.7	109.9	105.9	12.7	10.03	51.81	41.09		752791	566981	325868	337186	313183	353651	974460		589771	976083	368307		1
T_ilisha_TRINITY_DN17053_c0_g1_i45.p1	Q5VST9 Obscurin (EC 2.7.11.1) (Obscurin-RhoGEF) (Obscurin-myosin light chain kinase) (Obscurin-MLCK)		0	5.214	1	2	2	2	2932	323.6	5.4	1.88	2	0	0	0.96	1.839	1.209	1.255	0.999221	0.681832	0.983872	0.898466	10.49	22.57	46.57	57.37	123.3	64	118.4	94.3	9.98	28.84		51.04		1.11134e+06	1.15443e+06	914937	474842	520595		1.20062e+06			1.33288e+06	531886		1
T_ilisha_TRINITY_DN6559_c0_g1_i11.p1	Q5XI72 Eukaryotic translation initiation factor 4H (eIF-4H)		0.004	3.076	5	1	4	1	258	28	9.1	1.95	1	0	0	1.766	1.354	1.805	1.34	0.678013	0.942809	0.78527	0.616297	20.63	58.52	53.68	18.8	82.1	60.7	147.7	109.5	9.17	44.72	24.32	10.11	5.79031e+06	5.96972e+06	6132430	2.83065e+06	3.54623e+06	6126210	8805626	7.65338e+06	11058239	7101731	7.96299e+06	7.62468e+06	1	1
T_ilisha_TRINITY_DN242287_c0_g1_i1.p1	Q5XIZ6 Glycerol-3-phosphate dehydrogenase 1-like protein (EC 1.1.1.8)		0	24.604	9	3	80	1	351	38.2	5.95	118.59	3	0	0	0.747	1.016	0.761	0.998	0.978524	0.961661	0.921192	0.987844	22.47	29.49	20.59	17.1	101.4	124.5	89.2	84.9	17.98	15.78	12.73	15.51	11660939	8716617	7576755	10660257	8613125	6953930	6294791	6.57871e+06	7409508	8.2922e+06	7309890	5348777	1	1
T_ilisha_TRINITY_DN2492_c0_g1_i2.p1	Q5XJ10 Glyceraldehyde-3-phosphate dehydrogenase (GAPDH) (EC 1.2.1.12) (Peptidyl-cysteine S-nitrosylase GAPDH) (EC 2.6.99.-)		0	474.696	78	24	5767	7	329	35.4	9.03	14551.3	24	0	22	0.751	0.956	0.734	0.922	0.978524	0.950341	0.889895	0.971357	38.62	43.55	46.17	45.36	106.8	113.6	86	93.6	11.47	6.81	5.95	10.29	3.92833e+09	3.28392e+09	2.82921e+09	3.61554e+09	2.81152e+09	2.81185e+09	2.16872e+09	2.50189e+09	2.44712e+09	2.78359e+09	2.91486e+09	2.04911e+09	31	31
T_ilisha_TRINITY_DN2492_c0_g1_i10.p2	Q5XJ10 Glyceraldehyde-3-phosphate dehydrogenase (GAPDH) (EC 1.2.1.12) (Peptidyl-cysteine S-nitrosylase GAPDH) (EC 2.6.99.-)		0	231.433	91	15	3605	5	160	17.1	8.94	8264.65	15	0	0	0.801	0.845	0.637	1.022	0.988148	0.942809	0.789657	0.987844	65.65	60.59	70.37	61.83	108.8	114.9	88.1	88.2	6.98	21.27	14.48	8.47	5.6316e+08	5.14339e+08	4.36789e+08	6.78677e+08	3.8456e+08	4.56999e+08	3.60514e+08	3.46849e+08	3.83801e+08	4.5892e+08	4.17463e+08	3.45826e+08	9	9
T_ilisha_TRINITY_DN14438_c0_g1_i2.p1	Q5XJ36 Parkinson disease protein 7 homolog (Maillard deglycase) (Parkinsonism-associated deglycase) (Protein DJ-1zDJ-1) (zDJ-1) (Protein/nucleic acid deglycase DJ-1) (EC 3.1.2.-) (EC 3.5.1.-) (EC 3.5.1.124)		0	109.706	60	8	200	8	189	19.9	6.54	568.72	8	0	0	0.636	0.883	0.669	0.796	0.908536	0.942809	0.838757	0.847694	40.49	37.22	51.47	34.55	113.8	134.3	64.3	87.5	21.83	12.4	10.07	31.93	3.08819e+07	2.43287e+07	1.77646e+07	2.71871e+07	2.64106e+07	2.15761e+07	9.5615e+06	1.44104e+07	1.29977e+07	2.33658e+07	18724216	1.05541e+07	10	10
T_ilisha_TRINITY_DN72051_c0_g1_i1.p1	Q5XJB9 Inactive ADP-ribosyltransferase arh2 (ADP-ribosylhydrolase-like protein 1) ([Protein ADP-ribosylarginine] hydrolase-like protein 1)		0.009	2.542	4	1	23	1	370	41.5	5.97	24.14	1	0	0	1.666	1.881	1.859	1.735	0.793855	0.642122	0.78527	0.0371751	29.02	44.31	33.19	42.76	102	49	158	91.1	40.08	16.46	14.23	47.95	1.0522e+06	2.44965e+06	2.06409e+06	1.04127e+06	1.04771e+06	788065	2.91007e+06	3.21586e+06	3.75901e+06	1.53389e+06	2.04603e+06	3.27193e+06	1	1
T_ilisha_TRINITY_DN10726_c0_g1_i6.p1	Q5XKE0 Myosin-binding protein C, fast-type (Fast MyBP-C) (C-protein, skeletal muscle fast isoform)		0	110.202	24	22	205	19	1103	124	6.23	464.26	22	0	1	0.594	1.548	0.876	0.929	0.856415	0.93237	0.975521	0.971357	75.23	51.83	34.96	31.66	134.6	79.9	92.6	92.9	6.1	25.85	26.54	4.87	3.70025e+07	4.13059e+07	3.53292e+07	2.20393e+07	1.72235e+07	2.85677e+07	1.60995e+07	3.54919e+07	2.48179e+07	2.67699e+07	2.52124e+07	2.30029e+07	14	13
T_ilisha_TRINITY_DN8218_c0_g1_i1.p1	Q5YJC1 Synaptophysin		0	9.59	9	2	15	2	274	30.1	7.88	18.92	2	0	0	0.839	0.893	0.719	1.041	0.999221	0.942809	0.885176	0.983207	25.28	27.24	25.34	18.95	105	124.7	80.8	89.6	10.57	24.67	30.9	33.88	1.98343e+06	1.99806e+06	2.13102e+06	3.12994e+06	1.6759e+06	1.99561e+06	2.06818e+06	1.58956e+06	1.41552e+06	1.64864e+06	1.39004e+06	2.23963e+06	2	2
T_ilisha_TRINITY_DN3079_c0_g1_i2.p1	Q5ZIT5 Ras-related protein Rab-10 (EC 3.6.5.2)		0	9.785	16	3	4	3	201	22.6	8.38	5.79	3	0	0	0.648	1.915	1.762	0.841	0.930793	0.606569	0.789657	0.935808	48.42	51.56	39.22	63.4	148.3	26	104.2	121.5	50.69	45.68	38.44	74.01	3.33679e+06	2.0366e+06	1.0132e+06	613337	222388	300651	581868	1.70331e+06	1.31691e+06	1.83751e+06	1.66937e+06	162146	3	3
T_ilisha_TRINITY_DN872_c3_g1_i8.p1	Q5ZJF4 Peroxiredoxin-6 (EC 1.11.1.27) (1-Cys peroxiredoxin) (1-Cys PRX) (Acidic calcium-independent phospholipase A2) (aiPLA2) (EC 3.1.1.4) (Glutathione-dependent peroxiredoxin) (Lysophosphatidylcholine acyltransferase 5) (LPC acyltransferase 5) (LPCAT-5) (Lyso-PC acyltransferase 5) (EC 2.3.1.23) (Non-selenium glutathione peroxidase) (NSGPx)		0	28.076	24	3	6	3	222	24.7	6.7	8.23	3	0	0	0.642	1.823	1.267	0.839	0.908536	0.696889	0.968752	0.924378	45.09	41.82	48.58	20.28	134.3	85.3	72.9	107.5	66.69	37.22	42.53	56.14	603328	337093	113575		131536	235779		261476	123468	260854	326828	70931.3	2	2
T_ilisha_TRINITY_DN9713_c0_g2_i7.p1	Q5ZK10 NSFL1 cofactor p47 (p97 cofactor p47)		0	4.751	3	1	4	1	375	41.1	5.02	1.75	1	0	0	1.158	1.015	0.886	1.365	0.978524	0.961003	0.975521	0.563775	50.78	122.73	98.78	59.93	114.7	61.8	132.8	90.8	74.93	66.86	65.81	73.48	424339	2.30596e+06	3.16292e+06	3.27198e+06	927390	1.04511e+06	2871710	640656	2.45886e+06	1.76603e+06	448189	2.60194e+06	1	1
T_ilisha_TRINITY_DN4659_c1_g1_i9.p1	Q5ZLN1 Phosphoglycerate mutase 1 (EC 5.4.2.11) (EC 5.4.2.4) (BPG-dependent PGAM 1)		0	23.263	12	3	167	1	254	28.9	6.44	345.62	3	0	0	0.568	1.415	0.813	1.104	0.856415	0.942809	0.957766	0.971357	30.11	37.78	41.59	26.96	135.9	96.1	89.8	78.2	15.86	34.13	26.9	12.09	506670	534764	605131	358086	192852	413695	289991	231636	351151	334092	271309	261549	1	1
T_ilisha_TRINITY_DN12552_c0_g2_i3.p1	Q60817 Nascent polypeptide-associated complex subunit alpha (NAC-alpha) (Alpha-NAC)		0.001	3.233	3	1	1	1	507	54.2	4.32	1.65	1	0	0	0.01	0.804	0.374	0.01	2.89672e-16	0.942809	0.162082	4.07442e-16		29.35	3.61		129	197.2		73.7	32.26	23.78			511093	317328		593538	492093	332444					228984		1	1
T_ilisha_TRINITY_DN17832_c0_g1_i1.p1	Q60847 Collagen alpha-1(XII) chain		0	11.04	7	3	8	3	603	63.7	7.02	4.44	3	0	0	1.092	1.349	1.242	1.119	0.988148	0.942809	0.975521	0.971357	40.4	43.69	45.73	49.46	93.8	71.4	123.1	111.7	26.09	27.27	19.78	38.09	2.15138e+06	1.40937e+06	1.23241e+06	1.01696e+06	806055	1.35898e+06	1.13664e+06	1.93878e+06	1.90732e+06	1.62324e+06	2.3827e+06	916244	3	3
T_ilisha_TRINITY_DN40747_c0_g1_i14.p1	Q60847 Collagen alpha-1(XII) chain		0	7.213	1	1	3	1	1216	133.6	5.27	4.91	1	0	0
T_ilisha_TRINITY_DN43535_c0_g1_i5.p1	Q60847 Collagen alpha-1(XII) chain		0.004	2.991	4	1	1	1	341	37.2	5.35	0	1	0	0	100	0.01	1.37	0.365	2.89672e-16	1.54912e-16	0.945336	9.25203e-07			0	0		139.4	69.7	190.9								309030				171047			447254
T_ilisha_TRINITY_DN22651_c0_g1_i7.p1	Q60997 Deleted in malignant brain tumors 1 protein (Apactin) (CRP-ductin) (Glycoprotein 300) (gp300) (Hensin) (Mucin-like glycoprotein) (Muclin) (Vomeroglandin) (p80)		0	51.154	21	5	44	5	420	46.9	5.22	85.14	5	0	0	1.392	1.434	1.121	1.228	0.883699	0.942809	0.984652	0.913281	62.75	69.59	64.22	49.12	91.2	64.1	133	111.7	28.03	37.16	14.19	14.27	8.0577e+06	6.60328e+06	1.01893e+07	5.30095e+06	3429334	7.36173e+06	7.37041e+06	1.21666e+07	1.0723e+07	9.42831e+06	7.56567e+06	8.36464e+06	5	5
T_ilisha_TRINITY_DN55658_c0_g1_i2.p1	Q60HE3 NADH dehydrogenase [ubiquinone] iron-sulfur protein 8, mitochondrial (EC 7.1.1.2) (Complex I-23kD) (CI-23kD) (NADH-ubiquinone oxidoreductase 23 kDa subunit)		0.021	2.235	5	1	2	1	246	27.8	7.24	0	1	0	0	0.877	3.915	2.464	1.25	0.999221	0.00283557	0.368373	0.902451	59.01	57.42	78.8	66.96	152.4	37.8	116.5	93.2	45.84	19.3	23.44	62.97	267362	280788	91886.2	67930.6	39115.5	55169.9		250239	157305	156231	299099	64390.8	1	1
T_ilisha_TRINITY_DN16269_c1_g1_i1.p1	Q60LV4 Myosin-3 (Myosin heavy chain A) (MHC A)		0	3.718	1	1	2	1	1216	141.8	5.39	4.12	1	0	0
T_ilisha_TRINITY_DN10214_c0_g1_i4.p1	Q61425 Hydroxyacyl-coenzyme A dehydrogenase, mitochondrial (HCDH) (EC 1.1.1.35) (Medium and short-chain L-3-hydroxyacyl-coenzyme A dehydrogenase) (Short-chain 3-hydroxyacyl-CoA dehydrogenase)		0	8.466	19	3	5	3	309	33.5	8.69	3.63	3	0	0	0.716		6.247	0.804	0.963905		0.000608761	0.888465	26.39		386.69	24.15	202.9	6.4	137.5	53.2	26.74		22.73	136.13	261077	208138	133909		5243.16		98389.8		152752		395735	6411.34	1	1
T_ilisha_TRINITY_DN646_c1_g1_i1.p1	Q61704 Inter-alpha-trypsin inhibitor heavy chain H3 (ITI heavy chain H3) (ITI-HC3) (Inter-alpha-inhibitor heavy chain 3)		0	4.764	2	1	2	1	901	101.7	5.44	2.07	1	0	0
T_ilisha_TRINITY_DN15145_c0_g1_i1.p1	Q62000 Mimecan (Osteoglycin)		0	19.858	19	3	18	3	289	32.6	6.28	30.99	3	0	0	0.823	1.245	0.821	0.996	0.999221	0.950341	0.966737	0.987844	60.56	93.31	53.19	48.21	107.4	42.1	131.3	119.2	79.23	126.87	71.37	29.15	1.03531e+06	167507	412077		33530.9	646403	64746.3	585373	595245	490440	720960	348070	2	1
T_ilisha_TRINITY_DN60776_c0_g1_i3.p2	Q63610 Tropomyosin alpha-3 chain (Gamma-tropomyosin) (Tropomyosin-3) (Tropomyosin-5)		0	97.121	35	12	1349	1	217	25.2	4.79	2450.59	12	0	0	1.069	1.335	1.128	1.393	0.999221	0.942809	0.984652	0.46779	50.66	69.7	62.87	46.34	99.8	81.2	127.5	91.6	48.91	54.95	44.09	6.88	1.65535e+06	1.24017e+06	2.78309e+06	688395	1.07015e+06	1.94508e+06	2367546		1.39432e+06	1523309		1.21577e+06	1	1
T_ilisha_TRINITY_DN9576_c0_g1_i6.p1	Q66HD0 Endoplasmin (Heat shock 108 kDa protein) (HSP 108) (HSP108) (Heat shock protein 90 kDa beta member 1) (Transferrin-binding protein)		0	3.607	3	1	2	1	707	81.2	4.86	0	1	0	0
T_ilisha_TRINITY_DN292_c0_g1_i1.p2	Q66I73 Myosin regulatory light chain 2, skeletal muscle isoform B		0	330.46	95	16	2449	14	168	18.9	4.63	6019.68	16	0	0	0.794	1.377	1.148	1.004	0.982413	0.942809	0.984652	0.998179	52.14	71.02	75.78	59.25	116.2	87.5	99	97.3	9.97	30.89	14.79	8.28	1.07954e+09	1.303e+09	1.07564e+09	1.0072e+09	7.22168e+08	4.6706e+08	6.57736e+08	1.12332e+09	9.35841e+08	9.75698e+08	9.99462e+08	7.37201e+08	20	21
T_ilisha_TRINITY_DN12326_c0_g1_i10.p1	Q66IF1 Receptor expression-enhancing protein 6		0	8.428	7	1	17	1	185	21.1	7.24	31.76	1	0	0	0.892	1.596	0.972	1.079	0.999221	0.869863	0.984652	0.971357	12.99	14.99	46.62	31.21	117.4	73.6	104.8	104.3	6.38	37.72	15.47	30.43	589563	559777	571248	603358	293508	278721	409506	689945	478454	500052	610629	273901	1	1
T_ilisha_TRINITY_DN40047_c0_g1_i1.p1	Q66S03 Galactose-specific lectin nattectin (CTL)		0	4.517	5	1	1	1	377	42.6	6.52	2.32	1	0	0	100	0.01	1.383	0.712	2.89672e-16	1.54912e-16	0.942509	0.376214			61.93	61.93		118.8	117	164.3				54.51						169978	163253			405692		158305
T_ilisha_TRINITY_DN7682_c0_g1_i5.p1	Q6AZA0 Acetyl-CoA acetyltransferase, mitochondrial (EC 2.3.1.9) (Acetoacetyl-CoA thiolase)		0	7.324	6	1	13	1	422	44.5	8.21	7.08	1	0	0	0.616	4.112	3.726	0.778	0.858114	0.00164039	0.0430351	0.713452	34.28	49.97	30.16	72.3	146.8	37.9	73.9	141.4	31.1	46.02	30.37	35.53	299036	559419	378004	102648	109439	40577.5	173145	219859	317334	390410	443601	178156	1	1
T_ilisha_TRINITY_DN29307_c1_g1_i4.p1	Q6B4U9 Peroxiredoxin-1 (EC 1.11.1.24) (Thioredoxin-dependent peroxiredoxin 1)		0	15.802	23	3	34	3	197	21.8	6.67	49.08	3	0	0	0.84	0.959	0.791	0.938	0.999221	0.950341	0.942509	0.971357	46.87	55.96	61.35	46.15	129.7	77.3	89.7	103.3	65.5	5.63	41.66	76.22	1.4531e+07	6.64321e+06	3.49454e+06	4.10969e+06	3.18582e+06	3.30071e+06	2.09819e+06	6.58741e+06	4.23075e+06	5.11703e+06	1.08127e+07	1.52186e+06	3	3
T_ilisha_TRINITY_DN50397_c0_g1_i2.p1	Q6B855 Transketolase (TK) (EC 2.2.1.1)		0	24.699	17	5	24	5	625	67.5	6.64	37.63	5	0	0	1.477	1.1	1.047	1.511	0.856415	1	1	0.21469	50.95	69.97	74	40.41	70.7	59.7	161.4	108.1	77.41	99.5	27.14	39.61	820729	254713	198131	160321	172990	814127	687261	609439	465526	508391	389828	191453	2	1
T_ilisha_TRINITY_DN141296_c0_g1_i1.p1	Q6DGK2 L-lactate dehydrogenase B-B chain (LDH-B-B) (EC 1.1.1.27)		0	19.2	29	3	166	2	139	15.5	8.7	398.66	3	0	0	1.034	1.495	1.213	1.341	0.999221	0.942809	0.983872	0.616297	62.99	36.15	59.16	43.69	106.8	87.7	88.9	116.6	54.19	7.83	55.07	54.55	2.46627e+06	1.02762e+06	930719	803432	597226	721139	704734	2.01593e+06	690057	1.09013e+06	1387407	319019	2	2
T_ilisha_TRINITY_DN734_c5_g1_i1.p1	Q6GLJ6 PDZ and LIM domain protein 3		0	10.369	8	2	3	2	347	37.3	6.79	7.26	2	0	0	0.83	0.872	0.555	1.238	0.999221	0.942809	0.684493	0.913281	33.41	55.2	42.35	34.36	75.9	166.1	77.7	80.4	80.27	23.19	14.55	13.45	1.93717e+06	540415	473864	1.01301e+06	1.31712e+06	994329	475278	457480	509156	502849	630006		2	1
T_ilisha_TRINITY_DN11024_c0_g1_i6.p1	Q6IQM2 Cytochrome c		0	13.24	35	4	27	2	122	13.5	9.5	23.89	4	0	2	0.796	2.421	2.077	1.063	0.982508	0.176681	0.604624	0.971357	36.08	31.6	32.46	26.98	140.4	34.9	120.7	104	21.09	32.36	23.41	53.76	3141954	4.7772e+06	3.77122e+06	539248	835527	931710	1.95067e+06	3.95898e+06	3.31136e+06	2.99577e+06	4386934	1.07541e+06	3	3
T_ilisha_TRINITY_DN524_c0_g1_i4.p1	Q6IRU2 Tropomyosin alpha-1 chain (Alpha-tropomyosin) (Tropomyosin-1)		0	83.731	32	12	1218	0	248	28.5	4.67	2125.25	12	0	0
T_ilisha_TRINITY_DN2649_c0_g1_i6.p1	Q6NRY9 14-3-3 protein gamma-2 (Protein 14-3-3G2)		0	17.762	15	3	85	1	247	28.2	4.94	69.49	3	0	0	0.732	1.168	0.925	0.99	0.963905	0.972951	0.984652	0.987844	26.84	12.49	20.74	32.64	121.6	104.1	78.1	96.3	12.24	14.74	22.38	22.88	526640	562983	397261	421995	291039	409209	388827	350264	296931	463129	412395	254597	1	1
T_ilisha_TRINITY_DN12545_c0_g1_i2.p1	Q6NSN5 Adenylosuccinate synthetase isozyme 1 (AMPSase 1) (AdSS 1) (EC 6.3.4.4) (Adenylosuccinate synthetase, basic isozyme) (Adenylosuccinate synthetase, muscle isozyme) (M-type adenylosuccinate synthetase) (IMP--aspartate ligase 1)		0	56.742	19	7	141	7	492	54.2	8.84	274.67	7	0	0	1.041	1.439	1.379	1.162	0.999221	0.942809	0.943896	0.971357	47.32	62.29	54.92	43.12	114.1	70.8	126.3	88.8	9.11	32.45	17.2	25.72	1.56912e+07	1.51851e+07	1.17755e+07	1.38171e+07	6.4431e+06	7.92284e+06	1.13798e+07	1.76206e+07	1.80864e+07	1.43578e+07	1.18312e+07	7.46264e+06	7	7
T_ilisha_TRINITY_DN146462_c0_g1_i1.p1	Q6NVA9 Actin, cytoplasmic 1 (Beta-actin) [Cleaved into: Actin, cytoplasmic 1, N-terminally processed]		0	154.584	40	11	1870	1	343	38.5	5.97	3786.43	11	0	0
T_ilisha_TRINITY_DN1090_c0_g1_i12.p1	Q6NWF6 Keratin, type II cytoskeletal 8 (Cytokeratin-8) (CK-8) (Keratin-8) (K8)		0	55.615	18	8	146	1	442	48.9	5.49	295.82	8	0	1	1.109	0.795	0.789	1.152	0.978524	0.939384	0.940584	0.971357	13.29	18.13	39.02	27.36	93.8	123.9	102.6	79.7	17.33	24.1	22.62	32.45	1.92655e+07	2.0577e+07	13123652	2.38225e+07	1.30388e+07	21826663	13236882	2.18183e+07	2.3541e+07	2.60442e+07	1.56932e+07	1.37648e+07	2	2
T_ilisha_TRINITY_DN5094_c0_g1_i1.p1	Q6NWF6 Keratin, type II cytoskeletal 8 (Cytokeratin-8) (CK-8) (Keratin-8) (K8)		0	63.014	47	12	112	9	266	29.9	4.97	215.41	12	0	3	1.424	1.271	1.684	1.119	0.858114	0.950341	0.802253	0.971357	43.01	102.58	97.82	37.58	94.4	39.6	142.8	123.2	17.81	121.45	38.62	20.03	2.7105e+07	2.02793e+07	1.76858e+07	8.06458e+06	4.88805e+06	4.92148e+07	4.55173e+07	3.04011e+07	2.82609e+07	2.143e+07	3.30237e+07	2.252e+07	10	10
T_ilisha_TRINITY_DN1852_c0_g1_i1.p1	Q6NZI2 Caveolae-associated protein 1 (Cavin-1) (Polymerase I and transcript release factor) (cav-p60)		0	18.132	10	3	14	3	459	51.4	5.14	21.07	3	0	0	0.768	2.211	1.793	0.614	0.978524	0.297306	0.78527	0.0782162	100.29	110.97	68.57	56.94	167	68.3	70.8	94	59.15	54.73	52.04	36.89	2.32893e+06	1.74247e+06	482320	879644	202968	599269	1.34241e+06	725912	680253	1.18025e+06	981441	469726	2	2
T_ilisha_TRINITY_DN7630_c0_g1_i1.p1	Q6P2T0 Trimeric intracellular cation channel type A (TRIC-A) (TRICA) (Transmembrane protein 38A)		0	8.266	19	3	5	3	290	32.4	8.48	7.35	3	0	0	0.883	1.31	1.278	1.055	0.999221	0.950341	0.968752	0.971357	44.67	45.36	26.92	20.02	106.8	74.9	122.9	95.4	39.47	28.36	15.13	23.39	2.44626e+06	1.97411e+06	922281	1.20193e+06	1.11389e+06	1.76513e+06	1.57398e+06	2.72962e+06	2.09221e+06	1.7048e+06	2.00382e+06	1053988	3	2
T_ilisha_TRINITY_DN3613_c2_g1_i10.p1	Q6P698 Plastin-2 (L-plastin) (Lymphocyte cytosolic plastin 1)		0	4.095	1	1	8	1	625	70	5.22	9.21	1	0	0
T_ilisha_TRINITY_DN30252_c0_g1_i2.p1	Q6P7Q4 Lactoylglutathione lyase (EC 4.4.1.5) (Aldoketomutase) (Glyoxalase I) (Glx I) (Ketone-aldehyde mutase) (Methylglyoxalase) (S-D-lactoylglutathione methylglyoxal lyase)		0	12.654	16	3	22	3	250	28.2	8.51	38.46	3	0	0	0.713	1.051	0.868	0.856	0.963905	0.975435	0.968752	0.958335	27.72	31.54	34.72	29.28	125.4	118.7	74.6	81.3	16.81	11.32	14.49	33.27	5.18655e+06	4682348	3.29518e+06	4.3354e+06	2.96357e+06	3.72594e+06	2.28491e+06	2.72949e+06	3.14357e+06	4.45835e+06	3.03581e+06	2.08176e+06	3	3
T_ilisha_TRINITY_DN13955_c0_g1_i2.p1	Q6P8J7 Creatine kinase S-type, mitochondrial (EC 2.7.3.2) (Basic-type mitochondrial creatine kinase) (Mib-CK) (Sarcomeric mitochondrial creatine kinase) (S-MtCK)		0	45.917	18	3	154	1	244	27	7.02	487.32	3	0	0
T_ilisha_TRINITY_DN26267_c0_g1_i2.p1	Q6P8J7 Creatine kinase S-type, mitochondrial (EC 2.7.3.2) (Basic-type mitochondrial creatine kinase) (Mib-CK) (Sarcomeric mitochondrial creatine kinase) (S-MtCK)		0	28.924	32	4	142	2	167	19.3	8.62	281.79	4	0	0	100	0.01	0.404	0.666	2.89672e-16	1.54912e-16	0.235822	0.194971			37.28	29.79		239	64.3	96.6				28.13					1.45811e+06		400173			566139	733475	864417
T_ilisha_TRINITY_DN2001_c0_g1_i10.p1	Q6P9V9 Tubulin alpha-1B chain (Alpha-tubulin 2) (Tubulin alpha-2 chain) [Cleaved into: Detyrosinated tubulin alpha-1B chain]		0	54.349	23	7	102	1	451	50.2	5.06	145.69	7	0	4	1.299	1.298	1.532	1.061	0.953818	0.950341	0.881591	0.971357	33.72	55.15	60.2	20.86	86.8	69.8	123	120.5	38.28	58.22	6.12	31.57	4.97678e+06	2.52931e+06	2524779	1.34323e+06	1.81195e+06	3.76572e+06	2.99268e+06	4.31545e+06	3.65419e+06	3.8958e+06	3.89128e+06	1.81255e+06	5	5
T_ilisha_TRINITY_DN50407_c0_g1_i1.p1	Q6PE25 Elongation factor 1-gamma (EF-1-gamma) (eEF-1B gamma)		0	5.516	4	1	6	1	271	30.4	9.38	9.37	1	0	0	1.357	0.883	1.273	0.906	0.919424	0.942809	0.968752	0.971357	7.46	19.78	31.3	30.51	78.2	93.3	108.7	119.8	17.12	6.47	2.62	29.23	606780	451797	406074	549129	410086	453588	528147	658879	562566	825443	561828		1	1
T_ilisha_TRINITY_DN15395_c0_g2_i3.p1	Q6PHG2 Hemopexin		0	20.354	12	4	28	4	451	51	6.21	36.62	4	0	0	0.698	1.367	0.93	0.999	0.956779	0.942809	0.984652	0.988851	33.45	52.14	34.54	29.51	133	92.2	96	78.8	15.89	34.64	16.5	28.06	3.14164e+06	2.30109e+06	2.25115e+06	1.25274e+06	2.09208e+06	1.45557e+06	1.22769e+06	2.18994e+06	1.65903e+06	1.06099e+06	1.94285e+06	1.25754e+06	3	3
T_ilisha_TRINITY_DN15395_c0_g1_i2.p1	Q6PHG2 Hemopexin		0	180.572	44	15	341	15	511	57.7	6.24	712.37	15	0	0	0.782	1.141	0.564	1.413	0.978524	0.991503	0.715383	0.417111	59.97	70.02	67.11	60.77	118.3	92.5	102.9	86.3	55.99	60.03	17.1	34.6	115231771	4.4243e+07	4.46541e+07	3.05437e+07	3.11395e+07	7.69726e+07	3.53259e+07	5.8225e+07	3.75529e+07	1.88827e+07	3.61622e+07	3.45316e+07	16	15
T_ilisha_TRINITY_DN4774_c0_g1_i1.p1	Q6T8D8 Telethonin (Titin cap protein)		0.029	1.951	7	1	1	1	168	19.6	7.83	0	1	0	0	0.481	2.443	1.291	1.079	0.64729	0.167094	0.968752	0.971357	21.32	20.79	40.77	38.95	164.9	72.1	74.7	88.3	8.01	46.13	46.96	16.75	820310	951596	796293	135555	310437	327705	319557	875515	368263	349198	503389	401926	1	1
T_ilisha_TRINITY_DN1352_c3_g1_i1.p1	Q6UFZ9 14-3-3 protein beta/alpha-1 (Protein 14-3-3B1)		0	11.871	18	2	47	1	121	13.8	5.19	53.34	2	0	0	2.759	0.94	0.01	100	0.046874	0.950341	1.50684e-16	4.07442e-16	39.6	54.03			80.7	96.8	222.5		35.88	39.69			694927	324346	453740	291150	486002	614464	1.1387e+06						1	1
T_ilisha_TRINITY_DN1352_c0_g2_i1.p1	Q6UFZ9 14-3-3 protein beta/alpha-1 (Protein 14-3-3B1)		0	35.059	28	5	96	3	244	27.6	4.77	65.59	5	0	0	1.039	1.064	0.944	0.946	0.999221	0.980903	0.984652	0.971357	29.23	38.71	53.3	34.05	103.2	100.4	78	118.4	25.51	45.47	17.15	35.74	1.30936e+06	1.20125e+06	696887	1.10653e+06	450858	1.29793e+06	729867	952252	1.10032e+06	1.3326e+06	1.39988e+06	575039	1	2
T_ilisha_TRINITY_DN15739_c0_g1_i5.p1	Q701N9 Myoglobin		0	50.662	48	5	44	5	147	15.6	8.12	99.97	5	0	0	3.06	0.088	0.284	0.567	0.0194413	2.69377e-12	0.034655	0.0231057	32.75	133.61	74.96	37.16	33.9	49.4	58.3	258.3	67.45	160.88	94.74	39.16		1.08273e+06	345782	635429	2.59723e+07	789145	3.30511e+06	1.16194e+06	605810	3.13744e+06	7.25262e+06	4.17398e+06		3
T_ilisha_TRINITY_DN11354_c0_g1_i4.p2	Q710D6 DnaJ homolog subfamily C member 12 (J domain-containing protein 1)		0	7.906	9	1	12	1	126	14.1	9.22	17.26	1	0	0	0.441	1.21	1.278	0.436	0.455109	0.959767	0.968752	0.000119871	53.51	62.62	50.74	35.06	138.7	92.1	51.4	117.8	42.19	46.68	27.77	21.25	1.16973e+06	2.55702e+06	2636588	1.60904e+06	2.07748e+06	803237	609254	992382	1.1863e+06	1.69268e+06	2.17364e+06	2.28385e+06	1	1
T_ilisha_TRINITY_DN43606_c0_g1_i1.p1	Q7PPA5 Calcium-transporting ATPase sarcoplasmic/endoplasmic reticulum type (EC 7.2.2.10) (Calcium pump) (Sarcoplasmic/endoplasmic reticulum Ca(2+)-ATPase)		0	34.728	25	2	187	1	162	17.2	5.1	629.22	2	0	0	0.995	0.766	0.594	1.177	0.999221	0.868963	0.78527	0.971357	26.59	45.3	34.81	23.94	106.3	117.7	92.6	83.4	15.06	33.96	16.59	4.42	3.48849e+06	3.63397e+06	4.09147e+06	4.99284e+06	3.23578e+06	2173723	3.18589e+06	3.31719e+06	2591469	2.93749e+06	2.79587e+06	2.42523e+06	2	2
T_ilisha_TRINITY_DN155025_c0_g1_i1.p2	Q7S2Z9 Triosephosphate isomerase (TIM) (EC 5.3.1.1) (Triose-phosphate isomerase)		0	5.06	5	1	7	1	274	29.9	6.14	0	1	0	0	0.592	1.505	0.822	1.008	0.856415	0.942809	0.966737	0.999006	22.04	22.04	22.6	25.87	134.4	101.8	82.2	81.6	22.37	29.22	27.05	33.72	8114862	9416588	5.36567e+06	5752752	2.81505e+06	5263722	2.61313e+06	5.84321e+06	4515358	4703767	5898896	2.44802e+06	1	1
T_ilisha_TRINITY_DN3154_c5_g1_i1.p1	Q7SX99 Fumarate hydratase, mitochondrial (Fumarase) (EC 4.2.1.2)		0	6.639	5	2	7	2	505	54.5	8.69	6.85	2	0	0	1.101	1.501	1.347	1.143	0.982508	0.942809	0.957766	0.971357	39.92	24.31	27.96	30.13	111.7	71.9	119.7	96.8	49.38	11.58	19.43	30.15	202414	616552	513116	308521	294568	345540	375390	639501	624867	691257	493760	340435	1	1
T_ilisha_TRINITY_DN128_c0_g1_i3.p1	Q7SYK7 Aspartate aminotransferase, mitochondrial (mAspAT) (EC 2.6.1.1) (EC 2.6.1.7) (Glutamate oxaloacetate transaminase 2a) (Glutamic-oxaloacetic transaminase 2a, mitochondrial) (Kynurenine aminotransferase 4) (Kynurenine aminotransferase IV) (Kynurenine--oxoglutarate transaminase 4) (Kynurenine--oxoglutarate transaminase IV) (Transaminase A)		0	66.704	35	11	194	7	428	47.2	9.16	355.58	11	0	4	0.721	1.812	1.499	0.882	0.963905	0.696889	0.889895	0.971357	22.51	31.24	29.44	22.51	131.4	75	93.6	99.9	19.04	12.92	14.66	2.43	1.85395e+07	2.66153e+07	22796812	1.367e+07	1.19081e+07	9.74847e+06	1.49464e+07	1.45495e+07	1.65845e+07	1.8568e+07	1.90068e+07	1.69188e+07	10	10
T_ilisha_TRINITY_DN128_c0_g2_i1.p1	Q7SYK7 Aspartate aminotransferase, mitochondrial (mAspAT) (EC 2.6.1.1) (EC 2.6.1.7) (Glutamate oxaloacetate transaminase 2a) (Glutamic-oxaloacetic transaminase 2a, mitochondrial) (Kynurenine aminotransferase 4) (Kynurenine aminotransferase IV) (Kynurenine--oxoglutarate transaminase 4) (Kynurenine--oxoglutarate transaminase IV) (Transaminase A)		0	46.861	26	8	153	4	396	44.1	8.66	290.41	8	0	0	0.874	1.25	1.159	0.933	0.999221	0.950341	0.984652	0.971357	33.02	37.22	41.63	21.61	108.7	95.7	91.9	103.6	6.21	1.92	4.39	11.45	1.3877e+07	1.35285e+07	1.10127e+07	1.1222e+07	9.87189e+06	1.00129e+07	9.38369e+06	1.12938e+07	1.08147e+07	1.24667e+07	1.46255e+07	9.89585e+06	3	4
T_ilisha_TRINITY_DN59003_c1_g1_i1.p4	Q7TNF8 Peripheral-type benzodiazepine receptor-associated protein 1 (PRAX-1) (Peripheral benzodiazepine receptor-interacting protein) (PBR-IP) (RIMS-binding protein 1) (RIM-BP1) (TSPO-associated protein 1)		0.024	2.093	13	1	1	1	125	13.4	7.59	1.84	1	0	0	1.419	1.044	1.397	1.089	0.858328	0.972951	0.940584	0.971357	16.11	7.43	25.35	24.87	84.1	80.6	122.7	112.6	15.12	12.68	7.47	22.69	878307	824170	978759	752387	668456	843134	1.09407e+06		1.10486e+06	1.12273e+06	955243	1.27207e+06	1	1
T_ilisha_TRINITY_DN14292_c0_g1_i8.p1	Q7TQ48 Sarcalumenin		0	47.576	29	9	81	9	415	47.5	6.23	136.51	9	0	0	1.051	0.829	0.966	1.067	0.999221	0.942809	0.984652	0.971357	60.72	58.82	42.78	44.66	94.2	132.2	94.3	79.3	31.25	34.21	30.71	16.88	5.07712e+06	3.69945e+06	2.39225e+06	2.62557e+06	4.1786e+06	4.772e+06	2.69999e+06	6001189	3.41145e+06	2.89094e+06	4.03926e+06	2.65083e+06	5	6
T_ilisha_TRINITY_DN114565_c0_g1_i1.p1	Q7ZTS4 Keratin, type I cytoskeletal 18 (Cytokeratin-18) (CK-18) (Dorsal aorta proneprin kinesin-1) (DreK18) (Keratin-18) (K18)		0	4.286	16	2	3	1	122	13	9.23	4.11	2	0	0
T_ilisha_TRINITY_DN2249_c0_g1_i2.p1	Q7ZTS4 Keratin, type I cytoskeletal 18 (Cytokeratin-18) (CK-18) (Dorsal aorta proneprin kinesin-1) (DreK18) (Keratin-18) (K18)		0	7.575	5	2	19	1	412	45.9	5.6	35.16	2	0	0	1.067	1.277	1.185	1.883	0.999221	0.950341	0.984652	0.0102444	34.99	82.21	15.35	4.87	124	62.5	139.4	74	30.31	48.49	41.92		518934	956983	793060	380136	356253	767662	810928	438070	940179			446462	1	1
T_ilisha_TRINITY_DN14857_c0_g1_i6.p1	Q7ZTS4 Keratin, type I cytoskeletal 18 (Cytokeratin-18) (CK-18) (Dorsal aorta proneprin kinesin-1) (DreK18) (Keratin-18) (K18)		0	11.667	10	3	12	2	318	36.7	5.08	14.96	3	0	1	1.496	0.937	1.012	1.346	0.856415	0.950341	0.984652	0.602912	58.36	67.28	88.88	43.76	77.2	48.2	202.2	72.4	13.3	84.96	54.68	75.68	948340	775150	912024	554074	331507	1.61761e+06	2.01331e+06	957978	3.05793e+06	849643	750810	2.30033e+06	2	2
T_ilisha_TRINITY_DN6772_c0_g1_i5.p1	Q7ZU42 Obg-like ATPase 1		0	5.55	4	1	6	1	401	45.3	7.69	6.12	1	0	0	0.735	1.727	1.082	1.128	0.963905	0.761787	0.984652	0.971357	68.99	59.81	62.74	39.93	125.2	72.5	92	110.4	52.53	32.23	42.85	43.18	387380	261161	105206	203828	91076.1	127178	86022.2	278052	176727	225086	230459	79052.7	1	1
T_ilisha_TRINITY_DN15312_c0_g1_i1.p1	Q7ZUC7 Prostaglandin E synthase 2 (EC 5.3.99.3) (Microsomal prostaglandin E synthase 2) (mPGES-2)		0.006	2.6	3	1	54	1	393	44.7	9.26	91.88	1	0	0	1.711	2.079	4.112	0.962	0.757415	0.417925	0.0217865	0.971357	16.56	40.15	40.15	19.01	74.6	35.9	141.9	147.6	8.34	48.29	8.24	14.2	2.55123e+07	21958176	19672088	4639033	8498283	12185637	30171228	43786164	39709704	36870928	50646232	36946520	1	1
T_ilisha_TRINITY_DN275_c0_g1_i11.p1	Q7ZVB2 4-trimethylaminobutyraldehyde dehydrogenase A (TMABA-DH) (TMABADH) (EC 1.2.1.47) (Aldehyde dehydrogenase family 9 member A1-A) (EC 1.2.1.3)		0	7.848	9	3	3	3	508	55.2	6.15	3.59	3	0	0	0.01	0.628	1.142	0.01	2.89672e-16	0.574233	0.984652	4.07442e-16		64.83	76.61		76.6	198.5		124.8	80.85	53.69		50.66		172948	42503.4	257967	60980.8	196789				126995	147235	264629		1
T_ilisha_TRINITY_DN20441_c0_g1_i2.p2	Q7ZVB2 4-trimethylaminobutyraldehyde dehydrogenase A (TMABA-DH) (TMABADH) (EC 1.2.1.47) (Aldehyde dehydrogenase family 9 member A1-A) (EC 1.2.1.3)		0	5.097	21	2	2	2	149	16.5	8.29	0	2	0	0	100	0.01	0.01	100	2.89672e-16	1.54912e-16	1.50684e-16	4.07442e-16						279.6	120.4			32.74						1.63803e+06	695504	1.22396e+06	513831
T_ilisha_TRINITY_DN1583_c0_g1_i2.p1	Q7ZVF3 Succinate dehydrogenase [ubiquinone] flavoprotein subunit, mitochondrial (EC 1.3.5.1) (Flavoprotein subunit of complex II) (Fp)		0	7.024	2	1	3	1	663	72.6	6.71	5.62	1	0	0	0.488	3.409	2.789	0.523	0.647971	0.0117828	0.207085	0.00594202	37.59	30.21	67.62	56.67	166.2	44.6	65	124.3	35.68	13.08	26.72	53.95	351517	345320	152252		81726.6	70990.5	80156.2	141587	155903	249652	439058	118942	1	1
T_ilisha_TRINITY_DN433_c0_g1_i3.p1	Q7ZVY5 Citrate synthase, mitochondrial (EC 2.3.3.1) (Citrate (Si)-synthase)		0	46.95	24	8	82	8	509	56.7	8.56	96.3	8	0	0	0.853	1.877	1.787	0.929	0.999221	0.642194	0.78527	0.971357	26.33	53.91	45.22	22.32	117	66.5	106.2	110.3	6.65	25.39	11.61	14.01	1.8802e+07	1.72627e+07	1.46723e+07	6.9922e+06	7.89616e+06	1.04204e+07	1.10811e+07	1.78848e+07	1.44308e+07	1.5744e+07	1.7429e+07	1.12129e+07	8	6
T_ilisha_TRINITY_DN39378_c0_g1_i2.p2	Q7ZWE9 UMP-CMP kinase (EC 2.7.4.14) (Deoxycytidylate kinase) (CK) (dCMP kinase) (Nucleoside-diphosphate kinase) (EC 2.7.4.6) (Uridine monophosphate/cytidine monophosphate kinase) (UMP/CMP kinase) (UMP/CMPK)		0.017	2.365	8	1	7	1	123	13.8	10.9	0	1	0	0	1.7	1.824	2.581	1.128	0.770725	0.696889	0.301634	0.971357	11.21	75.99	75.99	21.89	85.8	47	145.8	121.4	12.49	70.49	9.98	21.15	20088130	15451741	16543405	4.16132e+06	8.09172e+06	17358236	25584748	28489978	30527318	23289984	35353648	22079450	1	1
T_ilisha_TRINITY_DN3233_c0_g1_i5.p1	Q8BH59 Calcium-binding mitochondrial carrier protein Aralar1 (Mitochondrial aspartate glutamate carrier 1) (Solute carrier family 25 member 12)		0	48.682	18	7	52	7	647	71.5	8.35	54.9	7	0	0	0.765	1.737	1.755	0.849	0.978524	0.752659	0.789657	0.946474	48.32	73.39	51.86	37.21	54.2	29.6	154	162.1	35	17.5	31.83	16.49	8.75066e+06	1.3848e+07	1.63236e+07	7.17357e+06	8.02307e+06	6.18798e+06	2.61404e+07	4.12425e+07	5.39208e+07	3.01091e+07	4.27368e+07	3.52262e+07	7	7
T_ilisha_TRINITY_DN193_c1_g1_i2.p1	Q8BH61 Coagulation factor XIII A chain (Coagulation factor XIIIa) (EC 2.3.2.13) (Protein-glutamine gamma-glutamyltransferase A chain) (Transglutaminase A chain)		0.022	2.171	2	1	1	1	734	82	5.68	0	1	0	0
T_ilisha_TRINITY_DN20256_c0_g1_i2.p1	Q8BH61 Coagulation factor XIII A chain (Coagulation factor XIIIa) (EC 2.3.2.13) (Protein-glutamine gamma-glutamyltransferase A chain) (Transglutaminase A chain)		0.021	2.219	1	1	1	1	731	82.1	5.72	1.81	1	0	0	0.613	0.713	0.732	0.6	0.856415	0.762074	0.889895	0.0555012	52.33	52.33	32.91	36.58	98.7	138.5	61.5	101.3	41.79		42.6	30.64	707722	452353	269346	601118			145588	449093	259477	360224	579245		1	1
T_ilisha_TRINITY_DN23779_c0_g1_i1.p1	Q8BH95 Enoyl-CoA hydratase, mitochondrial (mECH) (mECH1) (EC 4.2.1.17) (EC 5.3.3.8) (Enoyl-CoA hydratase 1) (ECHS1) (Short-chain enoyl-CoA hydratase) (SCEH)		0	3.636	4	1	3	1	290	31.3	8.59	3.51	1	0	0	0.631	1.906	1.652	0.759	0.892828	0.615004	0.821294	0.616507	22.79	28.6	13.03	18.69	133.9	70.2	84.5	111.4	34.84	10.25	3.9	12.98	287244	516307	537187	215079	217884	230895	285780	341658	300023	362758	487369	365259	1	1
T_ilisha_TRINITY_DN2088_c0_g1_i2.p1	Q8BMF3 NADP-dependent malic enzyme, mitochondrial (NADP-ME) (EC 1.1.1.40) (Malic enzyme 3)		0	4.619	4	1	1	1	588	66.1	6.71	2.58	1	0	0
T_ilisha_TRINITY_DN50606_c0_g1_i2.p1	Q8BWT1 3-ketoacyl-CoA thiolase, mitochondrial (EC 2.3.1.16) (Acetyl-CoA acetyltransferase) (EC 2.3.1.9) (Acetyl-CoA acyltransferase) (Acyl-CoA hydrolase, mitochondrial) (EC 3.1.2.-) (EC 3.1.2.1) (EC 3.1.2.2) (Beta-ketothiolase) (Mitochondrial 3-oxoacyl-CoA thiolase)		0	7.914	10	2	8	2	397	41.7	7.77	8.29	2	0	0	0.484	1.351	0.591	0.915	0.647971	0.942809	0.78527	0.971357	38.62	56.9	68.52	76.89	140.2	100.4	74.9	84.6	12.92	47.23	34.83	46.61	1.78611e+06	1.98522e+06	1.38023e+06	1.19641e+06	1.89495e+06	828032	572521	1.45905e+06	867466	1.41415e+06	1.06565e+06	441997	2	2
T_ilisha_TRINITY_DN12861_c0_g1_i1.p1	Q8CAQ8 MICOS complex subunit Mic60 (Mitochondrial inner membrane protein) (Mitofilin)		0	7.131	5	3	6	3	779	84.7	5.47	0	3	0	0	0.839	1.432	1.459	1.012	0.999221	0.942809	0.921192	0.998179	55.75	41.84	25.01	55.41	97.5	67.6	160.2	74.7	48.2	68.56	39.32	31.08	2.06319e+06	2.27653e+06	4.18533e+06	1.49421e+06	1.56701e+06	242108	3.06744e+06	2.07011e+06	4.2763e+06	1.68526e+06	1.73292e+06	2.44684e+06	2	2
T_ilisha_TRINITY_DN9552_c0_g1_i1.p1	Q8CGI1 Protein FAM193A (Protein IT14)		0	7.143	1	1	52	1	1300	142.6	6.28	120.63	1	0	0	0.792	0.888	0.86	0.964	0.981025	0.942809	0.968752	0.971357	41.44	70.89	35.66	38.71	129.1	92.2	82.7	96	36.36	71	33.28	16.14	10649118	2.29023e+07	1.62887e+07	1.22202e+07	9.53444e+06	32081256	9.48848e+06	1.902e+07	9.04872e+06	1.29793e+07	1.02049e+07	1.18303e+07	1	1
T_ilisha_TRINITY_DN3758_c0_g1_i1.p1	Q8HXP3 Superoxide dismutase [Mn], mitochondrial (EC 1.15.1.1)		0	4.525	6	1	3	1	226	25.1	8.16	3.44	1	0	0	0.789	100	100	0.906	0.978524	1.54912e-16	1.50684e-16	0.971357	13.28			16.56	150.3		118.7	131	9.28		5.89	20.44	599087	645293	483028				385793	489762	389084	498613	675621	389653	1	1
T_ilisha_TRINITY_DN8379_c0_g1_i1.p1	Q8HXY0 Electron transfer flavoprotein subunit alpha, mitochondrial (Alpha-ETF)		0	12.969	12	2	21	2	332	34.9	6.92	24.02	2	0	0	0.797	2.223	2.565	0.707	0.98324	0.290606	0.310538	0.358635	34.96	46.23	31.91	30.26	145	38.8	92.5	123.7	29.28	37.85	23.94	23.77	496196	873994	772529	180624	307182	192693	371733	572924	666624	604875	987371	621403	2	2
T_ilisha_TRINITY_DN1588_c0_g3_i2.p1	Q8JFQ6 Keratin, type I cytoskeletal 13 (Cytokeratin-13) (CK-13) (Keratin-13) (K13)		0	105.841	51	15	216	14	372	42.6	5.4	401.05	15	0	1	1.477	1.207	1.439	1.169	0.856415	0.961003	0.921192	0.971357	48.57	102.59	108.93	58.05	97.1	31.4	147.7	123.8	14.06	119.7	32.29	22.74	2.47721e+07	1.84548e+07	1.91972e+07	6.50916e+06	3.99484e+06	3.83024e+07	4.06024e+07	2.83696e+07	2.98107e+07	1.89662e+07	3.13132e+07	2.30762e+07	13	13
T_ilisha_TRINITY_DN6180_c0_g1_i2.p1	Q8K031 StAR-related lipid transfer protein 8 (START domain-containing protein 8) (StARD8)		0.027	1.964	4	1	2	1	398	44.8	7.03	3.59	1	0	0	1.958	0.768	1.067	0.862	0.490286	0.869863	0.985968	0.971357	67.79	25.04	146.23	98.45	70.4	91.6	140.3	97.7	26.33	16.18	65.64	104.92	578328	392002		654773		462060	198606	1.38938e+06	869105		253240	1.45209e+06	1	1
T_ilisha_TRINITY_DN1426_c0_g1_i1.p1	Q8NB12 Histone-lysine N-methyltransferase SMYD1 (EC 2.1.1.354) (SET and MYND domain-containing protein 1)		0	110.331	30	10	184	10	546	61.5	7.4	373.33	10	0	0	0.981	1.335	1.176	1.123	0.999221	0.942809	0.984652	0.971357	42.32	50.22	58.62	41.39	101	85.4	125	88.6	9.45	33.78	28.02	24.22	1.71767e+07	1.54959e+07	1.26605e+07	6.80449e+06	1.17624e+07	1.1026e+07	9.23537e+06	2.0419e+07	1.76642e+07	1.3152e+07	1.59418e+07	8221275	9	11
T_ilisha_TRINITY_DN7646_c0_g1_i1.p1	Q8SQ24 Myozenin-1 (Calsarcin-2) (Filamin-, actinin- and telethonin-binding protein) (Protein FATZ)		0	149.109	64	10	285	9	318	33.6	6.57	750.84	10	0	1	1.245	0.736	0.837	1.057	0.963905	0.8128	0.968752	0.971357	45.89	57.22	71.76	58.6	83.4	106.6	103.1	106.9	15.06	15.79	11.67	18.71	3.66264e+07	2.97832e+07	2.44292e+07	3.60678e+07	3.66765e+07	2.80757e+07	2.78185e+07	4.46295e+07	3.3907e+07	3.69241e+07	4.05332e+07	2.38098e+07	12	12
T_ilisha_TRINITY_DN5691_c0_g1_i2.p1	Q8TCA0 Leucine-rich repeat-containing protein 20		0.027	1.974	6	1	2	1	170	19	5.8	0	1	0	0	0.794	0.72	0.533	0.955	0.981957	0.771081	0.619588	0.971357	61.29	36.54	43.17	35.57	107.3	148.9	76.1	67.8	42.47	16.57	36.35	38.26	834370	1572138	1.88147e+06	1.57769e+06	1.85548e+06	1835722	1358167	1.16888e+06	736928	857805	994556	1.47428e+06	1	1
T_ilisha_TRINITY_DN12852_c0_g1_i2.p1	Q8TDB4		0	3.627	8	1	4	1	107	12	9.25	0	1	0	0	1.153	2.446	1.517	2.46	0.978524	0.166985	0.885176	2.90458e-05	59.7	130.36	111.29	108.95	136.5	42.2	157.4	64	84.85	61.63	39.61	110.85	358925	3.88484e+06	5.63561e+06	732254	2.05565e+06	1.01018e+06	3675512	2.80567e+06	5.71323e+06	1.76123e+06	454641	5.84309e+06	1	1
T_ilisha_TRINITY_DN24819_c0_g1_i1.p1	Q8VDD5 Myosin-9 (Cellular myosin heavy chain, type A) (Myosin heavy chain 9) (Myosin heavy chain, non-muscle IIa) (Non-muscle myosin heavy chain A) (NMMHC-A) (Non-muscle myosin heavy chain IIa) (NMMHC II-a) (NMMHC-IIA)		0	5.533	5	1	1	1	461	53.8	5	0	1	0	0
T_ilisha_TRINITY_DN3275_c0_g1_i1.p1	Q8VEM8 Phosphate carrier protein, mitochondrial (Phosphate transport protein) (PTP) (Solute carrier family 25 member 3)		0	9.83	9	2	21	2	270	30.4	9.1	42.76	2	0	0	0.839	1.905	2.118	0.81	0.999221	0.615004	0.578217	0.898466	34.97	66.41	48.88	43.95	119.8	46.1	103.9	130.2	18.83	47.56	13.49	10.13	1498458	2.16167e+06	1.78527e+06	705988	1.29388e+06	640244	1.40863e+06	2.0241e+06	1.35443e+06	2.0083e+06	2.50487e+06	1.82962e+06	2	2
T_ilisha_TRINITY_DN20197_c0_g1_i12.p1	Q8WTS1 1-acylglycerol-3-phosphate O-acyltransferase ABHD5 (EC 2.3.1.51) (Abhydrolase domain-containing protein 5) (Lipid droplet-binding protein CGI-58)		0.01	2.494	5	1	1	1	350	39.1	7.62	1.71	1	0	0
T_ilisha_TRINITY_DN255962_c0_g1_i1.p1	Q8WZ42 Titin (EC 2.7.11.1) (Connectin) (Rhabdomyosarcoma antigen MU-RMS-40.14)		0	16.062	18	3	18	2	231	24.8	5.33	41.12	3	0	0	1.652	1.162	0.958	1.666	0.815102	0.975447	0.984652	0.071605	42.04	1.86	1.83	20.65	76.2	84.8	185.4	53.6	63.76	6.36	29.52	102.24		487625	1.16173e+06	834774	700164	820475	1.58119e+06	2.55778e+06	1.21689e+06	215973		1.18141e+06		1
T_ilisha_TRINITY_DN2222_c0_g1_i5.p1	Q8WZ42 Titin (EC 2.7.11.1) (Connectin) (Rhabdomyosarcoma antigen MU-RMS-40.14)		0	237.142	16	46	215	45	4022	450.2	8.07	358.75	46	0	1	2.11	1.107	1.61	1.14	0.311985	1	0.844716	0.971357	41.48	76.01	70.42	49.36	77.3	56.7	123.1	143	10.92	58.19	31.44	22.79	1.94832e+07	2.16377e+07	1.5698e+07	8.28327e+06	1.13548e+07	2.33877e+07	2.51405e+07	5.33549e+07	2.80667e+07	2.32853e+07	3.5637e+07	3.22638e+07	18	26
T_ilisha_TRINITY_DN51868_c0_g1_i1.p1	Q8WZ42 Titin (EC 2.7.11.1) (Connectin) (Rhabdomyosarcoma antigen MU-RMS-40.14)		0	9.036	15	3	13	3	248	27.4	8.87	19.93	3	0	0	1.681	0.979	1.156	1.059	0.781559	0.950341	0.984652	0.971357	55.7	5.92	41.69	45.13	59.5	78.8	149	112.7	6.3	29.97	26.25	49.63	1.163e+06	1.22903e+06	1.17554e+06	1.91408e+06		1.10519e+06	3.42942e+06	3.22919e+06	2.30129e+06	2.25274e+06	2.07753e+06	4.12016e+06	2	2
T_ilisha_TRINITY_DN16005_c0_g2_i1.p1	Q8WZ42 Titin (EC 2.7.11.1) (Connectin) (Rhabdomyosarcoma antigen MU-RMS-40.14)		0	678.201	21	125	664	121	8439	935.1	6.51	1074.22	125	0	2	1.948	1.006	1.632	1.077	0.501004	0.952685	0.838757	0.971357	42.96	61.94	63.9	41.03	76	68.5	127.2	128.2	13.66	40.93	13.74	23.94	6.14356e+07	6.68886e+07	7.14182e+07	4.58566e+07	4.85114e+07	8.69837e+07	9.18128e+07	1.46086e+08	1.00967e+08	7.58207e+07	1.129e+08	1.09047e+08	66	80
T_ilisha_TRINITY_DN40569_c0_g1_i1.p1	Q8WZ42 Titin (EC 2.7.11.1) (Connectin) (Rhabdomyosarcoma antigen MU-RMS-40.14)		0	70.334	18	15	117	13	1170	129.6	6.8	161.36	15	0	0	1.608	0.98	1.33	0.964	0.856415	0.950341	0.967554	0.971357	50.02	39.33	50.9	46.44	51.2	93.5	113.1	142.1	21.78	26.1	21.32	16.81	4.36322e+06	4.93082e+06	5.88836e+06	6.55662e+06	9.42802e+06	7.57713e+06	8.93934e+06	1.35009e+07	7.6688e+06	1.01736e+07	1.37044e+07	1.25031e+07	6	7
T_ilisha_TRINITY_DN2693_c0_g1_i10.p1	Q8WZ42 Titin (EC 2.7.11.1) (Connectin) (Rhabdomyosarcoma antigen MU-RMS-40.14)		0	1302.48	22	221	1999	95	14416	1604.3	6.35	3265	221	0	115	1.247	1.111	1.23	1.024	0.963905	1	0.975521	0.987844	48.47	42.17	54.97	40.8	96.5	100.1	106.8	96.6	13.45	6.63	10.02	15.89	2.56958e+08	2.95091e+08	3.00211e+08	2.90128e+08	2.19044e+08	2.57434e+08	2.67908e+08	3.67245e+08	2.63935e+08	2.53429e+08	2.95472e+08	3.04125e+08	153	163
T_ilisha_TRINITY_DN262276_c0_g1_i1.p1	Q8WZ42 Titin (EC 2.7.11.1) (Connectin) (Rhabdomyosarcoma antigen MU-RMS-40.14)		0	8.685	20	2	27	1	153	16.9	9.1	51.97	2	0	0	1.904	1.117	1.84	1.256	0.543468	1	0.78527	0.898466	55.2	59.6	53.85	48.82	77.2	59.3	140.8	122.7	47.06	52.27	36.11	27.21	496073	956983	1.23994e+06		401127	911255	2.14778e+06	1.34249e+06	1.60598e+06	1.46942e+06	1.02037e+06	1.52663e+06	1	1
T_ilisha_TRINITY_DN9784_c0_g2_i1.p1	Q8WZ42 Titin (EC 2.7.11.1) (Connectin) (Rhabdomyosarcoma antigen MU-RMS-40.14)		0	256.357	24	56	361	54	3212	353.7	6.39	534.4	56	0	0	1.6	1.188	1.873	0.969	0.856415	0.972951	0.780481	0.971357	33.82	47.99	52.21	41.36	87.1	67	123.5	122.4	3.92	21.53	10.13	20.54	58005585	5.38636e+07	5.22942e+07	3.0667e+07	3.54459e+07	4.22978e+07	6.66773e+07	8.25866e+07	8.72729e+07	5.63544e+07	8.06175e+07	7.50321e+07	36	39
T_ilisha_TRINITY_DN2693_c4_g1_i1.p1	Q8WZ42 Titin (EC 2.7.11.1) (Connectin) (Rhabdomyosarcoma antigen MU-RMS-40.14)		0	37.718	26	6	69	5	316	34.6	7.36	99.4	6	0	0	2.095	1.129	1.714	1.27	0.323852	1	0.789657	0.879459	36.59	45.17	51.66	42.13	73.7	56.9	137.7	131.7	19.11	46.3	29.39	20.68	2.02281e+06	2.69304e+06	2.64562e+06	1.48491e+06	1.67425e+06	3.15587e+06	3556089	7.84015e+06	4.63686e+06	3.33738e+06	4.82004e+06	4.44897e+06	4	5
T_ilisha_TRINITY_DN194952_c0_g1_i1.p1	Q8WZ42 Titin (EC 2.7.11.1) (Connectin) (Rhabdomyosarcoma antigen MU-RMS-40.14)		0	21.73	20	5	20	4	322	35.3	6.33	25.69	5	0	0	1.124	0.796	0.928	1.156	0.978524	0.941101	0.984652	0.971357	50.91	42.61	28.57	34.88	98.4	93.2	110.7	97.7	30.55	15	14.96	23.88	2.02493e+07	2.43391e+07	3.22852e+07	21848893	14643515	2.05768e+07	2.24622e+07	2.93108e+07	1.94197e+07	2.12016e+07	2.4208e+07	2.88492e+07	3	4
T_ilisha_TRINITY_DN96024_c0_g1_i1.p1	Q8WZ42 Titin (EC 2.7.11.1) (Connectin) (Rhabdomyosarcoma antigen MU-RMS-40.14)		0	30.065	23	7	30	6	416	46.8	7.75	37.15	7	0	0	1.726	0.918	1.264	1.17	0.733611	0.942809	0.968752	0.971357	60.02	39.32	93.99	50.45	73.8	82.3	137.3	106.6	54.49	24.01	10.5	22.79	1.53524e+06	3.77882e+06	4.8454e+06	3.62559e+06	3.39231e+06	4.98816e+06	6.72627e+06	7.37103e+06	6.21388e+06	5.27873e+06	3.64657e+06	4.84847e+06	4	5
T_ilisha_TRINITY_DN231837_c0_g1_i1.p1	Q8WZ42 Titin (EC 2.7.11.1) (Connectin) (Rhabdomyosarcoma antigen MU-RMS-40.14)		0	15.191	36	4	50	2	132	14.3	9.29	89.94	4	0	0	0.623	1.156	0.954	0.814	0.870961	0.980903	0.984652	0.902451	35.23	15.95	24.2	48.22	131.1	113.9	64.7	90.3	2.87	9.32	31.08	18.83	2.47488e+06	2.39287e+06	2.08251e+06	2.15675e+06	1672747	1.58879e+06	1.52961e+06	1.13041e+06	1.0879e+06	1.5947e+06	1.60538e+06	1.88866e+06	2	2
T_ilisha_TRINITY_DN87453_c0_g1_i1.p1	Q8WZ42 Titin (EC 2.7.11.1) (Connectin) (Rhabdomyosarcoma antigen MU-RMS-40.14)		0	32.913	17	7	61	5	492	56.1	5.24	32.48	7	0	0	1.493	0.905	1.388	0.968	0.856415	0.942809	0.940584	0.971357	37.8	46.56	31.8	29.52	99.9	39.6	164.1	96.5	43.32	110.54	3.6	15.58	4.08998e+06	1.54587e+06	2.89901e+06	877437	1.02474e+06	5.80448e+06	4.27463e+06	5.8445e+06	4.86398e+06	2766261	3.10774e+06	3.26534e+06	4	2
T_ilisha_TRINITY_DN1067_c0_g1_i13.p1	Q90339 Myosin heavy chain, fast skeletal muscle		0	363.069	51	17	2252	1	282	31.5	7.09	7376.49	17	0	21	1.716	1.54	2.614	0.987	0.747937	0.940689	0.284519	0.987844	50.18	72.07	75.08	57.45	77.3	66.4	126.1	130.3	15.35	39.91	24.13	36.53	6.16553e+08	4.78226e+08	4.19847e+08	2.037e+08	3.30672e+08	4.31792e+08	5.84002e+08	1.15602e+09	7.1846e+08	7.27765e+08	1.40372e+09	6.85868e+08	21	22
T_ilisha_TRINITY_DN581_c3_g1_i13.p1	Q90339 Myosin heavy chain, fast skeletal muscle		0	150.422	64	9	615	1	133	15.2	7.24	1513.89	9	0	0	1.125	0.209	0.343	0.858	0.978524	1.73953e-05	0.114484	0.961069	95.62	104.34	80.35	42	85.4	208.6	41.3	64.6	42.59	60.95	52.94	2	7.22075e+06	2.91864e+06	4.34296e+06	11144923	5.07242e+06	1.89358e+07	3.10421e+06	2.44457e+06	1.11123e+06	3.60206e+06	3.64771e+06	3.04476e+06	3	2
T_ilisha_TRINITY_DN52_c0_g1_i20.p2	Q90339 Myosin heavy chain, fast skeletal muscle		0	283.457	58	18	2033	6	182	21.2	8.88	4623.86	18	0	5	1.015	1.81	1.594	0.891	0.999221	0.696889	0.856696	0.971357	85.65	64.4	82.9	80.85	93.3	74.2	121.9	110.6	8.93	34.12	11.32	26.43	7.45827e+08	6.1967e+08	5.91797e+08	2.69228e+08	4.1998e+08	4.90863e+08	7.03798e+08	9.47804e+08	6.66236e+08	7.52247e+08	1.16233e+09	6.23233e+08	11	11
T_ilisha_TRINITY_DN3372_c0_g1_i2.p1	Q90339 Myosin heavy chain, fast skeletal muscle		0	117.963	40	11	1451	1	226	26.3	5.33	3354.78	11	0	0	0.746	0.856	0.616	1.036	0.978524	0.942809	0.78527	0.985272	19.12	32.64	32.64	17.84	110.1	128.6	82.1	79.2	6.04	27.18	15.45	6.49	38753904	43104216	36062504	54017804	37596560	27296792	28324900	26518554	27468588	28756510	26225570	24484374	1	1
T_ilisha_TRINITY_DN13074_c0_g1_i1.p2	Q90339 Myosin heavy chain, fast skeletal muscle		0	54.265	37	4	339	1	111	12.3	5.38	639.27	4	0	0
T_ilisha_TRINITY_DN8693_c0_g1_i10.p2	Q90339 Myosin heavy chain, fast skeletal muscle		0	16.676	39	3	18	2	107	12.1	5.33	39.03	3	0	0	0.01	1.504	0.01		2.89672e-16	0.942809	1.50684e-16			93.5			239.3	160.7			48.89	91.51			666948	394983	217801		98796.5	482063							1	1
T_ilisha_TRINITY_DN8551_c2_g1_i1.p1	Q90339 Myosin heavy chain, fast skeletal muscle		0	113.227	43	11	516	7	234	27.3	9.2	881.88	11	0	0	4.765	2.452	20.314	0.931	0.000142834	0.164466	1.7965e-10	0.971357	73.04	80.17	99.32	53.18	26.4	6.1	174.9	192.6	31.68	39.77	46.14	19.38	5.84557e+06	1.04553e+07	9.93108e+06	2.29813e+06	3036049	1.43739e+06	2.62261e+07	9.43864e+07	6.38232e+07	5.15793e+07	7.63642e+07	6.50992e+07	2	4
T_ilisha_TRINITY_DN1067_c0_g1_i4.p1	Q90339 Myosin heavy chain, fast skeletal muscle		0	308.964	75	13	1863	2	209	23	6.13	6022.45	13	0	0	1.43	1.004	1.331	1.005	0.856415	0.952685	0.966737	0.999006	92.01	100.22	117.14	79.33	99	65.6	99.4	135.9	25.02	51.7	34.7	19.98	3.12062e+07	2.6638e+07	1.65863e+07	1.00218e+07	1.42006e+07	2.57086e+07	1.78943e+07	2.80418e+07	3.85761e+07	4.23199e+07	3.66097e+07	2.48186e+07	3	3
T_ilisha_TRINITY_DN4819_c0_g1_i1.p1	Q90339 Myosin heavy chain, fast skeletal muscle		0	153.575	60	14	904	3	169	19.4	4.89	2524.66	14	0	1	5.762	100	100	0.712	1.10008e-05	1.54912e-16	1.50684e-16	0.376214	87.01			72.16	8.3		184.8	206.9	17.31		67.84	19.66		360956	254513				1.14824e+06	7.41993e+06	8.29086e+06	5.59542e+06	7.93028e+06	7.29862e+06		1
T_ilisha_TRINITY_DN3372_c0_g1_i1.p1	Q90339 Myosin heavy chain, fast skeletal muscle		0	40.5	23	6	616	1	226	26.1	5.17	1160.47	6	0	0	1.805	0.93	1.766	0.892	0.647971	0.950341	0.789657	0.971357	47.11	35.15	39.44	21.6	81.8	77.2	113.5	127.5	8.68	44.39	27.83	20.37	5.02199e+07	4.22275e+07	3.93586e+07	1.75448e+07	3.31168e+07	4.20344e+07	4.45276e+07	9.42033e+07	5.57755e+07	6.5747e+07	91428667	5.36386e+07	2	2
T_ilisha_TRINITY_DN18795_c1_g1_i1.p1	Q90339 Myosin heavy chain, fast skeletal muscle		0	100.385	46	9	118	9	241	27.7	5	228.24	9	0	0	1.562	0.793	1.407	0.878	0.856415	0.933235	0.938237	0.971357	28.47	32.93	27.71	26.23	91.8	91.8	98.5	118	16.74	2.33	11.41	29.1	4.78626e+07	3.854e+07	3.07809e+07	3.74893e+07	3.03928e+07	3.24151e+07	2.97826e+07	4.78831e+07	3.80778e+07	4.78975e+07	6.65766e+07	3.14212e+07	9	9
T_ilisha_TRINITY_DN8693_c0_g1_i9.p2	Q90339 Myosin heavy chain, fast skeletal muscle		0	43.526	26	2	427	2	107	12.2	5.15	1016.79	2	0	0	1.19	0.978	1.358	1.316	0.963905	0.950341	0.945336	0.678357	67.99	70.55	128.55	59.01	71.4	68.3	126.9	133.4	11.9	47.45	7.24	17.76	6.74975e+07	7.01321e+07	7.50547e+07	2.30646e+07	5.40286e+07	5.87097e+07	1.02308e+08	1.33002e+08	1.01987e+08	1.04596e+08	1.31278e+08	1.3172e+08	3	3
T_ilisha_TRINITY_DN1605_c0_g1_i2.p1	Q90339 Myosin heavy chain, fast skeletal muscle		0	258.653	65	14	1656	1	178	20.2	5.4	3973.1	14	0	0	0.537	0.4	0.185	1.154	0.851757	0.0303552	0.00101916	0.971357	23.41	21.69	20.78	21.8	88.8	222.1	47.7	41.4	42.86	52.75	49.77	8.85	1.94575e+07	9.22389e+06	9.17805e+06	21145040	2.0474e+07	4.63469e+07	9.19837e+06	5.73356e+06	4.34957e+06	4.74107e+06	4.13603e+06	4.03124e+06	1	1
T_ilisha_TRINITY_DN581_c3_g1_i3.p1	Q90339 Myosin heavy chain, fast skeletal muscle		0	144.205	63	9	724	1	135	15.4	8.4	1912.37	9	0	8	1.694	1.073	1.717	1.106	0.777582	0.991503	0.789657	0.971357	61.71	94.47	87.36	69.01	75.6	66.4	119.5	138.4	3.33	35.13	20.57	15.09	1.59592e+08	1.48747e+08	1.34428e+08	7.90214e+07	1.05284e+08	1.46723e+08	1.93151e+08	3.3759e+08	2.06285e+08	2.21158e+08	3.10647e+08	2.32051e+08	9	9
T_ilisha_TRINITY_DN25538_c0_g1_i1.p2	Q90339 Myosin heavy chain, fast skeletal muscle		0	34.123	42	4	50	4	130	15	6.19	84.02	4	0	0	2.526	1.096	2.255	1.177	0.0963987	1	0.482721	0.971357	52.8	63.68	43.54	57.66	23.1	28.5	190.8	157.7	53.6	26.43	54.53	26.48	892189	1.86647e+06	2614067	2.18176e+06	1.13393e+06	1.99212e+06	3.74424e+06	1.61871e+07	1.53749e+07	1.23433e+07	9.35828e+06	1.36887e+07	1	1
T_ilisha_TRINITY_DN54268_c2_g1_i19.p1	Q90339 Myosin heavy chain, fast skeletal muscle		0	59.475	41	6	502	2	99	11.4	8.51	1096.17	6	0	0	6.313	5.288	38.483	0.979	2.95174e-06	7.42379e-05	3.28962e-15	0.985262	48.37	19.02	41.59	55.38	31.1	5.7	196.4	166.7	35.15	28.75	50.88	37.48	4.81292e+06	9751508	8553841	976985	1483347	1.46451e+06	2.04378e+07	84134882	55139312	38375380	81209560	43230728	1	1
T_ilisha_TRINITY_DN1067_c0_g1_i17.p1	Q90339 Myosin heavy chain, fast skeletal muscle		0	331.948	68	13	1709	4	281	31.5	6.8	5993.25	13	0	0	0.808	1.243	1.343	1.269	0.98912	0.950341	0.95948	0.880464	97.92	97.08	132.61	70.53	144.2	75.7	97.1	83	24.27	94.61	72.5	69.7	4.07925e+06	5.5723e+06	3.18771e+06	1.54088e+06	1.70205e+06	7.23332e+06	611686	4.90448e+06	2.49839e+06	1.29836e+06	5.36937e+06	1.97311e+06	5	5
T_ilisha_TRINITY_DN581_c6_g1_i11.p1	Q90339 Myosin heavy chain, fast skeletal muscle		0	264.19	36	21	2006	7	593	68.6	5.31	4243.27	21	0	15	1.539	1.178	2.207	0.88	0.856415	0.972951	0.512971	0.971357	28.46	52.74	59.81	34.44	76.5	61.3	120.4	141.8	9.71	37.26	19.36	13.17	1.29947e+09	1.07333e+09	1.00179e+09	4.74448e+08	7.16808e+08	9.39331e+08	1.32866e+09	2.42027e+09	1.60992e+09	1.78606e+09	2.39855e+09	1.7522e+09	17	16
T_ilisha_TRINITY_DN52_c0_g1_i5.p1	Q90339 Myosin heavy chain, fast skeletal muscle		0	148.973	47	10	1250	1	182	21.1	8.9	2542.03	10	0	0	0.599	0.843	0.54	1.102	0.856415	0.942809	0.641751	0.971357	22.7	38.67	40.62	39.15	117.8	140.5	66.9	74.7	15.94	32.45	27.92	32.66	3.1019e+06	2.43041e+06	2.06289e+06	1.73815e+06	2.33167e+06	3.05786e+06	1.12425e+06	2272615	1.27047e+06	1.48965e+06	1.96973e+06	842685	1	1
T_ilisha_TRINITY_DN5816_c1_g1_i1.p1	Q90339 Myosin heavy chain, fast skeletal muscle		0	141.128	58	20	421	20	381	44.4	5.19	874.42	20	0	0	1.367	0.904	1.463	0.858	0.908536	0.942809	0.921192	0.961069	32.7	35.95	43.46	31.3	78.9	102.6	102.8	115.6	10.6	24.81	9.85	6.68	5.58497e+07	4.48201e+07	4.74619e+07	4.73549e+07	55044988	70066580	5.62638e+07	8.08455e+07	5.84921e+07	6.93983e+07	7.71853e+07	6.97902e+07	17	16
T_ilisha_TRINITY_DN1067_c0_g1_i11.p2	Q90339 Myosin heavy chain, fast skeletal muscle		0	83.42	71	5	347	2	112	12.6	4.93	1073.61	5	0	0	1.69	0.847	38.625	0.399	0.781559	0.942809	3.28962e-15	1.11523e-05	51.37	73.52	90.87	143.99	8.1	9.6	13.2	369.1	22.11	83.02	156.12	87.59	421844	426279	251224	465970	32994.4	611813	386277	17130180	626314	1.14231e+06	30675068	16160962	1	1
T_ilisha_TRINITY_DN15391_c0_g1_i3.p2	Q90339 Myosin heavy chain, fast skeletal muscle		0	10.47	10	1	38	1	115	13.3	5.19	86.89	1	0	0	1.683	0.871	1.595	0.889	0.781559	0.942809	0.856696	0.971357	38.75	20.28	54.37	54.37	68.5	91.4	115.3	124.8	14.92	13.51	5.74	3.02	2.27323e+06	1.72738e+06	2.06093e+06	2.3602e+06	2.62965e+06	2.52218e+06	2.88722e+06	3.96272e+06	3634101	3.88074e+06	4261281	3.48019e+06	1	1
T_ilisha_TRINITY_DN2229_c0_g1_i5.p1	Q90339 Myosin heavy chain, fast skeletal muscle		0	50.957	36	8	398	2	151	17.6	5.01	756.08	8	0	2	0.973	0.91	1.011	0.841	0.999221	0.942809	0.984652	0.940477	40.11	34.58	66.43	20.73	95.9	96.5	96.4	111.2	3.5	2.73	15.14	5.31	3.15258e+08	2.9177e+08	2.663e+08	2.7736e+08	2.3896e+08	2.59578e+08	2.43402e+08	3.99535e+08	2.72003e+08	3.23963e+08	3.70579e+08	2.9118e+08	3	4
T_ilisha_TRINITY_DN581_c2_g1_i16.p1	Q90339 Myosin heavy chain, fast skeletal muscle		0	129.143	59	7	412	5	188	21.4	5.68	979.7	7	0	1	1.085	0.643	0.473	1.194	0.98912	0.615004	0.453414	0.946474	95.11	91.33	128.23	63.23	81	111.5	117.3	90.2	8.58	45.7	31.36	24.4	5.2449e+07	4.36958e+07	4.43148e+07	6.41111e+07	4.98751e+07	1.12986e+08	5.83944e+07	8.2959e+07	3.79229e+07	5.29288e+07	4.58565e+07	6.25656e+07	7	8
T_ilisha_TRINITY_DN581_c7_g1_i5.p1	Q90339 Myosin heavy chain, fast skeletal muscle		0	196.984	37	13	1629	4	294	34.1	8.85	3701.06	13	0	8	1.411	1.372	2.004	0.903	0.867255	0.942809	0.661419	0.971357	46.03	66.76	82.66	48.59	85.7	62.5	114.2	137.7	15.98	55.23	29.63	17.61	6.40616e+08	5.09275e+08	4.22035e+08	1.62248e+08	2.98623e+08	4.93833e+08	5.36786e+08	1.13033e+09	624700026	7.91061e+08	1.02956e+09	6.24713e+08	12	14
T_ilisha_TRINITY_DN55148_c0_g1_i1.p1	Q90339 Myosin heavy chain, fast skeletal muscle		0	102.269	28	6	403	2	240	27.9	4.98	1199.89	6	0	0	0.566	1.224	0.976	0.71	0.856415	0.952685	0.984652	0.368701	70.28	31.31	39.7	70.28	125.7	102.8	71.2	100.3	11.23	52.93	60.26	7.82	9.30658e+07	8.5637e+07	9.59265e+07	2.58968e+07	6.04487e+07	8.01306e+07	8.12356e+07	5.46005e+07	2.59911e+07	7.0919e+07	7.87069e+07	5.71735e+07	1	1
T_ilisha_TRINITY_DN40340_c1_g1_i8.p1	Q90339 Myosin heavy chain, fast skeletal muscle		0	21.463	34	3	58	1	111	12.7	8.41	90.17	3	0	0	0.975	0.989	1.204	0.815	0.999221	0.951737	0.983872	0.902451	23.53	28.12	22.61	17.28	103.7	93.9	89.2	113.1	18.92	25.27	19.32	11.08	866773	693860	917870	734418	564136	933922	814303	772096	651615	902286	1.0766e+06	738173	1	1
T_ilisha_TRINITY_DN52_c1_g1_i15.p1	Q90339 Myosin heavy chain, fast skeletal muscle		0	167.549	54	11	2092	2	213	24.7	5	5537.77	11	0	0	1.103	1.413	2.678	0.889	0.981957	0.942809	0.250537	0.971357	78.2	78.08	94.32	41.89	93.1	66.6	114.8	125.5	10.51	45.4	17.21	11.55	1.14088e+08	9.47056e+07	1.04235e+08	3.46403e+07	6.48517e+07	8.52216e+07	1.13925e+08	1.56387e+08	9.75358e+07	1.25321e+08	1.63457e+08	1.29122e+08	3	3
T_ilisha_TRINITY_DN1605_c0_g1_i14.p1	Q90339 Myosin heavy chain, fast skeletal muscle		0	202.432	68	15	1605	2	212	24.2	4.91	3999.56	15	0	0	0.612	1.109	0.567	0.998	0.856415	1	0.72112	0.987844	54.23	74.88	90.27	43.66	113.7	121.5	79.8	85	31.39	51.99	43.54	20.88	77404188	44405821	43004560	3.76053e+07	4.09763e+07	8.61772e+07	37981979	3.50707e+07	16550489	34480800	45689350	2.58073e+07	2	2
T_ilisha_TRINITY_DN581_c0_g1_i12.p1	Q90339 Myosin heavy chain, fast skeletal muscle		0	634.545	67	41	4616	10	493	56.9	4.97	12762.7	41	0	36	1.473	1.039	1.57	0.95	0.856415	0.972951	0.864297	0.971357	34.34	61.55	85.77	31.93	75.5	78.8	119.1	126.6	5.04	38.41	8.33	12.62	2.1022e+09	1.91406e+09	1.89673e+09	1.03797e+09	1.74418e+09	2.11527e+09	2.68834e+09	3.64234e+09	2.70907e+09	2.74461e+09	3.4877e+09	3.08096e+09	45	43
T_ilisha_TRINITY_DN52_c1_g1_i16.p1	Q90339 Myosin heavy chain, fast skeletal muscle		0	224.32	62	13	895	9	222	25.6	5	2546.62	13	0	0	1.746	1	1.726	0.888	0.709493	0.952685	0.789657	0.971357	39.01	29.57	44.79	31.85	49.4	52.1	150.1	148.4	2.63	34.84	26.63	16.15	3.8118e+07	3.58434e+07	3.36801e+07	3.01377e+07	3.17135e+07	5.17217e+07	5.95824e+07	1.3138e+08	1.04494e+08	85934296	1.23133e+08	9.54414e+07	10	10
T_ilisha_TRINITY_DN1322_c1_g1_i2.p1	Q90339 Myosin heavy chain, fast skeletal muscle		0	96.517	67	9	1657	1	123	14.1	5.06	3686.41	9	0	0	1.793	0.893	1.626	0.973	0.647971	0.942809	0.838757	0.977565	11.08	26.69	36.15	17.54	66.8	79.9	124.9	128.4	11.04	35.93	8.49	16.84	8.66509e+07	7.74402e+07	8.6997e+07	4.84263e+07	86857353	8.60273e+07	1.33438e+08	1.67754e+08	1.27838e+08	1.21592e+08	1.64575e+08	1.49334e+08	1	1
T_ilisha_TRINITY_DN13963_c0_g1_i1.p1	Q90339 Myosin heavy chain, fast skeletal muscle		0	103.735	63	9	251	8	180	20.2	5.67	600.76	9	0	0	1.738	0.777	1.361	0.85	0.724948	0.887558	0.945336	0.946474	31.48	47.83	51.9	25.24	65.8	88.5	107.8	138	13.92	10.83	31.01	9.49	1.31389e+07	9.84922e+06	1.00248e+07	1.41644e+07	1.42238e+07	1.22381e+07	1.35429e+07	2.99916e+07	1.67823e+07	2.14399e+07	2.65934e+07	19835808	6	7
T_ilisha_TRINITY_DN1322_c2_g1_i2.p1	Q90339 Myosin heavy chain, fast skeletal muscle		0	132.251	70	8	1153	1	107	12.4	4.98	3048.19	8	0	0	5.376	0.685	4.129	0.694	2.9247e-05	0.696889	0.0212291	0.299441	45.19	28.25	47.47	44.13	26.5	45.5	162.3	165.7	23.13	20.9	32.72	39.83		851581	1.06821e+06	1.10893e+06	1.39642e+06	1.44853e+06	2.7529e+06	6.91671e+06	5.65997e+06	6064920	4.83873e+06	8.77798e+06		1
T_ilisha_TRINITY_DN1605_c0_g1_i5.p1	Q90339 Myosin heavy chain, fast skeletal muscle		0	283.321	46	18	2276	1	357	41	5.17	5715.19	18	0	19	1.476	1.226	1.891	0.98	0.856415	0.952685	0.765284	0.985272	56.48	54.2	78.42	35.17	84	70.2	114.5	131.3	10.97	41.3	11.71	15.57	7.79271e+08	6.29455e+08	6.87791e+08	3.17467e+08	5.13249e+08	6.94814e+08	8.53347e+08	1.25173e+09	8.73061e+08	9.1721e+08	1.29737e+09	1.0145e+09	18	18
T_ilisha_TRINITY_DN1322_c1_g2_i1.p1	Q90339 Myosin heavy chain, fast skeletal muscle		0	292.475	68	17	1952	6	215	24.3	5.29	5611.91	17	0	0	1.887	0.809	1.79	0.978	0.568606	0.942809	0.78527	0.985262	104.37	28.67	53.34	48.27	74.7	93.6	112.9	118.8	6.56	28.74	13.24	8.47	2.25132e+08	2.00123e+08	204273724	1.56161e+08	2.36917e+08	234190288	2.61352e+08	426738754	309405326	3.12773e+08	3.53751e+08	3.26078e+08	2	2
T_ilisha_TRINITY_DN8551_c1_g1_i1.p1	Q90339 Myosin heavy chain, fast skeletal muscle		0	79.819	61	12	539	5	217	24.6	9.69	822.9	12	0	1	1.653	0.995	1.882	0.899	0.815102	0.952685	0.771385	0.971357	59.86	52.19	46.35	53.58	74	64	113.6	148.4	11.68	47.7	31.49	10.57	4.08166e+07	4.56041e+07	4.59744e+07	1.74349e+07	3.1737e+07	4.51224e+07	5.74266e+07	1.20361e+08	6.24689e+07	76642624	9.15317e+07	8.32859e+07	5	6
T_ilisha_TRINITY_DN1605_c0_g1_i24.p1	Q90339 Myosin heavy chain, fast skeletal muscle		0	137.464	64	9	950	3	124	14.2	5.05	1902.53	9	0	0	0.803	0.836	0.605	1.106	0.98912	0.942809	0.78527	0.971357	67.6	74.89	52.84	36.93	128.8	106.2	82.4	82.6	17.71	52.27	20.78	28.08	1.69294e+07	1.22043e+07	1.15192e+07	8.27885e+06	8.47284e+06	1.84984e+07	6.70284e+06	1.11492e+07	6.5726e+06	7.92362e+06	4.8529e+06	7.19409e+06	3	3
T_ilisha_TRINITY_DN581_c6_g1_i3.p1	Q90339 Myosin heavy chain, fast skeletal muscle		0	74.018	43	5	589	2	120	13.8	4.89	1338.13	5	0	0	0.897	0.979	0.765	1.094	0.999221	0.950341	0.921192	0.971357	83.29	43.16	52.57	68.19	96.9	111	86.3	105.8	13.19	46.57	38.68	19.11	3.86355e+07	3.55402e+07	4.11735e+07	1.61079e+07	3.51649e+07	40717540	4.56474e+07	3.5608e+07	2.46942e+07	4.02951e+07	3.39848e+07	4.2486e+07	2	2
T_ilisha_TRINITY_DN2229_c0_g1_i1.p1	Q90339 Myosin heavy chain, fast skeletal muscle		0	75.089	53	7	1297	3	132	15.5	6.24	4217.02	7	0	0	1.512	1.074	1.876	0.93	0.856415	0.991503	0.776926	0.971357	33.32	98.82	86.59	30.15	80.2	67.3	134.5	118	13.7	51.05	9.17	24.66	3.80336e+07	3.48954e+07	4.08112e+07	2.04935e+07	2.53601e+07	4.90362e+07	5.74994e+07	6.12939e+07	5.80659e+07	5.2387e+07	5.53659e+07	6.97455e+07	3	3
T_ilisha_TRINITY_DN33404_c0_g1_i4.p1	Q90339 Myosin heavy chain, fast skeletal muscle		0	107.564	49	8	866	2	146	17.2	9.91	1984.03	8	0	0	0.618	0.451	0.302	0.974	0.858941	0.082556	0.0513268	0.977565	55.94	44.26	127.52	80.6	90.5	193.7	56.9	58.9	58.67	61.37	47.98	10.17	1.6805e+07	6.27519e+06	6.15598e+06	1.38407e+07	1.14091e+07	3.20418e+07	6.43251e+06	4.5023e+06	2.90269e+06	3.63253e+06	4.56076e+06	3.77874e+06	3	2
T_ilisha_TRINITY_DN52_c1_g1_i3.p1	Q90339 Myosin heavy chain, fast skeletal muscle		0	261.366	41	14	2253	3	360	41.4	5.03	5895.77	14	0	8	1.491	0.923	1.575	0.985	0.856415	0.950287	0.864297	0.987844	35.31	54.63	85.38	26.46	73.5	71.5	115.2	139.7	7.21	43.15	16.22	11.48	4.07443e+08	3.49131e+08	3.33205e+08	2.00855e+08	2.89238e+08	4.44245e+08	4.5212e+08	7.74201e+08	5.33294e+08	5.57756e+08	7.02846e+08	6.08207e+08	10	10
T_ilisha_TRINITY_DN16360_c0_g1_i1.p1	Q90474 Heat shock protein HSP 90-alpha 1		0	3.875	7	1	1	1	157	18.2	5.73	2.09	1	0	0	1.419	1.428	1.341	1.512	0.858328	0.942809	0.95948	0.21469	10.42	84.02	82.98	26.84	98.6	69	139.9	92.5	7.67	83.27		25.2	1.64837e+06	1.39797e+06	1.34926e+06	992286	273540	2.03359e+06			1.95567e+06	1.6264e+06	1.17453e+06		1	1
T_ilisha_TRINITY_DN112_c0_g1_i2.p1	Q90474 Heat shock protein HSP 90-alpha 1		0	4.71	3	2	2	2	720	82.6	5.16	0	2	0	0	1.04	1.37	1.435	0.967	0.999221	0.942809	0.921192	0.971357	28.64	24.64	34.91	34.74	101.4	78.4	109	111.2	12.46	37.41	24.35	5.59	1.67522e+06	1.39264e+06	1.17954e+06	515506	866562	1.02018e+06	981176	1.56938e+06	1.79012e+06	1.60243e+06	1.52906e+06	1.26891e+06	2	2
T_ilisha_TRINITY_DN1599_c0_g1_i46.p1	Q90487 Hemoglobin subunit alpha (Alpha-globin aa1) (Hemoglobin alpha chain)		0	121.554	62	8	786	7	143	15.4	8.94	2057.09	8	0	2	1.082	0.722	0.539	1.375	0.98912	0.77226	0.639149	0.528231	60.03	56.54	61.18	62.87	87.8	147.1	80.7	84.3	14.55	26.35	27.45	32.08	2.85158e+08	2.25041e+08	1.96085e+08	2.22834e+08	3.03292e+08	3.35463e+08	1.69718e+08	1.96164e+08	2.8246e+08	2.08834e+08	2.18075e+08	9.80233e+07	11	11
T_ilisha_TRINITY_DN1599_c0_g1_i54.p1	Q90487 Hemoglobin subunit alpha (Alpha-globin aa1) (Hemoglobin alpha chain)		0	78.12	59	6	290	5	143	15.4	8.63	725.29	6	0	0	1.194	0.995	1.154	1.107	0.963905	0.952685	0.984652	0.971357	52.95	52.51	89.2	79.36	57.2	67.4	155.1	120.3	9.42	24.31	47.88	41.88	5.75335e+07	5.44376e+07	4.26288e+07	3.86303e+07	5.23707e+07	5.39765e+07	4.91951e+07	1.87709e+08	1.35984e+08	1.10728e+08	1.5819e+08	54530422	4	5
T_ilisha_TRINITY_DN5943_c0_g1_i13.p1	Q90593 Endoplasmic reticulum chaperone BiP (EC 3.6.4.10) (78 kDa glucose-regulated protein) (GRP-78) (Binding-immunoglobulin protein) (BiP) (Heat shock protein 70 family protein 5) (HSP70 family protein 5) (Heat shock protein family A member 5) (Immunoglobulin heavy chain-binding protein)		0	9.273	4	2	10	1	653	72.2	5.14	8.05	2	0	0
T_ilisha_TRINITY_DN985_c0_g1_i4.p1	Q90705 Elongation factor 2 (EF-2)		0	16.807	8	4	14	4	858	95.2	6.7	0	4	0	0	0.919	1.312	0.968	1.179	0.999221	0.950341	0.984652	0.971357	37.52	28.87	34.08	39.54	119.3	92.7	93.7	94.2	23.56	11.59	42.35	25.39	6.66692e+06	4.93903e+06	3.76378e+06	3.63563e+06	2.65458e+06	3.5029e+06	2.50019e+06	7.04555e+06	3.56976e+06	3.77112e+06	4.70141e+06	2.36474e+06	4	3
T_ilisha_TRINITY_DN996_c0_g1_i13.p1	Q90999 TGF-beta receptor type-2 (TGFR-2) (EC 2.7.11.30) (TGF-beta type II receptor) (Transforming growth factor-beta receptor type II) (TGF-beta receptor type II) (TbetaR-II)		0.009	2.545	1	1	2	1	552	62.3	5.53	3.46	1	0	0	1.497	0.738	0.878	1.278	0.856415	0.821868	0.975521	0.846563	13.77	13.65	11.18	12.85	80	106.7	119.7	93.6	13.17	5.62	1.05	11.94		566201	615480	755054	715908	697418	768858		850359	703619	670342	718578		1
T_ilisha_TRINITY_DN23271_c1_g2_i3.p1	Q90WJ7 Saxitoxin and tetrodotoxin-binding protein 1		0	5.022	4	1	2	1	361	40.1	6.52	1.84	1	0	0	0.45	1.783	0.01	100	0.501004	0.696889	1.50684e-16	4.07442e-16	119.18	119.18			198.9	111.5	89.5		107.91	6.28			163992	48619	8601.15	28291.1	21343.2	22933.8			20154				1	1
T_ilisha_TRINITY_DN10727_c0_g1_i2.p1	Q90XG0 Triosephosphate isomerase B (TIM-B) (EC 5.3.1.1) (Methylglyoxal synthase B) (EC 4.2.3.3) (Triose-phosphate isomerase B)		0	265.433	78	15	2688	9	248	26.5	7.77	7959.46	15	0	7	0.608	0.957	0.641	0.897	0.856415	0.950341	0.789657	0.971357	27.7	29.33	34.23	34.98	130.4	116.6	81.4	71.6	6.89	21	4.88	33.19	1.96739e+09	2.07134e+09	1.62713e+09	2.31789e+09	1.39735e+09	1.45032e+09	9.72149e+08	1.27176e+09	1.19751e+09	1.60979e+09	9.02027e+08	9.06856e+08	16	16
T_ilisha_TRINITY_DN2334_c2_g1_i2.p1	Q90YQ0 40S ribosomal protein S24		0	6.353	6	1	8	1	188	21.3	10.35	5.65	1	0	0	1.009	0.621	1.175	0.508	0.999221	0.54579	0.984652	0.00360298	30.95	14.35	21.42	36.64	72.6	116.9	73.3	137.2	9.69	13.65	32.04	20.25	117612	128555	95533.3	177109	130966	180087	59063.8	148498	107912	245040	190137		1	1
T_ilisha_TRINITY_DN18855_c0_g1_i1.p2	Q90YR4 40S ribosomal protein S10		0.004	2.752	8	1	3	1	181	20.6	10.07	0	1	0	0	0.78	1.244	1.963	0.762	0.978524	0.950341	0.688658	0.62572	32.17	65.13	29.89	24.03	112.3	62.7	101.7	123.2	36.98	64.31	37.66	12.58	4.09762e+06	1.83271e+06	2.85841e+06	1.67702e+06	1.18523e+06	3.76583e+06	2.59171e+06	1.48406e+06	2643299	4.00976e+06	3.4783e+06	2.78545e+06	1	1
T_ilisha_TRINITY_DN60_c0_g1_i26.p3	Q90YR7 40S ribosomal protein S7		0	4.908	23	2	5	2	150	17.4	10.68	2.03	2	0	0	1.121	0.786	0.936	0.701	0.978524	0.921658	0.984652	0.330735	41.78	27.77	40.15	29.42	89.8	104	121.1	85.2	45.35	23.05	17.22	68.83	493661	221464	228200	252336	326637	246397	223796	405640	314221	535050	240213	121149	2	1
T_ilisha_TRINITY_DN139326_c0_g1_i1.p1	Q91233 Heat shock 70 kDa protein (HSP70)		0	13.488	8	2	14	1	276	30.6	5	24.83	2	0	0	1.195	0.912	0.953	1.225	0.963905	0.942809	0.984652	0.913281	25.4	40.3	27.87	18.21	95.4	93.3	122.3	88.9	22.31	51.79	16.12	12.46		878384	1.08884e+06	872981	810212	1.84666e+06	1.18773e+06	1383924	963880	926403	960835	1.00544e+06		1
T_ilisha_TRINITY_DN121037_c0_g1_i1.p1	Q91883 Endoplasmic reticulum chaperone BiP (EC 3.6.4.10) (78 kDa glucose-regulated protein) (GRP-78) (Binding-immunoglobulin protein) (BiP) (Heat shock protein 70 family protein 5) (HSP70 family protein 5) (Heat shock protein family A member 5) (Immunoglobulin heavy chain-binding protein)		0.006	2.695	10	1	1	1	123	13.9	9.28	1.81	1	0	0	0.975	1.367	1.097	1.219	0.999221	0.942809	0.984652	0.913281	20.82	16	20.52	18.02	113.1	81.1	107.2	98.6	11.12	12.53	19.11	14.94	1.36436e+06	1.46359e+06	1055628	915477	688944	925428		1.53342e+06	1.02629e+06	1.16681e+06	1.17618e+06	772689	1	1
T_ilisha_TRINITY_DN3067_c0_g3_i3.p1	Q91WS0 CDGSH iron-sulfur domain-containing protein 1 (MitoNEET)		0	14.322	18	1	16	1	123	13.4	9.39	11.69	1	0	0	0.588	5.949	6.894	0.568	0.856415	1.43696e-05	0.000226956	0.023555	59.52	46.58	40.46	60.56	154.8	21.9	65	158.3	30.38	24.32	61.58	38.67	290173	520833	466236	82630.7	49577.9		138328	227495	467422	511452	684403	252677	1	1
T_ilisha_TRINITY_DN581_c1_g1_i13.p1	Q91Z83 Myosin-7 (Myosin heavy chain 7) (Myosin heavy chain slow isoform) (MyHC-slow) (Myosin heavy chain, cardiac muscle beta isoform) (MyHC-beta)		0	247.371	28	13	1189	8	497	56.1	6.55	3450.79	13	0	4	1.363	1.197	1.646	0.974	0.908536	0.971186	0.82975	0.977565	59.45	71.33	81.11	50.84	84.1	73	115.9	126.9	17.28	43.22	26.05	21.24	334284990	2.68616e+08	2.12416e+08	1.22464e+08	1.87497e+08	2.76055e+08	2.74913e+08	5.62832e+08	3.40749e+08	3.91706e+08	5.68374e+08	3.3627e+08	15	14
T_ilisha_TRINITY_DN2648_c0_g1_i1.p1	Q92005 Elongation factor 1-alpha (EF-1-alpha)		0	97.469	39	12	228	6	462	50.2	9.2	335.4	12	0	6	1.094	1.107	1.12	1.06	0.988148	1	0.984652	0.971357	39.3	39.49	40.45	30.26	91.2	98.8	106.8	103.2	15.63	18.99	8.12	9.49	3.25484e+07	2.44758e+07	2.265e+07	1.98318e+07	2.1877e+07	2.5921e+07	2.29422e+07	3.08083e+07	3.01292e+07	3.03568e+07	2.60043e+07	2.41566e+07	10	10
T_ilisha_TRINITY_DN2648_c0_g1_i13.p1	Q92005 Elongation factor 1-alpha (EF-1-alpha)		0	53.708	28	8	171	2	461	50.2	9.14	226.68	8	0	0	1.344	1.279	1.474	1.008	0.942299	0.950341	0.910737	0.999006	70.14	110.46	93.6	65.68	78	61	131	130	66.92	100.88	30.43	53.46	1.16972e+06	478834	300376	190283	301207	1.23521e+06	671298	842607	412243	1.00844e+06	798524	251771	1	1
T_ilisha_TRINITY_DN8510_c1_g1_i2.p1	Q92051 Carbonic anhydrase (EC 4.2.1.1) (Carbonate dehydratase)		0.03	1.947	8	1	1	1	260	28.5	8.16	0	1	0	0
T_ilisha_TRINITY_DN386_c0_g1_i11.p1	Q92093 Vitellogenin (VTG) [Cleaved into: Lipovitellin I (LVI); Phosvitin (PV); Lipovitellin II (LVII)]		0	69.223	19	13	32	13	1195	128.1	9.58	47.17	13	0	0	0.583	1.262	0.509	1.033	0.856415	0.950341	0.554631	0.987844	75.9	57.97	70.69	43.27	115.5	230.1	42.7	11.8	144.83	80.83	120.91	27.12	1.18173e+07	1.37859e+06	85763.4	2.34399e+06	2.2101e+06	7.95448e+06	88816.8	534367	2.16875e+06	176011	140730	89152.7	9	3
T_ilisha_TRINITY_DN46755_c0_g1_i1.p1	Q92093 Vitellogenin (VTG) [Cleaved into: Lipovitellin I (LVI); Phosvitin (PV); Lipovitellin II (LVII)]		0	5.967	11	1	1	1	101	11	8.44	2.07	1	0	0	0.074	2.405	0.01	100	5.43282e-11	0.182543	1.50684e-16	4.07442e-16	0	0.38			268.4	111.6	19.9			39			747453			290112	247014	482853		57516.5					1
T_ilisha_TRINITY_DN358_c0_g1_i1.p1	Q92093 Vitellogenin (VTG) [Cleaved into: Lipovitellin I (LVI); Phosvitin (PV); Lipovitellin II (LVII)]		0	5.795	5	2	6	2	534	58.4	8.78	11.56	2	0	0	0.01	1.71	0.01		2.89672e-16	0.762074	1.50684e-16			40.37			252.4	147.6				28.7			558053			237458	259371	372691							1
T_ilisha_TRINITY_DN23_c0_g3_i1.p1	Q92122 Pyruvate kinase PKM (EC 2.7.1.40) (Cytosolic thyroid hormone-binding protein) (CTHBP)		0	724.911	75	31	3786	31	528	58.2	7.85	10889.3	31	0	0	0.72	0.943	0.757	0.863	0.963905	0.950341	0.921192	0.971357	37.05	41.54	45.44	44.34	111.6	113.8	79	95.5	10.44	16.3	8.44	9.51	1.00444e+09	8.70203e+08	7.30185e+08	1.06142e+09	7.14121e+08	6.97336e+08	5.79651e+08	6.38339e+08	5.67628e+08	7.42319e+08	7.45687e+08	5.44239e+08	42	43
T_ilisha_TRINITY_DN98279_c0_g1_i1.p1	Q95XX0 Ubiquitin-conjugating enzyme E2 13 (EC 2.3.2.23)		0	9.01	14	2	8	2	166	18.6	7.39	8.97	2	0	0	0.724	1.441	1.145	1.035	0.963905	0.942809	0.984652	0.985688	28.08	69.74	58.23	32.23	110.8	145.7	74.5	69	41.03	46.35	11.53	25.13	1.43413e+06	789422	618376	983588	348743	1.04063e+06	432639	673119	488548	566974	492470	296807	2	2
T_ilisha_TRINITY_DN2741_c0_g1_i3.p2	Q98TS0 Hemoglobin subunit beta (Beta-globin) (Hemoglobin beta chain)		0	84.836	72	10	880	1	148	16.4	7.03	1593.9	10	0	10	0.953	0.92	0.776	1.107	0.999221	0.947318	0.936105	0.971357	36.94	62.52	67.13	55.12	93.3	127	86.7	93	21.04	37.85	24.4	40.1	3.17706e+08	2.46046e+08	1.87186e+08	1.59257e+08	2.69616e+08	3.18935e+08	1.51285e+08	2.39836e+08	2.75638e+08	2.37264e+08	2.69477e+08	9.64507e+07	11	11
T_ilisha_TRINITY_DN2741_c0_g1_i4.p2	Q98TS0 Hemoglobin subunit beta (Beta-globin) (Hemoglobin beta chain)		0	107.637	80	10	855	1	148	16.4	7.5	1672.05	10	0	0	1.138	0.473	0.633	0.851	0.978524	0.117183	0.789657	0.946474	26.42	26.42	14.7	16.31	71.6	151.2	81.5	95.7	27.46	16.04	16.34	6.77	1.25079e+06	1.45585e+06	1.8732e+06	2.9133e+06	3.05606e+06	2.35298e+06	1.76381e+06	1.69948e+06	1.52556e+06	2.0889e+06	1.94824e+06	1.62341e+06	1	1
T_ilisha_TRINITY_DN40747_c0_g1_i6.p1	Q99715 Collagen alpha-1(XII) chain		0	16.733	4	3	22	3	1241	135.3	5.16	43.94	3	0	0	0.973	1.435	1.192	1.085	0.999221	0.942809	0.984652	0.971357	18.77	30.23	35.65	27.39	108.1	75.3	105.2	111.3	11.71	29.5	17.39	23.38	1.30172e+06	1.14145e+06	917304	753370	531426	973688	794598	1.16467e+06	1.25492e+06	1.13667e+06	1.25771e+06	669581	1	1
T_ilisha_TRINITY_DN311094_c0_g1_i1.p1	Q99798 Aconitate hydratase, mitochondrial (Aconitase) (EC 4.2.1.3) (Citrate hydro-lyase)		0	5.453	22	2	11	1	140	15.4	8.16	6.12	2	0	0	0.588	100	100	0.809	0.856415	1.54912e-16	1.50684e-16	0.898466	5.45			12.54	171.3		100.7	128	3.01		5.83	10.64		937650	810319				419175	565469	528627	559341	710700	583500		1
T_ilisha_TRINITY_DN1346_c1_g1_i1.p1	Q99K51 Plastin-3 (T-plastin)		0	7.828	3	2	9	2	636	71.4	5.57	1.87	2	0	0	0.98	1.291	0.784	1.36	0.999221	0.950341	0.940584	0.575326	56.33	74.7	108.47	21.04	124.8	96.6	103	75.7	57.48	86.67	36.02	8.23	445525		167512		87264.3	380098	318637	211908	217288	158237		156411	1
T_ilisha_TRINITY_DN31206_c0_g1_i4.p1	Q99KI0 Aconitate hydratase, mitochondrial (Aconitase) (EC 4.2.1.3) (Citrate hydro-lyase)		0	25.493	7	4	41	1	782	84.5	7.09	56.14	4	0	0
T_ilisha_TRINITY_DN1358_c0_g1_i1.p2	Q99KR7 Peptidyl-prolyl cis-trans isomerase F, mitochondrial (PPIase F) (EC 5.2.1.8) (Cyclophilin D) (CyP-D) (CypD) (Cyclophilin F) (Rotamase F)		0	4.821	5	1	25	1	164	17.5	7.37	19.41	1	0	0	0.948	0.953	0.725	1.154	0.999221	0.950341	0.885176	0.971357	32.55	45.09	36.66	32.5	89.4	122.4	100.9	87.4	31.44	26.37	24	13.2	2.02485e+06	1.15968e+06	1.12562e+06	1.1531e+06	1.37453e+06	1.76545e+06	1.46465e+06	1.15258e+06	1.29726e+06	1.47165e+06	1.22154e+06	1037484	1	1
T_ilisha_TRINITY_DN27336_c0_g1_i2.p1	Q99L20 Glutathione S-transferase theta-3 (EC 2.5.1.18)		0	15.357	18	3	14	3	269	31.3	7.05	15.44	3	0	0	1.505	0.819	1.233	0.996	0.856415	0.942809	0.975521	0.987844	78.33	83.63	58.21	36.38	68.4	94.7	107.9	128.9	64.84	71.65	22.79	48.35	2.52235e+06	864911	828621	264811	1.02332e+06	1.62616e+06	1.18939e+06	1.77434e+06	975854	1841603	1.73357e+06	540268	3	3
T_ilisha_TRINITY_DN6492_c0_g1_i1.p1	Q99LC3 NADH dehydrogenase [ubiquinone] 1 alpha subcomplex subunit 10, mitochondrial (Complex I-42kD) (CI-42kD) (NADH-ubiquinone oxidoreductase 42 kDa subunit)		0.017	2.38	6	1	1	1	355	40.5	7.15	0	1	0	0	0.01	1.294	1.251	0.01	2.89672e-16	0.950341	0.975521	4.07442e-16		5.91	0.31		146	112.8		141.1	47.89			49.5	84657.3	86965.9	26990.3	61230.1						78169.3	177882	68621.7	1	1
T_ilisha_TRINITY_DN8717_c0_g1_i17.p1	Q99N50 Synaptotagmin-like protein 2 (Exophilin-4)		0.032	1.943	2	1	3	1	910	98.9	5.06	0	1	0	0	0.833	0.947	0.672	1.15	0.999221	0.950341	0.838757	0.971357	37.23	28.11	34.36	36.44	117.6	110.4	97.9	74.2	37.57	15.78	23.38	37.09	3.68586e+06	8099043	6.6705e+06	8.10517e+06	5094523	5843141	5.25246e+06	4244445	5.67212e+06	7.00514e+06	3.52315e+06	3969329	1	1
T_ilisha_TRINITY_DN34606_c0_g1_i3.p2	Q99P60 Fatty acid-binding protein, adipocyte (Adipocyte lipid-binding protein) (ALBP) (Adipocyte-type fatty acid-binding protein) (A-FABP) (AFABP) (Fatty acid-binding protein 4)		0	41.088	54	5	69	5	109	12.5	4.98	134.03	5	0	0	1.897	0.553	0.67	1.63	0.553891	0.294752	0.838757	0.0948883	71.19	62.3	61.65	39.11	68.5	173.6	110.6	47.3	67.74	48.73	22.08	2.56	2.28718e+07	7.06299e+06	7.60155e+06	1.77421e+07	1.71895e+07	3.65377e+07	1.44581e+07	11985425	1.25358e+07	5.62429e+06	5.8934e+06	4.76654e+06	3	2
T_ilisha_TRINITY_DN31405_c0_g1_i5.p1	Q99P61 Fatty acid-binding protein, heart (Fatty acid-binding protein 3) (Heart-type fatty acid-binding protein) (H-FABP)		0	42.435	32	5	161	5	134	15.1	7.91	455.07	5	0	0	0.887	0.774	0.544	1.257	0.999221	0.879806	0.650433	0.898466	67.21	75.21	42.74	54.64	88.1	136.9	113.9	61.1	58.12	33.02	54.29	20.02	48316245	1.70455e+07	1.91002e+07	2.15971e+07	2.64837e+07	3.77894e+07	3.72407e+07	1.47623e+07	2.52108e+07	1.96904e+07	14707954	1.23886e+07	5	4
T_ilisha_TRINITY_DN38720_c1_g1_i5.p1	Q99P72 Reticulon-4 (Neurite outgrowth inhibitor) (Nogo protein)		0	20.849	15	4	59	3	239	26.9	8.28	94.42	4	0	0	0.784	1.946	1.173	1.149	0.978524	0.57974	0.984652	0.971357	23.66	53.27	44.11	30.86	123.1	90.4	99.5	87	20.51	22.7	17.41	18.26	5.96202e+06	7461417	4.49485e+06	3.23451e+06	4.34497e+06	3.63849e+06	4.60691e+06	4.9891e+06	3.6401e+06	3.62384e+06	5.30627e+06	3.53975e+06	3	3
T_ilisha_TRINITY_DN1839_c0_g1_i18.p1	Q99P72 Reticulon-4 (Neurite outgrowth inhibitor) (Nogo protein)		0	67.794	18	5	78	4	335	37.2	5.11	137.96	5	0	1	0.692	1.169	0.636	0.962	0.953818	0.972951	0.789657	0.971357	78.63	75.53	104.91	56.37	134.3	87.7	80.4	97.6	9.71	63.49	42.3	30.89	1.51386e+07	1.39188e+07	1.51843e+07	9.24613e+06	1.63033e+07	4.7345e+06	3.55511e+06	1.15664e+07	8.24198e+06	1.05028e+07	1.10914e+07	5.0974e+06	6	7
T_ilisha_TRINITY_DN1067_c1_g2_i17.p1	Q9BE39 Myosin-7 (Myosin heavy chain 7) (Myosin heavy chain slow isoform) (MyHC-slow) (Myosin heavy chain, cardiac muscle beta isoform) (MyHC-beta)		0	17.045	17	2	74	1	207	23.4	6.92	233.12	2	0	0	1.526	0.808	2.333	1.118	0.856415	0.942809	0.440723	0.971357	104.47	37.67	68.25	54.56	71.7	55.4	117.1	155.9	62.27	34.83	49.15	61.24	191166		438261	284755	146258		405522	1.05942e+06	398280	636398	267950	927643	1
T_ilisha_TRINITY_DN12744_c0_g1_i8.p1	Q9BQ69 ADP-ribose glycohydrolase MACROD1 (MACRO domain-containing protein 1) (O-acetyl-ADP-ribose deacetylase MACROD1) (EC 3.1.1.106) (Protein LRP16) ([Protein ADP-ribosylaspartate] hydrolase MACROD1) (EC 3.2.2.-) ([Protein ADP-ribosylglutamate] hydrolase MACROD1) (EC 3.2.2.-)		0	20.422	9	3	34	3	412	45.3	9.01	41	3	0	0	0.591	1.398	1.043	0.763	0.856415	0.942809	0.99832	0.635235	14.99	29.39	26.35	20.75	128.9	91.1	69.4	110.6	10.95	20.05	16.37	12.67	5.46139e+06	4.47315e+06	4.05887e+06	3.97477e+06	2.5575e+06	2.43111e+06	1.60919e+06	2.54099e+06	2.51711e+06	3.73465e+06	4.04461e+06	2.68558e+06	3	3
T_ilisha_TRINITY_DN1051_c2_g1_i2.p1	Q9BYJ1 Hydroperoxide isomerase ALOXE3 (Epidermis-type lipoxygenase 3) (Epidermal LOX-3) (e-LOX-3) (eLOX-3) (Hydroperoxy dehydratase ALOXE3) (Hydroperoxy icosatetraenoate dehydratase) (EC 4.2.1.152) (Hydroperoxy icosatetraenoate isomerase) (EC 5.4.4.7)		0	4.436	10	1	1	1	165	19.4	7.72	0	1	0	0
T_ilisha_TRINITY_DN1051_c1_g1_i1.p1	Q9BYJ1 Hydroperoxide isomerase ALOXE3 (Epidermis-type lipoxygenase 3) (Epidermal LOX-3) (e-LOX-3) (eLOX-3) (Hydroperoxy dehydratase ALOXE3) (Hydroperoxy icosatetraenoate dehydratase) (EC 4.2.1.152) (Hydroperoxy icosatetraenoate isomerase) (EC 5.4.4.7)		0	4.095	11	1	1	1	166	18.6	5.27	0	1	0	0	0.954	0.185	0.393	0.491	0.999221	2.92598e-06	0.207085	0.00181469	134.23	158.04	20.71	57.83	42.2	228	40.3	89.5	103.14		22.89	62.04	220698		30776			391791	57332.2		89207.8	205617	183135	36459.5	1
T_ilisha_TRINITY_DN1352_c0_g1_i1.p1	Q9CQV8 14-3-3 protein beta/alpha (Protein kinase C inhibitor protein 1) (KCIP-1) [Cleaved into: 14-3-3 protein beta/alpha, N-terminally processed]		0	18.589	20	4	81	2	246	28	4.88	52.22	4	0	0	0.965	1.121	1.111	0.946	0.999221	1	0.984652	0.971357	49.32	63.72	48.31	21.01	77.1	100.8	107.2	114.9	58.43	19.1	25.27	47.48	1.75784e+06	752349	566736	931280	664089	1.01572e+06	595293	1.28264e+06	962377	1.3586e+06	1.12149e+06	406013	2	1
T_ilisha_TRINITY_DN26074_c0_g1_i5.p1	Q9CR62 Mitochondrial 2-oxoglutarate/malate carrier protein (OGCP) (Solute carrier family 25 member 11)		0	6.673	9	2	5	2	306	33.4	9.74	2.05	2	0	0	1.034	2.567	2.84	0.873	0.999221	0.122041	0.193962	0.971357	36.46	44.82	28.16	32.13	115.2	41	115.1	128.7	22.14	38.91	33.57	44.59	387821	523938	314774		145324	86374.6	208905	536624	352479	413945	779683	292818	2	2
T_ilisha_TRINITY_DN2760_c0_g1_i1.p1	Q9D0F9 Phosphoglucomutase-1 (PGM 1) (EC 5.4.2.2) (Glucose phosphomutase 1) (Phosphoglucomutase-2)		0	483.585	74	27	1572	27	561	60.9	6.57	3795.96	27	0	0	0.712	0.878	0.678	0.95	0.963905	0.942809	0.84092	0.971357	33.1	41.22	41.89	33.06	107.7	131.7	77.9	82.7	2.44	21.89	12.99	10.78	4.76553e+08	4.65154e+08	4.39563e+08	6.54292e+08	4.6292e+08	3.71549e+08	3.14455e+08	3.09388e+08	3.13338e+08	3.9047e+08	3.25837e+08	3.07426e+08	33	37
T_ilisha_TRINITY_DN28493_c1_g1_i24.p1	Q9DGK4 Translationally-controlled tumor protein homolog (TCTP)		0	8.307	8	1	6	1	170	19.1	4.67	12.29	1	0	0	0.58	0.86	0.661	0.767	0.856415	0.942809	0.81602	0.65225	31.75	7.63	19.83	25.02	114.9	131.5	66.7	86.9	9.07	3.74	25.19	16.26	745646	751988	571716	777536	696180		274684	581998	393527	622266	463718	474050	1	1
T_ilisha_TRINITY_DN24860_c3_g1_i4.p1	Q9EPC6 Profilin-2 (Profilin II)		0.004	2.76	5	1	5	1	174	19.3	7.65	0	1	0	0	0.411	0.599	0.157	1.563	0.293809	0.445927	0.000210098	0.149093	21.54	0	0	21.54	119.6	199.8	49.2	31.5			20.34		787093					1.09255e+06	303152	289993			204771		1
T_ilisha_TRINITY_DN296755_c0_g1_i1.p1	Q9EQP5 Prolargin (Proline-arginine-rich end leucine-rich repeat protein)		0	51.307	23	7	48	7	387	44.3	9.03	40.75	7	0	0	1.018	0.961	0.97	1.083	0.999221	0.950341	0.984652	0.971357	35.57	46	53	33.11	95	92.3	105.4	107.3	8.56	49.05	17.89	11.31	4.57304e+06	4.89651e+06	4.83309e+06	4.50676e+06	3.59305e+06	8.47042e+06	4.45955e+06	6.87302e+06	4.22263e+06	4.52049e+06	5.85019e+06	4.70645e+06	7	8
T_ilisha_TRINITY_DN366168_c0_g1_i1.p1	Q9EQX9 Ubiquitin-conjugating enzyme E2 N (EC 2.3.2.23) (Bendless-like ubiquitin-conjugating enzyme) (E2 ubiquitin-conjugating enzyme N) (Ubiquitin carrier protein N) (Ubiquitin-protein ligase N)		0.01	2.487	10	1	7	1	156	18.1	8.57	1.61	1	0	0	0.48	0.975	0.227	1.554	0.646137	0.950341	0.00621483	0.159997	49.46	99.1	73.71	53.94	127.1	172.7	61	39.2	97.12	78.92	29.09	58.21	4.44799e+06	1.10018e+06	661165	1.41601e+06	605092	3200565	590404	421542	485958	328244	675823	182055	1	1
T_ilisha_TRINITY_DN193465_c0_g1_i1.p1	Q9ER34 Aconitate hydratase, mitochondrial (Aconitase) (EC 4.2.1.3) (Citrate hydro-lyase)		0	62.258	28	11	73	7	706	76.2	7.52	96.92	11	0	5	0.718	2.559	2.1	0.815	0.963905	0.124781	0.590905	0.902451	53.56	45.03	46.67	45.12	113.7	57.7	111.9	116.8	30.67	14.3	13.59	35.9	7.0972e+07	4.91765e+07	3.46396e+07	2.36218e+07	1.75432e+07	2.4403e+07	3.32351e+07	5.07139e+07	4.90656e+07	4.88209e+07	6.93292e+07	2.78661e+07	8	11
T_ilisha_TRINITY_DN229771_c0_g1_i1.p1	Q9H6N6 Putative uncharacterized protein MYH16 (Myosin heavy chain 16 pseudogene) (myosin heavy polypeptide 5)		0.004	3.128	15	1	2	1	115	13.4	5.43	0	1	0	0
T_ilisha_TRINITY_DN24622_c7_g1_i1.p1	Q9HCP6 Protein-cysteine N-palmitoyltransferase HHAT-like protein (Glycerol uptake/transporter homolog) (Hedgehog acyltransferase-like protein)		0	14.312	18	4	11	4	309	35.8	7.05	3.69	4	0	0	0.815	1.043	1.172	1.077	0.994759	0.972951	0.984652	0.971357	48.34	33.95	38.38	54.59	93	139.4	43.2	124.4	12.48	10.04	66.95	41.06	882482	681989	678584	893752	909482	948483	286886	1.0547e+06	319057	859382	1.82466e+06	855799	2	2
T_ilisha_TRINITY_DN42913_c2_g1_i1.p1	Q9JID6 Long-chain-fatty-acid--CoA ligase 1 (EC 6.2.1.3) (Arachidonate--CoA ligase) (EC 6.2.1.15) (Long-chain acyl-CoA synthetase 1) (LACS 1) (Palmitoyl-CoA ligase) (Phytanate--CoA ligase) (EC 6.2.1.24)		0	5.734	9	1	6	1	201	21.9	8.56	0	1	0	0	0.71	2.003	2.31	0.861	0.963905	0.505084	0.453414	0.971357	84.31	75.9	30.68	7.16	107	55.3	110	127.8	72.95	33.87	40.81	2.43	638099	246494	141704	152248	63106.3	107203	91504.1	279188	233357	289626	289732		1	1
T_ilisha_TRINITY_DN40109_c0_g1_i1.p1	Q9JID6 Long-chain-fatty-acid--CoA ligase 1 (EC 6.2.1.3) (Arachidonate--CoA ligase) (EC 6.2.1.15) (Long-chain acyl-CoA synthetase 1) (LACS 1) (Palmitoyl-CoA ligase) (Phytanate--CoA ligase) (EC 6.2.1.24)		0	6.444	10	1	3	1	206	23.1	6.15	6.69	1	0	0	0.886	100	100	1.682	0.999221	1.54912e-16	1.50684e-16	0.0613905	71.13			35.41	165.8		146.9	87.3	69.81		38.23	21.17	715504	346650	138383				214387	321953	480249	176514	240084	136204	1	1
T_ilisha_TRINITY_DN2158_c0_g2_i5.p1	Q9JJV2 Profilin-2 (Profilin II)		0	16.33	28	3	29	3	139	15	7.96	52.47	3	0	0	0.862	1.897	1.395	1.167	0.999221	0.61766	0.940584	0.971357	28.29	19.17	28.79	39.93	119.2	64.7	115.1	100.9	1.94	15.63	19.99	19.02	2.75405e+06	2.61719e+06	2408031	1.03629e+06	1.17483e+06	1.21952e+06	2.11607e+06	2.16984e+06	2.85715e+06	2.26501e+06	2.26371e+06	1.37953e+06	2	2
T_ilisha_TRINITY_DN10350_c0_g1_i21.p2	Q9JKS4 Fibroblast growth factor 13 (FGF-13)		0	14.796	23	3	19	1	159	17.8	7.03	51.18	3	0	0	0.907	1.064	0.681	1.373	0.999221	0.980903	0.847587	0.532013	33.88	20.7	20.36	32.1	113.4	103.4	112.7	70.5	15.62	14.47	26.26	16.56	908712	1027162	675445	914871	658466	610395	731316	976757	509261	539198	679068	417069	1	1
T_ilisha_TRINITY_DN2091_c0_g1_i2.p1	Q9JLH8 Tropomodulin-4 (Skeletal muscle tropomodulin) (Sk-Tmod)		0	53.906	25	5	39	5	357	39.9	4.92	73.04	5	0	0	1.492	0.973	1.547	0.946	0.856415	0.950341	0.876439	0.971357	52.91	46.37	52.13	42.51	83.9	76.6	118.9	120.6	16.61	58.38	8.52	7.91	3.04878e+06	2.26276e+06	2.08173e+06	1.99628e+06	636664	2.63562e+06	2.68512e+06	3.38561e+06	3.45756e+06	2.94979e+06	3.57852e+06	2.82445e+06	4	4
T_ilisha_TRINITY_DN293912_c0_g1_i1.p1	Q9N0J9 CD81 protein (CD antigen CD81)		0.001	3.567	8	1	2	1	238	26.6	6.64	5.45	1	0	0	1.085	1.318	1.207	1.025	0.98912	0.950341	0.983872	0.987844	25.44	59.05	36.76	25.44	98.6	90	107	104.4	67.43	35.33	9.66	20.57	535459	194816	152619	130507		193069	171752	259554	194600	253866	206467	149235	1	1
T_ilisha_TRINITY_DN206050_c0_g1_i1.p1	Q9NDG8 Acetylcholinesterase 4 (AChE 4) (EC 3.1.1.7)		0.021	2.247	8	1	2	1	172	20.1	5.99	2.29	1	0	0	0.769	1.331	1.284	0.941	0.978524	0.947363	0.968752	0.971357	11.56	21.86	28.18	26.64	114.8	86.2	88.3	110.7	5.16	18.38	22.24	21.27	936933	997732	816268	658702	656140	472573	555023	1.04749e+06	655386	1.02705e+06	893469	585176	1	1
T_ilisha_TRINITY_DN277_c4_g1_i1.p1	Q9NPC6 Myozenin-2 (Calsarcin-1) (FATZ-related protein 2)		0	4.096	4	1	4	1	312	33.8	6.23	8.88	1	0	0	0.01	0.739	0.676	0.01	2.89672e-16	0.825098	0.838757	4.07442e-16		0	0		122.4	165.6		112					2.22087e+06			2.81121e+06							2.00907e+06		1
T_ilisha_TRINITY_DN2384_c1_g1_i5.p1	Q9NR12 PDZ and LIM domain protein 7		0	64.197	55	7	162	6	216	23.7	9.79	380.62	7	0	0	0.767	1.047	0.839	0.925	0.978524	0.972951	0.968752	0.971357	43.7	31.9	42.09	44.78	120.1	97.1	82.3	100.5	15.71	7.62	10.26	17.94	1.3228e+07	1.19292e+07	8.59086e+06	8.45113e+06	7.76018e+06	8.74274e+06	6.70658e+06	9.93568e+06	7.20358e+06	9.9474e+06	9.98819e+06	6.20261e+06	5	6
T_ilisha_TRINITY_DN7643_c0_g1_i1.p1	Q9NX36 DnaJ homolog subfamily C member 28		0.01	2.508	4	1	2	1	358	41.6	9.26	0	1	0	0	0.656	2.308	2.711	0.558	0.945599	0.233773	0.235822	0.0175741	92.2	72.63	62.09	92.2	122.6	53.1	80.3	144	37.07	56.66	89.87	20.67	875373	1.0433e+06	1.54536e+06	839555	363712	244975	345956	717035	2.12805e+06	1.18523e+06	1.398e+06	778835	1	1
T_ilisha_TRINITY_DN256852_c0_g1_i1.p1	Q9NZJ4 Sacsin (DnaJ homolog subfamily C member 29) (DNAJC29)		0.023	2.113	4	1	17	1	166	18.9	5.8	15.75	1	0	0	0.748	2.972	1.508	1.475	0.978524	0.0395684	0.888793	0.280416	61.47	72.37	65.51	74.11	154.3	51.9	115.4	78.3	18.39	64.24	61.28	30.46	2.68545e+06	3.3384e+06	3477611	1.06391e+06	599858	2.13185e+06	2.0484e+06	1.47214e+06	4.53757e+06	2.06195e+06	1.695e+06	960304	1	1
T_ilisha_TRINITY_DN44830_c2_g1_i4.p1	Q9PTY0 ATP synthase subunit beta, mitochondrial (EC 7.1.2.2) (ATP synthase F1 subunit beta)		0	318.345	68	22	855	17	518	55.2	5.12	2021.02	22	0	6	0.876	1.784	1.709	0.959	0.999221	0.696889	0.789657	0.971357	42.29	50.84	50.3	31.73	126.8	63.4	100.6	109.2	22.84	17.52	9.12	6.78	7.64665e+07	1.14487e+08	1.05993e+08	5.41905e+07	5.87636e+07	4.43284e+07	7.45063e+07	9.29512e+07	9.63115e+07	8.80356e+07	9.86552e+07	8.87147e+07	21	25
T_ilisha_TRINITY_DN12013_c1_g2_i5.p1	Q9PU58 Protein NipSnap homolog 2 (NipSnap2) (Glioblastoma-amplified sequence)		0.024	2.065	3	1	6	1	286	33.8	9.35	9.21	1	0	0	0.733	1.509	1.363	0.675	0.963905	0.942809	0.945336	0.219332	10.19	20.69	19.76	35.24	124.1	82.2	91	102.7	26.64	9.4	22.28	19.87	1.13172e+06	1790435	1.72553e+06	986529	954747	1.05573e+06	1114365	923003	1.20913e+06	1.4336e+06	1.42089e+06	1.71162e+06	1	1
T_ilisha_TRINITY_DN7058_c0_g1_i2.p1	Q9PVK2 Alpha-enolase (EC 4.2.1.11) (2-phospho-D-glycerate hydro-lyase) (Phosphopyruvate hydratase)		0	176.092	52	12	1666	6	331	35.9	5.97	4045.35	12	0	6	0.842	0.8	0.702	1.018	0.999221	0.942809	0.868809	0.987844	33.01	32.54	32.75	34.71	101.5	146	68.7	83.9	7.48	26.88	8.51	10.1	8.19876e+07	8.66907e+07	8.47814e+07	1.59934e+08	1.00325e+08	8.35069e+07	4.75573e+07	6.15027e+07	6.20119e+07	8.10425e+07	6.9971e+07	6.093e+07	9	10
T_ilisha_TRINITY_DN7058_c2_g1_i1.p1	Q9PVK2 Alpha-enolase (EC 4.2.1.11) (2-phospho-D-glycerate hydro-lyase) (Phosphopyruvate hydratase)		0	140.571	34	8	1155	2	386	42	4.92	3079.9	8	0	0	0.64	1.045	0.697	0.99	0.908536	0.972951	0.864297	0.987844	35.49	35.48	43.6	17.86	122.7	116.8	78.6	81.9	4.63	43.93	13.24	12.26	6.69012e+07	6.99828e+07	5.76188e+07	1.06568e+08	5.0578e+07	4.20605e+07	2.77984e+07	4.57433e+07	3.89697e+07	4.61682e+07	4.41299e+07	3.17606e+07	2	2
T_ilisha_TRINITY_DN1453_c0_g2_i4.p1	Q9R062 Glycogenin-1 (GN-1) (GN1) (EC 2.4.1.186)		0	19.404	17	3	26	3	229	25.6	7.87	60.1	3	0	0	1.098	0.801	1.005	0.92	0.984673	0.942809	0.984652	0.971357	40.74	29.75	31.32	42.27	88	109.9	86.3	115.8	9.3	24.84	25.66	15.66	2.48722e+06	2.57542e+06	1.93412e+06	3.04544e+06	2.46878e+06	1.65353e+06	1.7181e+06	3.55339e+06	2.21939e+06	3.12547e+06	3.29866e+06	2.08691e+06	3	3
T_ilisha_TRINITY_DN1453_c0_g1_i5.p1	Q9R062 Glycogenin-1 (GN-1) (GN1) (EC 2.4.1.186)		0	19.357	9	2	23	2	361	41.3	6.04	9.78	2	0	0	0.787	1.004	0.807	0.896	0.978524	0.952685	0.945336	0.971357	22.48	17.96	17.12	18.11	104.7	113.9	90.1	91.3	26.7	19.47	10.25	16.25	2.22321e+06	1.45058e+06	1.25528e+06	1.31354e+06	1.62271e+06	1.32718e+06	1.02338e+06	1.14803e+06	1.23871e+06	1.5734e+06	1265966	1.0392e+06	1	1
T_ilisha_TRINITY_DN1720_c0_g1_i8.p1	Q9TS87 Transgelin (25 kDa F-actin-binding protein) (Smooth muscle protein 22-alpha) (SM22-alpha)		0	4.405	5	1	1	1	198	22	8.65	0	1	0	0	0.701	0.917	0.654	0.939	0.963671	0.942809	0.806996	0.971357	21.53	18.24	22.26	13.81	117	113.6	82.1	87.4	15.13	15.57	0.64	14.23	55701044	48049844	36565092	56831408	36958416	39233520	27650450	35195168	31305520	34695232	39265524	25063454	1	1
T_ilisha_TRINITY_DN8551_c4_g1_i1.p1	Q9TV62 Myosin-4 (Myosin heavy chain 2b) (MyHC-2b) (Myosin heavy chain 4) (Myosin heavy chain, skeletal muscle, fetal)		0	53.117	60	5	119	4	123	13.6	8.9	275.58	5	0	0	1.709	0.79	1.708	0.874	0.759677	0.93237	0.789657	0.971357	44.18	29.11	37.7	58.69	20	25.3	187.4	167.3	3.08	22.02	60.52	28.34		1158948	1.09175e+06	1.08939e+06	1.45072e+06	1.26165e+06	2.41215e+06	1.42636e+07	1.02148e+07	9.57299e+06	7.8202e+06	1.16206e+07		1
T_ilisha_TRINITY_DN4921_c2_g1_i1.p1	Q9TV63 Myosin-2 (Myosin heavy chain 2) (Myosin heavy chain 2a) (MyHC-2a) (Myosin heavy chain, skeletal muscle, adult 2)		0	123.909	49	9	338	7	221	24.5	5.48	829.5	9	0	0	2.231	1.26	2.465	0.993	0.220508	0.950341	0.368373	0.987844	33.26	46.31	69.54	59.31	29.1	33.5	196.7	140.7	11.52	27.76	42.87	34.4	7268430	7.46035e+06	5.38446e+06	7.84356e+06	7.94293e+06	4.6592e+06	1.62814e+07	5.09025e+07	4.55491e+07	3.35712e+07	2.81924e+07	4.58767e+07	2	3
T_ilisha_TRINITY_DN430_c0_g1_i3.p1	Q9UBG0 C-type mannose receptor 2 (C-type lectin domain family 13 member E) (Endocytic receptor 180) (Macrophage mannose receptor 2) (Urokinase-type plasminogen activator receptor-associated protein) (UPAR-associated protein) (Urokinase receptor-associated protein) (CD antigen CD280)		0	51.327	37	6	31	6	302	34.8	6.32	82.63	6	0	0	1.45	0.988	2.097	1.049	0.856415	0.951737	0.592165	0.971357	62.34	55.19	69.03	50.44	48.4	59.1	141.3	151.2	61.01	50.43	25.2	74.65	2.45672e+06	1.23801e+06	625444	671735	1.7627e+06	1.27265e+06	2.96467e+06	2.81322e+06	4.14121e+06	4.49498e+06	452815	3.28896e+06	4	3
T_ilisha_TRINITY_DN125_c1_g1_i1.p1	Q9UG22 GTPase IMAP family member 2 (Immunity-associated protein 2) (hIMAP2)		0.011	2.478	3	1	3	1	388	43.4	7.83	1.66	1	0	0	0.681	1.24	0.01	100	0.953818	0.951737	1.50684e-16	4.07442e-16	65.34	57.9			160.8	129.7	109.5		57.03	17			479522	1.11399e+06		626311	417712		406000						1	1
T_ilisha_TRINITY_DN8687_c0_g1_i1.p1	Q9UGM5 Fetuin-B (16G2) (Fetuin-like protein IRL685) (Gugu)		0	9.738	5	2	5	2	513	58	6.55	7.21	2	0	0	0.01	1.129	0.829	0.01	2.89672e-16	1	0.968752	4.07442e-16		0	22.72		152.6	135.3		112.1				21.42	805148					592841				657961	501964		1
T_ilisha_TRINITY_DN1053_c0_g1_i13.p1	Q9UJF2 Ras GTPase-activating protein nGAP (RAS protein activator-like 2)		0.021	2.224	1	1	2	1	1519	168.3	8.24	0	1	0	0	0.984	1.191	0.5	2.577	0.999221	0.971973	0.522451	8.48446e-06	27.87	37.02	37.72	29.7	126.4	100.9	124.4	48.3	21.96	36.13		40.5	586126	369365	439529	293831	313019	517457	393579			313027	186327	131904	1	1
T_ilisha_TRINITY_DN8509_c0_g1_i1.p1	Q9WUH4 Four and a half LIM domains protein 1 (FHL-1)		0.027	2.001	3	1	1	1	297	34	8.32	0	1	0	0
T_ilisha_TRINITY_DN2080_c0_g1_i20.p1	Q9WUZ7 SH3 domain-binding glutamic acid-rich protein (SH3BGR protein)		0	37.11	35	6	91	6	254	28.5	3.99	163.33	6	0	0	1.116	0.934	0.966	1.078	0.978524	0.950341	0.984652	0.971357	24.08	22.6	23.84	20.13	95.3	105.4	88.2	111.1	20.44	8.65	20.38	22.18	6.75233e+06	4.52564e+06	4.59832e+06	5.70747e+06	4.07597e+06	4.74355e+06	3.37587e+06	4.94842e+06	5.61233e+06	5.74824e+06	6.0223e+06	3.35549e+06	4	4
T_ilisha_TRINITY_DN42112_c0_g1_i1.p1	Q9XSD9 Decorin (Bone proteoglycan II) (PG-S2)		0	73.369	33	9	107	9	437	47.9	8.68	179.21	9	0	0	1.069	0.724	0.711	1.135	0.999221	0.774985	0.880372	0.971357	35.01	55.25	51.01	29.14	62.6	166.9	94.3	76.3	32.43	40.79	13.95	11.84	1.01774e+07	5.67562e+06	5.64521e+06	1.58135e+07	6.33522e+06	1.61595e+07	9.51028e+06	9.4149e+06	8.68835e+06	7.97179e+06	6.50993e+06	6.48905e+06	6	5
T_ilisha_TRINITY_DN34172_c0_g1_i2.p1	Q9YGL2 L-lactate dehydrogenase B chain (LDH-B) (EC 1.1.1.27)		0	14.887	18	3	148	2	182	19.9	6.39	363.51	3	0	0	1.34	0.864	0.746	1.312	0.942299	0.942809	0.915606	0.691633	49.28	55.38	58.9	34.23	94.3	123.4	101.6	80.7	29.17	27.6	37.34	29.2	3.79841e+06	5.81816e+06	6.2284e+06	7363480	3.63832e+06	6.40158e+06	6.70546e+06	3858209	5.77274e+06	4.93798e+06	2.86534e+06	4233480	2	2
T_ilisha_TRINITY_DN1691_c0_g2_i22.p1	Q9YGL9 Sarcoplasmic/endoplasmic reticulum calcium ATPase 3 (ChkSERCA3) (SERCA3) (SR Ca(2+)-ATPase 3) (EC 7.2.2.10) (Calcium pump 3)		0	219.83	24	16	1067	7	824	90.7	5.91	2921.8	16	0	0	0.752	1.987	1.421	0.984	0.978524	0.527125	0.935378	0.987844	63.68	55.31	71.98	74.76	121.3	68	101.6	109.2	28.14	4.08	45.97	34.88	2.3572e+08	1.68442e+08	1.20799e+08	8.34658e+07	7.62863e+07	7.94485e+07	6.62014e+07	2.24419e+08	129923475	1.46637e+08	2.18648e+08	9.19084e+07	8	9
T_ilisha_TRINITY_DN5490_c0_g1_i8.p1	Q9YH37 Ras-related protein Rap-1b (EC 3.6.5.2)		0	5.337	6	1	2	1	185	20.9	5.78	0	1	0	0	0.287	1.44	0.788	0.549	0.0194752	0.942809	0.940584	0.0138525	84.9	45.19	37.92	67.68	159.7	110.9	45.9	83.5		40.67	70.28	31.53	405871			263815	137097	336991	162922		61462.2	254401	167353		1
T_ilisha_TRINITY_DN79_c0_g1_i29.p1	Q9YHC3 Tubulin beta-1 chain (Beta-1-tubulin)		0	38.519	19	5	28	1	313	35.3	4.91	35.62	5	0	0	100		100	0.852	2.89672e-16		1.50684e-16	0.946474				26.66			184	216			18.56	28.43								8.08747e+06	9250183	12248561	8435831
T_ilisha_TRINITY_DN1929_c0_g1_i2.p1	Q9YIB4 Collagen alpha-1(I) chain (Alpha-1 type I collagen)		0	105.509	16	14	576	7	1111	100.1	5.45	907.68	14	0	0	0.791	1.18	1.014	0.998	0.978524	0.972951	0.984652	0.987844	52.87	74.73	77.04	41.11	118.8	85.4	90.9	104.9	29.21	75.05	26.62	3.98	4.65967e+07	8.43317e+07	5.99272e+07	3.53641e+07	3.84379e+07	1.17283e+08	4.12199e+07	8.18537e+07	4.68176e+07	5.84191e+07	5.87548e+07	4.74817e+07	6	8
T_ilisha_TRINITY_DN21371_c1_g1_i4.p1	Q9Z2U1 Proteasome subunit alpha type-5 (Macropain zeta chain) (Multicatalytic endopeptidase complex zeta chain) (Proteasome zeta chain)		0	4.476	5	1	4	1	254	27.5	4.91	0	1	0	0	100	0.01	0.528	0.661	2.89672e-16	1.54912e-16	0.604624	0.181188			10.31	0		213	74.4	112.5		14.37						351839	224640	292111	99505				183622
T_ilisha_TRINITY_DN6058_c0_g1_i7.p1	W5PFI3 NAD(P) transhydrogenase, mitochondrial (EC 7.1.1.1) (Nicotinamide nucleotide transhydrogenase)		0	37.745	10	7	56	7	1078	113.4	7.47	68.81	7	0	0	0.718	1.967	1.659	0.851	0.963905	0.549653	0.815005	0.946474	37.29	39.16	48.76	27.24	141.1	73.8	89.3	95.7	7.12	56.63	5.13	8.38	1.72406e+07	1.96033e+07	1.62486e+07	8.93104e+06	1.6766e+07	6.43458e+06	8.7088e+06	1.19515e+07	1.08132e+07	1.18179e+07	1.3677e+07	9.88827e+06	4	6
[truncated: 12 more columns]
