# Supplementary material for: Proteomic Characterization of Major Fish Allergy Responsive Protein Parvalbumins in Hilsa (Tenualosa ilisha): A Commercially Important Fish in Southeast Asia
Source: J Agric Food Chem. 2025 Nov 17;73(47):30551–64. doi: 10.1021/acs.jafc.5c04335 (PMC12670419; doi:10.1021/acs.jafc.5c04335)
Supplement: Supplementary file 5 [file jf5c04335_si_005.xlsx]

## Sheet: Hilsa PRV Peptides
Annotated Sequence	Modifications	Qvality PEP	Qvality q-value	# Protein Groups	# Proteins	# PSMs	Master Protein Accessions	Positions in Master Proteins	Modifications in Master Proteins	# Missed Cleavages	Theo. MH+ [Da]	Abundance Ratio: (JMe) / (AMe)	Abundance Ratio: (AMe) / (APa)	Abundance Ratio: (JPa) / (APa)	Abundance Ratio: (JMe) / (JPa)	Abundance Ratio Adj. P-Value: (JMe) / (AMe)	Abundance Ratio Adj. P-Value: (AMe) / (APa)	Abundance Ratio Adj. P-Value: (JPa) / (APa)	Abundance Ratio Adj. P-Value: (JMe) / (JPa)	Abundance Ratio Variability [%]: (JMe) / (AMe)	Abundance Ratio Variability [%]: (AMe) / (APa)	Abundance Ratio Variability [%]: (JPa) / (APa)	Abundance Ratio Variability [%]: (JMe) / (JPa)	Abundances (Grouped): AMe	Abundances (Grouped): APa	Abundances (Grouped): JMe	Abundances (Grouped): JPa	Abundances (Grouped) CV [%]: AMe	Abundances (Grouped) CV [%]: APa	Abundances (Grouped) CV [%]: JMe	Abundances (Grouped) CV [%]: JPa	Percolator q-Value (by Search Engine): Sequest HT	Percolator PEP (by Search Engine): Sequest HT	XCorr (by Search Engine): Sequest HT	Top Apex RT [min]
[-].MALAGLLAAADIDAALK.[A]	1xMet-loss+Acetyl [N-Term]	8.95288e-08	0.00028245	1	2	305	T_ilisha_TRINITY_DN10771_c0_g1_i1.p3	T_ilisha_TRINITY_DN10771_c0_g1_i1.p3 [1-17]	T_ilisha_TRINITY_DN10771_c0_g1_i1.p3 1xMet-loss+Acetyl [N-Term]	0	1538.88	1.472	1.268	1.992	0.998	0.734707	0.91078	0.481969	0.997074	37.86	29.76	41.39	43.34	83.1	65.5	109.6	141.8	26.1	15.04	26.04	31.29	9.072e-06	7.422e-15	3.08	86.83
[-].MAFAGLLTDADIAAAIDACSAADSFSHK.[T]	1xCarbamidomethyl [C19]; 1xMet-loss+Acetyl [N-Term]	3.50231e-09	0.00028245	1	1	115	T_ilisha_TRINITY_DN10771_c0_g2_i1.p1	T_ilisha_TRINITY_DN10771_c0_g2_i1.p1 [1-28]	T_ilisha_TRINITY_DN10771_c0_g2_i1.p1 1xMet-loss+Acetyl [N-Term]	0	2751.29	4.309	9.705	35.097	1.149	0.000116407	0.000428535	5.70268e-14	0.79717	89.09	54.56	56.87	89.69	34.3	3.7	232.2	129.9	44.74	35.57	57.86	46.7	9.072e-06	6.305e-16	3.05	85.59
[K].LLAEGDITAALDACK.[A]	1xCarbamidomethyl [C14]	4.84276e-07	0.00028245	1	1	552	T_ilisha_TRINITY_DN37439_c0_g1_i3.p1	T_ilisha_TRINITY_DN37439_c0_g1_i3.p1 [6-20]		0	1560.79	0.621	1.341	0.825	1.009	0.865959	0.874818	0.969634	0.986858	20.23	19.1	14.65	15.04	136	103.7	78.6	81.7	13.59	8.62	20.03	13.26	9.072e-06	1.962e-13	3.09	56.42
[K].IGVDEFAALIKP.[-]		5.76901e-06	0.00028245	1	1	131	T_ilisha_TRINITY_DN10771_c0_g1_i1.p3	T_ilisha_TRINITY_DN10771_c0_g1_i1.p3 [98-109]		0	1272.72	1.524	1.681	2.274	1.135	0.699598	0.524118	0.316292	0.83486	39.09	44.26	39.77	35.62	89.5	53.2	136.3	121	30.7	5	15.64	26.9	9.072e-06	2.448e-11	2.65	67.73
[K].IGVDEFAALVK.[A]		4.46556e-05	0.00028245	1	1	81	T_ilisha_TRINITY_DN10771_c0_g2_i1.p1	T_ilisha_TRINITY_DN10771_c0_g2_i1.p1 [98-108]		0	1161.65	4.428	4.843	23.15	1.417	0.00107845	0.00374798	1.14411e-10	0.156428	52.72	111.01	78.48	48.49	46.7	6.1	206	141.2	69.76	66.01	28.61	40.88	9.072e-06	1.307e-09	3.01	61.11
[K].IGVDEFAALVKA.[-]		0.00151028	0.00028245	1	1	12	T_ilisha_TRINITY_DN10771_c0_g2_i1.p1	T_ilisha_TRINITY_DN10771_c0_g2_i1.p1 [98-109]		1	1232.69	3.343	2.883	7.822	1.389	0.000304947	0.436353	0.000406579	0.220823	37.62	62.25	33.78	41.78	56.6	19.6	190.7	133.2	53.22	28.82	58.79	20.15	9.072e-06	1.227e-06	1.27	63.87
[K].IGVDEFVAMVK.[A]		1.99633e-05	0.00028245	1	1	192	T_ilisha_TRINITY_DN37439_c0_g1_i3.p1	T_ilisha_TRINITY_DN37439_c0_g1_i3.p1 [98-108]		0	1207.64	0.668	1.444	1.009	0.886	0.911927	0.767927	0.979524	0.925094	20.29	22.53	10.92	16.32	132	91.4	88.1	88.5	17.95	6.79	9.24	11.87	9.072e-06	2.73e-10	2.85	62.23
[K].IGVDEFVAMVK.[A]	1xOxidation [M9]	0.000130862	0.00028245	1	1	143	T_ilisha_TRINITY_DN37439_c0_g1_i3.p1	T_ilisha_TRINITY_DN37439_c0_g1_i3.p1 [98-108]		0	1223.63	1.418	0.843	0.09	2.645	0.773905	0.9557	6.43897e-06	2.07617e-08	133.21	46.03	66.76	142.35	128.4	129.6	130.4	11.6	79.55	28.81	103.14	137.24	9.072e-06	1.055e-08	2.81	54.24
[K].IGVDEFVAMVKA.[-]		0.00138991	0.00028245	1	1	3	T_ilisha_TRINITY_DN37439_c0_g1_i3.p1	T_ilisha_TRINITY_DN37439_c0_g1_i3.p1 [98-109]		1	1278.68	0.694	1.193	0.848	0.977	0.931838	0.965571	0.979252	0.997674	29.6	38.65	30.97	27.76	103.7	102	90	104.2	24.45	30.06	25.74	34.19	9.072e-06	1.047e-06	2.2	63.15
[K].SGFIEEDELK.[L]		0.000224597	0.00028245	2	2	174	T_ilisha_TRINITY_DN37439_c0_g1_i3.p1 ; T_ilisha_TRINITY_DN10771_c0_g2_i1.p1	T_ilisha_TRINITY_DN37439_c0_g1_i3.p1 [56-65]; T_ilisha_TRINITY_DN10771_c0_g2_i1.p1 [56-65]		0	1166.56	0.993	1.071	0.822	1.142	0.978236	0.985398	0.969634	0.814342	40.09	28.36	31.05	22.72	120.9	105.6	94.5	79	26.67	16.13	23.77	29.24	9.072e-06	3.025e-08	1.86	44.35
[K].SGFIEEEELK.[L]		0.00106107	0.00028245	1	2	184	T_ilisha_TRINITY_DN10771_c0_g1_i1.p3	T_ilisha_TRINITY_DN10771_c0_g1_i1.p3 [56-65]		0	1180.57	1.958	1.148	1.469	1.356	0.362397	0.962265	0.825189	0.254119	49.35	52.1	32.39	48.66	79	68.8	154.6	97.7	41.17	16.69	19.22	41.46	9.072e-06	6.229e-07	2.39	44.29
[K].TFLAAGDSDGDGK.[I]		7.2387e-05	0.00028245	1	1	25	T_ilisha_TRINITY_DN10771_c0_g2_i1.p1	T_ilisha_TRINITY_DN10771_c0_g2_i1.p1 [85-97]		0	1253.56	4.548	2.105	9.574	1.571	4.84579e-05	0.493433	1.19816e-06	0.0355726	47.39	104.36	71.83	35.26	53.3	14.9	204	127.9	58.9	53.13	20.27	47.97	9.072e-06	3.331e-09	2.4	35.32
[K].ACEAADSFK.[H]	1xCarbamidomethyl [C2]	0.0115079	0.00028245	1	2	121	T_ilisha_TRINITY_DN10771_c0_g1_i1.p3	T_ilisha_TRINITY_DN10771_c0_g1_i1.p3 [18-26]		0	998.425	1.551	1.54	1.006	2.145	0.67645	0.679514	0.979524	2.53665e-05	35.18	73.87	92.87	58.72	108	70.1	151.3	70.5	55.29	25.47	22.56	66.78	9.072e-06	6.489e-05	1.93	30.68
[K].AFAIIDQDK.[S]		0.00726615	0.00028245	2	3	159	T_ilisha_TRINITY_DN10771_c0_g1_i1.p3 ; T_ilisha_TRINITY_DN10771_c0_g2_i1.p1	T_ilisha_TRINITY_DN10771_c0_g1_i1.p3 [47-55]; T_ilisha_TRINITY_DN10771_c0_g2_i1.p1 [47-55]		0	1020.54	1.778	1.467	1.981	1.319	0.497791	0.74637	0.487166	0.331419	36.12	40.24	29.05	38.33	84.9	57.9	150.9	106.4	38.08	16.05	19.54	39	9.072e-06	2.621e-05	1.78	43.58
[K].AFAIIDQDKSGFIEEEELK.[L]		0.0050051	0.00028245	1	2	2	T_ilisha_TRINITY_DN10771_c0_g1_i1.p3	T_ilisha_TRINITY_DN10771_c0_g1_i1.p3 [47-65]		1	2182.09	0.509	3.328	2.993	0.566	0.67337	0.103883	0.612701	0.146422	85.56	21.22	45.41	62.8	147.7	44.4	75.2	132.8	17.47	4.55	77.24	42.65	9.072e-06	1.275e-05	3.19	56.92
[K].AFAVIDQDK.[S]		0.00631865	0.00028245	1	1	214	T_ilisha_TRINITY_DN37439_c0_g1_i3.p1	T_ilisha_TRINITY_DN37439_c0_g1_i3.p1 [47-55]		0	1006.52	0.831	1.117	0.817	1.039	0.978236	0.967133	0.968998	0.967716	27.47	17.1	39.67	27.99	126.8	111.9	89.1	72.2	22.53	16.11	21.95	23.79	9.072e-06	1.999e-05	1.82	39.44
[K].AGDSDGDGK.[I]		0.00411042	0.00028245	1	2	112	T_ilisha_TRINITY_DN10771_c0_g1_i1.p3	T_ilisha_TRINITY_DN10771_c0_g1_i1.p3 [89-97]		0	821.327	2.098	1.538	2.73	1.578	0.0398949	0.920872	0.454871	0.125058	64.21	51.49	17.09	38.71	72.1	46.9	151.3	129.8	49.12	9.73	26.87	19.97	9.072e-06	8.659e-06	2.01	19.29
[K].AGDTDGDGK.[I]		0.0049535	0.00028245	1	1	51	T_ilisha_TRINITY_DN37439_c0_g1_i3.p1	T_ilisha_TRINITY_DN37439_c0_g1_i3.p1 [89-97]		0	835.343	0.725	1.364	1.065	0.923	0.922793	0.917049	0.973921	0.967716	35.66	42.08	36.51	24.89	126.6	82.1	91.8	99.5	34	18.09	19.05	29.83	9.072e-06	1.241e-05	2.07	19.56
[K].LFLQVFK.[K]		0.0355276	0.000809621	1	1	48	T_ilisha_TRINITY_DN37439_c0_g1_i3.p1	T_ilisha_TRINITY_DN37439_c0_g1_i3.p1 [66-72]		0	894.545	0.72	1.427	1.11	1.053	0.940822	0.784853	0.957234	0.961407	26.47	26.66	17.89	5.55	128.9	90.3	92.7	88.1	19.46	9.88	9.97	10.97	2.546e-05	0.000589	1.08	59.48
[K].LFLQVFKK.[D]		0.0409375	0.00127772	1	1	10	T_ilisha_TRINITY_DN37439_c0_g1_i3.p1	T_ilisha_TRINITY_DN37439_c0_g1_i3.p1 [66-73]		1	1022.64	0.718	2.764	1.337	1.243	0.8966	0.233976	0.995985	0.887056	85.66	25.43	44.67	111.01	149.8	56.2	107.6	86.5	28.84	20.25	88.9	30.91	4.809e-05	0.0007838	1.6	52.64
[K].LFLQNFK.[AS]		0.0413532	0.00127772	2	3	118	T_ilisha_TRINITY_DN10771_c0_g1_i1.p3 ; T_ilisha_TRINITY_DN10771_c0_g2_i1.p1	T_ilisha_TRINITY_DN10771_c0_g1_i1.p3 [66-72]; T_ilisha_TRINITY_DN10771_c0_g2_i1.p1 [66-72]		0	909.519	1.667	1.639	2.373	1.151	0.589517	0.567808	0.272489	0.795207	29.82	33.71	45.01	34.91	84.7	51.7	141.1	122.6	30.17	9.54	14.4	32.28	4.809e-05	0.0007981	1.39	50.84
[K].AADSFCHK.[G]	1xCarbamidomethyl [C6]	0.045283	0.00127772	1	1	34	T_ilisha_TRINITY_DN37439_c0_g1_i3.p1	T_ilisha_TRINITY_DN37439_c0_g1_i3.p1 [21-28]		0	935.404	0.737	1.611	1.234	1.001	0.951651	0.743844	0.937743	0.992724	19.37	30.52	32.72	23.54	129.2	80.5	95.2	95.1	20.1	22.5	11.74	35.63	4.809e-05	0.0009588	1.26	27.98
[R].VLTDGETK.[A]		0.117913	0.00615802	1	1	24	T_ilisha_TRINITY_DN37439_c0_g1_i3.p1	T_ilisha_TRINITY_DN37439_c0_g1_i3.p1 [77-84]		0	862.452	0.766	1.563	1.124	1.041	0.960551	0.655143	0.957234	0.967716	11.8	13.73	17.45	15.78	122.7	84.1	98.5	94.6	12.73	11.21	7.5	16.15	0.0003692	0.006502	1.16	28.27
[R].ALTDTETK.[A]		0.118473	0.00615802	1	2	25	T_ilisha_TRINITY_DN10771_c0_g1_i1.p3	T_ilisha_TRINITY_DN10771_c0_g1_i1.p3 [77-84]		0	878.447	1.677	1.843	2.905	1.014	0.58249	0.437902	0.110571	0.982263	21.79	25.54	29.07	30.8	81.6	44.3	136.8	137.3	21.73	14.04	15.93	25.45	0.0003757	0.006554	1.39	28.07
